# Supplementary material for: Spt7 Deletion Reveals Vulnerabilities in Cryptococcus neoformans Stress Adaptation and Virulence
Source: Microorganisms. 2026 Jan 1;14(1):95. doi: 10.3390/microorganisms14010095 (PMC12844337; doi:10.3390/microorganisms14010095)
Supplement: Supplementary file 1 [file microorganisms-14-00095-s001.zip › Supplementary tables.xlsx]

## Sheet: Supplementary Table S5
Protein	Peptide	HFI1-30 ˚C			WT-30 ˚C			SPT7-30 ˚C			SPT20-30 ˚C			HFI1-37 ˚C			WT-37 ˚C			SPT7-37 ˚C			SPT20-37 ˚C
		Raw_1	Raw_2	Raw_3	Raw_1	Raw_2	Raw_3	Raw_1	Raw_2	Raw_3	Raw_1	Raw_2	Raw_3	Raw_1	Raw_2	Raw_3	Raw_1	Raw_2	Raw_3	Raw_1	Raw_2	Raw_3	Raw_1	Raw_2	Raw_3
J9VXJ6	QPLPVSSVSLPYLLVLEPVAK	1	0.0320392	1	1	0.410512	1	0.141702	1	1	0.128251	1	1	1	0.306443	1	1	1	0.911597	0.839887	1	1	1	1	1
J9VXJ6	AVPELVLLYPLSVSSVPLPQK	0.827508	0.774379	1	1	0.615422	1	0.95742	1	0.330414	0.237996	1	0.931835	0.530827	1	0.939177	0.561304	1	0.740016	1	1	0.602413	0.814073	0.622083	0.867116
J9VPV9	VLLLFANLPEEGGK	0	0.056183	0.0281967	0	0	0.009386	0.0291587	0	0.0249808	0.00885421	0	0.0498647	0	0	0.0510737	0.0209209	0.00737014	0.223883	0.0943324	0.0592275	0.0128216	0.0624055	0	0.0949785
J9VPV9	GGEEPLNAFLLLVK	0.64974	0.482431	1	0.102193	0.46	1	0.338748	0.686845	0.762748	0.61001	0.330376	0.0711734	1	1	1	1	1	1	1	1	1	0.903669	0.658766	1
J9VMJ0	TPNLGPVLFWDIK	0	0	0	0	0.0603548	0	0	0	0	0	0	0	0	0	0	0.109212	0	0	0.00416734	0	0	0	0	0.00909206
J9VMJ0	IDWFLVPGLNPTK	0.494076	1	1	0.633009	1	1	1	1	0.371707	0.525139	0.759425	1	1	1	0.774479	0.431012	0.984393	1	1	0.834574	1	1	1	1
J9VT04	HVLELGAGAGLPSIVC[PPa]ALAGSSR	1	0.643758	0.363588	1	0.28697	1	1	1	1	0.536851	0.519432	1	1	1	1	1	1	1	1	1	1	0.377246	1	1
J9VT04	SSGALAC[PPa]VISPLGAGAGLELVHR	0.161567	1	1	1	1	0.20323	0.524175	1	1	0.7131	0.91443	1	1	0.616643	1	1	1	1	1	1	1	1	1	1
J9VX59	GVSGEGQVVNLWVR	0.358743	0.300258	0.923941	0.132317	0.448199	1	0.514029	0.935127	1	0.571429	0.299161	0.0160906	1	1	1	0.919268	0.838415	0.197155	1	1	1	0.455267	1	0.00613497
J9VX59	VWLNVVQGEGSVGR	1	1	0.979364	1	0.608659	1	1	0.181982	0.558809	0.217591	0.478113	1	1	0.448027	0.67505	0.0724085	0.660803	1	0.391949	1	1	1	1	1
J9VTL7	IHVELPEQFPYK	1	1	1	1	1	1	1	1	1	0.751424	1	0.28172	1	1	1	0.233106	0.693162	0.48021	0.36642	1	1	0.803949	0.945831	1
J9VTL7	YPFQEPLEVHIK	1	0.0988827	1	0.480759	1	1	1	0.579179	1	1	0.765372	0.589617	0.754989	1	1	1	1	1	1	1	1	0.638914	0.680242	1
J9VJ24	EEDIVLQNLGVDR	1	1	1	0.434073	1	0.988113	0.430457	0.569398	1	0.702301	1	1	0.0294286	0.812483	1	0.263264	0.991481	0.356744	0	1	0.641308	0.377695	0.519559	1
J9VJ24	DVGLNQLVIDEER	1	0.948877	1	1	1	1	0.517291	0.684417	1	0.941473	1	1	1	0.823609	1	0.599088	0.668089	0.953544	0.65756	1	0.568266	1	0.687273	1
J9VFA7	MGVTGSSSSENISASLPELVKR	1	0.597994	1	1	1	1	0.113528	1	1	0.542139	1	1	1	1	0.840544	1	1	1	1	1	0.912691	1	1	1
J9VFA7	KVLEPLSASINESSSSGTVGMR	1	1	1	1	1	1	1	1	1	1	1	1	1	1	1	1	1	1	1	1	1	1	1	1
J9VT74	LDIDDTIYGAIYK	1	1	1	0.870232	1	0.116813	0.168653	1	0.349654	0.0112254	0.997091	0.173753	0.722255	1	1	0.325162	0.146052	1	0.62958	0.748202	0.389311	0.241013	0.63932	0.981725
J9VT74	YIAGYITDDIDLK	0.305653	1	1	0.375449	1	1	0.499813	1	1	0.746219	1	1	1	0.469961	0.853751	0.781025	1	1	0.997793	1	1	0.52501	1	1
J9VF80	VLC[PPa]TLFYEPSTR	0	0	0	0.0214683	0	0	0	0	0	0	0	0	0	0	0	0	0	0	0	0	0	0.86227	0	0
J9VF80	TSPEYFLTC[PPa]LVR	0.36471	0.123485	1	0.328735	1	1	0.472202	1	1	0.27577	0.786066	0.644424	0.931544	1	0.755017	1	0.775281	0.940935	1	1	0.88866	1	1	0.485076
O94746	GWDEGVPQLSVGQK	0.991609	0	0	0	0	0.0306402	0	0	0	0	0	0	1	0	0.017033	1	0.00641166	0.569409	0	1	0.0122449	1	0	0.126478
O94746	QGVSLQPVGEDWGK	0.282855	0.440077	1	1	1	1	0.691374	0.188999	1	0.189003	0.909237	0.735103	0.988391	1	0.862012	0.694514	1	1	1	0.956613	0.129853	0.650118	0.935864	0.652136
J9VW97	MSSFDLVELVMTK	0.0462268	0.025096	0.0157973	0.776902	1	0.0309229	0.731187	1	0.0327658	0.601435	0.0336997	0.558935	0.0205479	0.113407	1	1	1	0.67386	0.132883	1	0.460366	0.702271	0.0263538	1
J9VW97	TMVLEVLDFSSMK	0.0387517	0.716112	1	0.0333035	1	0.843523	0.0555797	0.663934	0.543389	0.0410789	0.273834	0.0665625	0.154305	0.279953	0.852827	0.72078	0.0536639	0.774074	0.288868	0.648883	0.579257	0.474781	0.0648733	1
J9VMH2	SSAGPQSGSLGPAVER	0.686078	0.0556727	1	0.493931	0.857188	0.0717212	1	0.170186	1	0.591007	0.0380592	1	1	0.122351	1	1	0.51019	0.581787	0.825557	0.730745	1	1	0.623924	1
J9VMH2	EVAPGLSGSQPGASSR	1	0.975015	1	0.316143	1	1	0.452342	0.527289	0.928143	0.377229	0.412235	0.895285	0.237597	0.508039	0.443374	0.326511	1	0.637833	0.892031	1	0.765138	1	0.238441	1
J9VET5	NIVLNTPFLSSPMDTVTEDR	0	0	0	0	0	0	0	0	0	0	0	0	0	0	0	0	0	0	0	0	0	0	0	0
J9VET5	DETVTDMPSSLFPTNLVINR	0.811986	1	1	1	1	1	0.446122	1	1	1	1	0.949364	0.674796	1	0.599351	0.535363	1	1	1	1	1	1	1	1
J9VGY4	LLDHAMSNFSTDNLSVMVVR	0.676409	1	1	1	1	1	0.117881	1	0.0481513	0.172992	0.421078	1	0.627408	0.923435	0.62231	0.806429	1	1	0.605318	1	0.22136	0.050921	0.721456	0.602291
J9VGY4	VVMVSLNDTSFNSMAHDLLR	0.730145	1	1	0.10389	1	1	0.398351	0.174905	1	0.975404	0.798392	0.233288	1	0.922553	1	1	1	0.586024	0.420105	1	1	1	0.435503	0.760713
J9VVQ6	VETGNAAFVTDFTK	0.261301	1	1	1	0.386742	1	1	0.647021	1	0.137297	1	1	0.311197	1	1	0.186566	1	0.331095	0.144627	1	1	0.741963	0.130488	1
J9VVQ6	TFDTVFAANGTEVK	0.27528	0.914751	1	1	0.386068	0.736713	1	1	0.81879	0.629337	0.906543	1	1	1	1	0.927299	1	0.266389	1	0.928647	0.628453	0.787858	0.0866314	1
J9VS01	TVSQAQADFEYLK	0.489111	1	1	0.202831	0.772913	1	0.144732	0.325742	0.00293255	0.0105897	0.0179444	0.091451	0	0	0.00835834	1	0.0295797	0	0.0244479	0.199229	0	0	0	0
J9VS01	LYEFDAQAQSVTK	0.301282	1	1	1	1	1	0.761581	0.329367	1	1	1	1	0.673371	1	0.976773	1	1	1	1	1	1	1	1	1
J9VQK9	FGFDSTVDIETLR	0	0	0	0	0	0	0	0	0	0	0	0	0	0	0	0	0	0	0	0	0	0	0	0
J9VQK9	LTEIDVTSDFGFR	1	0.0426167	0.985769	0.320635	0.478534	0.311111	0.240445	0.0254323	1	0.937011	0.748811	1	1	0.700644	1	0.493015	0.899483	0.00784528	0.283168	1	1	1	1	1
J9VPD7	DTLGVTPNTFRPPYGDIDDR	0.0346341	0	0.162349	0.0176046	0	0	0	0	0.0227006	0	0	0.0174779	0	0	0.116602	0.661091	0	0	0.0767828	0	0	1	0	0.0222341
J9VPD7	DDIDGYPPRFTNPTVGLTDR	0.596585	1	1	1	1	1	1	1	1	0.764474	1	1	0.896947	1	1	1	1	1	1	1	0.799093	1	1	1
J9W095	HIEVLNHPDPSAQPAAASQNATNPAYER	0.812168	1	1	1	0.992889	1	0.553126	1	1	0.334138	0.566473	1	1	1	1	0.915087	0.198382	1	1	0.665741	0.92122	1	1	1
J9W095	EYAPNTANQSAAAPQASPDPHNLVEIHR	1	1	1	1	1	1	1	1	1	1	0.637024	1	1	1	1	1	1	1	1	1	1	1	0.601477	1
J9VJV4	AAYFGNEDGSVTIR	0	0	0	0	0	0	0	0	0	0	0	0	0	0	0	0	0	0	0	0	0	0	0	0
J9VJV4	ITVSGDENGFYAAR	0.765439	1	0.954861	1	1	1	1	0.520021	0.170294	0.355605	1	1	0.210036	1	1	1	1	0.648352	1	1	0.245043	0.861747	0.623889	1
J9VL24	MVQQWGFDGYIR	0.282236	1	1	0.0293047	0.555841	0.582407	1	1	0.27094	1	0.15648	0.122611	0.29016	0.271255	1	0.799741	1	0.307937	0.508524	1	0.632608	0.871427	1	1
J9VL24	IYGDFGWQQVMR	1	1	1	0.293913	0.459937	1	0.501866	1	0.648769	0.133294	1	1	1	0.795459	1	1	1	0.225228	0.677953	1	0.616386	0.514393	1	0.917934
J9VPZ2	FDYVC[PPa]LHSPYGK	0.405544	0.0331153	1	0.754304	0.0773143	0.303553	0.222387	1	0.337359	0.28815	0.829851	0	0.109993	0.455509	0.892796	0.299718	0.846723	1	0.249053	0.22951	0.645409	0.132617	0.390259	0.44149
J9VPZ2	GYPSHLC[PPa]VYDFK	0.77677	0.180723	1	0.32351	1	0.0756829	0.0693059	1	0.369297	0.435188	0.311017	0.758436	1	0.710695	0.0969408	0.1331	0.727249	0.794147	1	1	1	0.949838	0.361086	1
J9VST7	LEMATGE	0.0727401	0.687531	0.64357	0	0.378284	0.901064	0.106784	0.0937172	0	0.00783591	0.186169	0	0.031219	0.0233978	0.425142	0	0.303659	0.208464	0.0584174	0.931884	0.265867	0	0.044353	0.0148827
J9VST7	GTAMELE	0.0738127	0.711873	0.621311	0.234908	1	0.774093	0.353111	1	0.192108	0.830516	0.441312	0.160489	0.222662	0.947462	0.134278	0.979576	0.508217	1	0.609532	0.777543	1	0.932351	0.381563	1
J9W255	DDSFGGGLTAEESSK	1	1	1	0.921309	1	1	1	1	0.183173	1	0.813177	0.305314	1	1	1	1	1	1	0.479565	1	1	0.183888	1	1
J9W255	SSEEATLGGGFSDDK	0.683724	0.234418	1	0.827997	0.526724	0.799924	0.795872	0.339667	1	0.0944833	0.71221	0.647872	0.819213	0.123415	0.790419	0.894841	1	0.576731	0.826829	1	0.760972	1	0.17641	1
J9VE11	LQPVDFEKDDDSNHHIDFITAASNLR	1	0.542487	0.0483519	1	0.759337	1	0.176265	1	1	0.990518	1	0.538102	0.00358389	0.919483	1	0.89377	1	0.501721	1	0.300994	1	1	0.2776	1
J9VE11	LNSAATIFDIHHNSDDDKEFDVPQLR	1	0.715266	1	0.555167	1	1	0.348183	1	1	0.887482	1	0.314123	1	1	1	1	1	1	0.303061	1	0.618732	1	1	1
J9VZ56	STVGRPGLPEEIVGPVLLLSSK	0	0	0	0	0	0	0	0.0477622	0.0136349	0	0	0	0	0	0.00912564	0	0	0	0	0	0	0	0	0.0109743
J9VZ56	SSLLLVPGVIEEPLGPRGVTSK	0.918872	0.939563	1	1	1	1	0.334537	1	1	1	1	1	1	1	1	1	0.776575	0.610709	1	1	1	1	0.739133	1
J9VWQ7	QLQAYNALQILAQHLPVISK	0.00719272	0	0.0779206	0.0476231	0.00753348	0	0	0	0.221822	0	0	0.285117	0.0318939	0	0.0177636	0.236946	0	0.0487641	1	0.0589854	0.168635	1	0.00547196	1
J9VWQ7	SIVPLHQALIQLANYAQLQK	1	1	1	1	1	1	1	1	1	1	1	1	1	1	1	0.91523	1	1	1	1	1	1	0.409309	1
J9VSU9	SYKPDLVIFLNASENTPAIR	0.0970612	0.857762	0.81586	0.844384	1	1	1	0.981916	0.50758	0.84705	0.760364	1	1	0.113427	1	1	1	0.452001	0.466671	1	1	1	1	1
J9VSU9	IAPTNESANLFIVLDPKYSR	0.588562	0.491513	1	0.347542	0.883622	1	0.949166	1	0.81762	1	0.772328	0.761511	1	1	1	1	0.997638	1	1	0.940569	1	0.875838	1	1
J9VY13	IEFSPTTDILAVASWDNNVR	0	0	0.0203899	0	0.00714386	0	0	0	0	0.155394	0.0909653	0.0103221	0.0469465	0	0.0044116	0.0124125	0	0	0.287958	0.00523359	0.0958848	0	0	0.785657
J9VY13	VNNDWSAVALIDTTPSFEIR	1	1	1	1	1	0.561822	0.786379	1	1	1	0.687175	1	1	0.976008	1	1	1	0.113527	1	1	0.741817	1	1	0.953146
J9VMX0	GATSAEYFLSQGYAVIFMHR	0.910368	0.37853	0.93261	1	1	1	0.167714	0.66589	0.0867209	1	0.716371	0.798108	0.826141	0.680396	0.234075	1	0.766783	0.600499	0.417515	0.560585	0.196549	0.228071	0.578515	1
J9VMX0	HMFIVAYGQSLFYEASTAGR	1	0.932872	1	1	0.719981	1	1	0.669111	1	0.372169	1	1	1	1	1	0.977528	1	1	1	1	0.956409	0.611068	1	0.521627
J9W480	EVTESDNPQVFSQALLNSNR	0.210587	0.599115	1	1	1	1	1	1	0.580223	1	0.301447	0.989177	0.143413	1	0.527629	1	1	1	1	1	1	1	1	1
J9W480	NSNLLAQSFVQPNDSETVER	1	0.736243	1	1	1	1	0.7296	0.722414	0.657698	1	1	1	1	1	1	1	1	0.159544	1	1	1	1	1	1
J9VTK5	MSSLDTAPSEHEPTATFDALK	1	0.00264772	0.985109	1	0.607278	0.239831	0.139636	0.0359971	1	0.0114745	1	0.174016	0.834851	1	1	0.035526	0.192961	1	1	0.126579	1	1	0.0677403	0.238605
J9VTK5	LADFTATPEHESPATDLSSMK	1	1	1	1	1	1	0.259595	0.682353	0.665323	0.217356	0.585636	0.752349	0.125	1	0.111125	0.848399	1	1	1	1	0.737337	1	1	1
P48465	DLYGNIVMSGGTTMYNGIADR	0.0343173	0.0496271	0.00737486	0.0162487	0.221436	0.249414	0	0.00223579	0.110035	0.00910176	0	0	0.00588776	0.00409807	0	0.00159979	0.0593886	0.001999	0.0428457	0.178443	0	0.185371	0	0
P48465	DAIGNYMTTGGSMVINGYLDR	0.559044	1	1	1	1	1	0.583588	1	1	0.358057	1	1	0.862156	1	1	0.99051	1	0.0955471	1	1	1	1	1	1
J9VS24	VLVVGAGGIGC[PPa]ELLK	0.00511452	0.3482	0.85973	0.473202	0.0476422	0.919724	1	0.0557251	0.015349	0.0542936	0.705271	0.371405	0.0150522	0.412055	1	0.0722931	0.35339	0.227403	0.619926	1	0.955199	0.116026	0.416794	0.364372
J9VS24	LLEC[PPa]GIGGAGVVLVK	0.459945	1	1	0.888751	1	1	0.28496	1	1	0.323616	1	1	1	1	0.403459	0.753925	0.769586	1	0.824892	1	1	0.306644	1	0.751368
J9VUC5	TQAWQVLLAALER	1	0	0.693377	1	0.710935	0.233352	0.0968499	0.498118	0.521516	0.0305457	0.253785	0.338939	1	0.141775	1	1	0.0225662	1	0.406937	1	1	0.840396	0.0113072	1
J9VUC5	ELAALLVQWAQTR	0.716759	0.431106	0.672871	0.589315	0.114691	0.574685	0.197836	1	0.589397	0.132166	1	0.576484	0.76462	0.735225	1	0.602416	0.574116	0.421255	1	0.82276	0.281676	0.289621	0.541215	1
J9VTP6	LGLSADQLDAILNR	1	0.105231	1	0.167963	1	1	0.39967	1	0.901121	0.884342	1	0.92748	1	0.934018	0.9655	1	1	0.739143	1	1	1	0.432744	1	1
J9VTP6	NLIADLQDASLGLR	0.107518	0.228504	1	0.28876	1	1	1	0.723238	0.836245	0.764541	0.367295	0.604315	1	0.748632	1	1	0.977533	0.409595	0.872637	0.748085	1	0.0287989	0.908177	1
J9VKZ4	LLPQWMGNLSALR	0.300314	0.761759	0.864517	1	1	1	0.424893	0.635873	0.309851	0.667393	0.422993	0.658008	0.650856	1	1	0.0992701	0.618362	0.561251	0.0273072	1	0.365816	1	0.861987	1
J9VKZ4	LASLNGMWQPLLR	0.262477	0.973075	1	1	0.514294	1	0.4727	1	0.491142	1	1	0.924151	1	1	1	0.581149	0.824888	0.511108	1	1	1	0.701005	1	1
J9VKZ1	TEVHPSGAIVVFDK	0.775049	0.337863	0.082198	0.00304842	0.00820064	0.94791	0.0201789	0.0742633	0	0.0180602	1	0.129278	0	1	1	0.647576	0.130125	0.374506	1	0.178123	0.263171	1	0.108708	0.156778
J9VKZ1	DFVVIAGSPHVETK	1	0.876246	0.571042	0.992368	1	1	1	1	1	1	1	1	1	1	1	1	1	1	1	1	0.85046	1	1	1
J9VN82	AAPANVYAPVEAPTK	0.989243	0.163319	1	1	1	0.217767	0	0.164461	0.879496	1	0.804774	0.881935	0.42228	0.0124231	0.784164	0.806754	0.8471	1	0.11784	0.649609	0.0763813	0.843448	0.174125	1
J9VN82	TPAEVPAYVNAPAAK	0.895953	1	1	0.441948	1	0.994618	0.195986	1	1	0.248648	1	1	0.72056	0.778158	0.821689	1	1	1	0.253913	0.548408	1	0.552845	0.202942	1
J9VPF7	TSTPGAGPSTTPLPSK	0.343154	0.220948	1	1	1	0.0231608	0.0864216	1	1	0.670667	0.542325	0.894513	0.00798226	0.0422374	1	0.385145	0.17872	0.458486	1	0.427679	0.759137	0.69584	1	1
J9VPF7	SPLPTTSPGAGPTSTK	0.762516	0.118544	1	1	0.773334	1	0.120062	0.536226	0.311591	0.487991	1	0.823276	0.694359	0.479274	0.832514	0.484424	0.739269	1	0.529076	0.365137	0.716911	1	0.06992	1
J9VGS7	VDTVVISTQHAEEISTEQLREEILEK	0	0.00331309	0	0	0	0	0	0	0	0.00471583	0	0	0.00393295	0.0368844	0.0446409	0	0.0185331	0	0.048639	0.00211039	0	0	0	0.0288656
J9VGS7	ELIEERLQETSIEEAHQTSIVVTDVK	0.156822	0.268372	1	1	0.0956919	0.430487	0.419045	0.287719	0.384785	0.291248	0.249614	0.24349	1	0.503433	0.969617	0.384682	0.752499	1	0.325532	1	0.90096	0.873928	1	0.666893
J9VJG5	WQTVQEPGVELGR	0.27811	0.756526	1	0.739385	0.868672	0.244686	0.259195	0.295466	0.956183	0.256334	0.352421	0.0423458	0.413669	0.178347	0.898325	0.732514	0.244589	0.682132	0.0146237	1	0.798013	1	0.221904	0.808992
J9VJG5	GLEVGPEQVTQWR	0.625957	0.748868	1	1	0.590988	1	0.464324	1	0.458906	0.388339	0.618542	1	0.380799	0.737555	1	0.819126	1	1	0.753039	1	0.349498	1	0.759066	1
J9VDB8	TTGIVLDSGDGVTHAVPVFEGFSMPHAVR	1	1	1	1	1	1	1	1	1	0.879045	0.0830015	1	1	1	1	0.543051	1	1	1	1	0.614747	1	1	1
J9VDB8	VAHPMSFGEFVPVAHTVGDGSDLVIGTTR	1	1	1	0.244942	1	1	0.810117	0.535558	1	0.364705	1	1	1	1	1	1	1	0.347582	1	1	1	1	1	1
J9VWS2	AAPEAGPSTAIPSSSR	0.980812	0	0.826201	1	0.0321651	0.478011	0	0.0241796	1	0.298389	0.322255	0.22906	1	0.0232981	0.632266	0.188086	0.171326	0.29101	0.499848	1	0.343435	0.838592	0.938713	1
J9VWS2	SSSPIATSPGAEPAAR	0.867223	1	1	1	1	1	1	1	1	0.971038	1	0.74014	0.745265	1	1	1	0.565077	0.871115	1	0.799148	1	0.214621	1	1
J9VWN5	IAAEENASPLAQER	0.219188	0	0.0659276	1	0	0	0	0	0.500156	0.00153544	0	0.0614706	0	0	0.0365975	0.0152805	0	0.302191	0.155869	0.00439975	0	0.02588	0	0.727815
J9VWN5	EQALPSANEEAAIR	0.926364	1	1	0.645041	0.345861	1	0.180277	0.480387	1	0.227452	1	1	0.429044	1	0.55888	0.665599	0.204283	0.51571	1	1	0.337185	1	0.039367	1
J9VIM6	EGYDFEQIVSIAK	1	0.478707	1	0.937545	0.795149	1	0.279815	1	1	1	0.0706009	1	0.206996	0.470471	1	0.4673	0.567147	0.41467	1	1	1	1	0.0114895	1
J9VIM6	AISVIQEFDYGEK	0.274059	0.26936	1	0.092567	1	1	1	0.463406	0.199816	0.0912971	0.393347	0.219385	1	0.940563	0.80623	0.143136	0.191788	0.4684	1	1	0.857681	0.618047	0.863724	1
J9VTK1	RPWTLVSNADVALPSASQNELNEEEAR	0	0.00856585	0	0	0	0	0	0	0	0	0	0	0	0	0	0	0	0	0	0	0	0	0	0
J9VTK1	AEEENLENQSASPLAVDANSVLTWPRR	1	1	1	1	1	1	1	1	0.90393	0.445857	1	0.932331	0.627379	1	1	1	1	1	1	1	1	1	1	1
J9VEP2	WEVAFALSDGEFK	1	1	1	0.64682	0.303825	0.639431	1	0.0779824	1	0.273175	0.29228	0.733769	0.385523	0.233005	0.0731328	0.413902	0.897012	1	0.0702479	1	1	1	0.907053	1
J9VEP2	FEGDSLAFAVEWK	0.072645	0.545455	1	1	0.560866	1	0.0807272	1	0.0867477	1	1	0.371691	0.142802	0.24703	0.0485026	0.404913	1	1	1	1	0.749668	0.871244	1	1
J9VRU3	LDVQTGEEFWFK	0.573207	0.920169	0.294339	0.00545951	0.140905	0.631426	0.735648	0.453393	0.0783388	0.0331053	0.131469	0.0523796	0.0860802	0.620832	0.389835	0.871684	0.196554	0.00461228	0.316184	0.151965	0.176703	0.0220047	0.150282	0.344662
J9VRU3	FWFEEGTQVDLK	1	1	1	1	1	0.79505	1	1	0.615133	1	0.937419	1	0.538566	0.36109	1	1	1	1	1	1	1	1	1	1
J9VXG0	AMQSYNSSLIEAGK	0.00275925	0.784657	0	0.00215105	0	1	0	0.03125	0.729383	0.489776	0.0426126	0.000401244	0	0.0389072	0	0.143002	0.00144474	0	0.00765345	0.00904185	0.000599281	0	0.281859	1
J9VXG0	GAEILSSNYSQMAK	1	1	0.866889	0.74451	0.641319	0.584299	0.534586	1	0.125099	0.628058	0.205428	0.214924	0.0779914	0.812545	1	1	0.495394	0.64738	1	1	0.557721	1	1	1
J9VIG4	GTAYVVFESPDDAK	0.774421	0.508079	1	1	1	1	1	0.333892	1	1	1	0.360356	1	1	1	1	0.629528	0.658546	1	0.911534	0.260964	1	1	0.807339
J9VIG4	ADDPSEFVVYATGK	0.139503	1	1	1	1	1	1	1	0.793894	1	0.574618	0.851578	0.636799	0.599698	1	1	1	1	0.155011	1	1	1	0.906701	1
J9VUZ5	TGELFNYDPWTR	0.152951	0.0058362	0.891123	1	0.00579833	1	0.761546	1	1	0.176363	0.00034828	0.35445	0.00604506	1	0.339503	0.0767066	0.312298	1	0.0658143	1	0.592566	1	0.0105982	1
J9VUZ5	TWPDYNFLEGTR	0.204253	0.0226038	0.150464	1	0.574752	1	0.085771	0.282028	0.356179	0.44558	0.241609	0.266136	0.738315	1	1	0.393832	0.148985	0.22787	0.222777	0.0542316	0.359761	0.180413	0.125125	0.420304
J9VFK1	AWWYQC[PPa]TISGGR	0.00630298	0.00305068	0	0.604078	0	0	0	0	0.0728086	0	0	0	0.00446138	0	0.0266312	0.482968	0	1	1	0.00537387	0	0.0507656	0	1
J9VFK1	GGSITC[PPa]QYWWAR	0.400079	1	0.10744	1	0.235224	1	0.0311891	1	0.318069	0.200147	0.88321	0.333576	0.722022	1	0.587846	1	0.445611	0.113159	0.391523	1	0.143133	0.148102	0.0330674	0.553596
J9VN81	TLYWSTEDPGSSR	0.991328	0.08257	1	0.586663	0.120418	0.722882	0.0346009	0.16924	0.635961	0.0823163	0.484403	0.405253	0.701189	0.599993	1	0.216861	0.708842	0.329958	1	1	0.469726	0.48097	0.308861	1
J9VN81	SSGPDETSWYLTR	0.734884	1	1	1	0.105813	1	0.0732368	1	1	0.222443	1	1	0.66636	1	1	0.852056	0.898417	0.759142	1	1	1	1	0.365501	1
J9VXQ3	TAEQLDAEMAEYK	0	0	0	0	0	0	0	0	0	0	0	0	0	0	0.00268577	0	0	0	0	0	0	0	0	0.00614809
J9VXQ3	YEAMEADLQEATK	0.552803	0.762526	0.958548	0.286504	0.843707	0.235035	0.592943	1	0.97921	0.200792	1	0.626898	1	0.446027	1	0.908124	0.73327	0.436683	1	0.94334	1	1	0.228013	1
J9VUK5	EVSALVLRPSGAVGSAAPSTHIK	1	0.588854	0.925453	1	0	0.0177425	0.117636	0.00595909	0.796598	0.00701372	0	0.0195556	0.0199325	0.0821711	1	0.141461	0.338825	0.0532893	1	0.228455	1	0.0389777	0.259654	0.695867
J9VUK5	IHTSPAASGVAGSPRLVLASVEK	1	1	1	1	1	1	1	1	1	1	0.831498	1	1	1	1	1	1	1	1	1	1	1	1	1
J9VXT6	FASVPHIVGLELLNEPQNNR	0.717346	1	1	1	1	1	0.420338	1	0.926439	1	1	1	0.957122	1	0.982619	1	1	0.818721	0.883595	1	0.0786897	0.921415	1	0.317448
J9VXT6	NNQPENLLELGVIHPVSAFR	0.098332	1	1	1	1	1	1	1	0.759855	0.94128	0.618965	0.541131	0.362545	1	1	1	1	1	1	1	1	1	1	1
J9VY49	GGVFTFSFVINPNYPHEPPK	0.832141	1	1	1	1	1	1	1	1	0.743338	1	0.798585	1	1	1	0.901714	1	1	0.483196	1	1	1	0.907621	1
J9VY49	PPEHPYNPNIVFSFTFVGGK	1	1	1	1	0.701578	1	1	1	1	0.946618	0.721467	1	1	1	1	1	1	1	1	1	0.809754	1	0.927831	1
J9VMM5	LRDMSPLWEMVQEGIDISK	1	1	1	1	1	0.0923479	0.905545	1	1	1	1	1	1	1	1	0.380147	1	1	1	0.946036	0.265027	1	0.775665	1
J9VMM5	SIDIGEQVMEWLPSMDRLK	0.231205	0.279829	1	1	0.445573	1	0.373713	0.906779	0.280807	0.712643	1	0.54078	0.335995	1	1	1	0.505587	1	0.486178	0.895181	0.23335	1	0.763159	1
J9VSD0	LTPEEVIEEEIPTLSSMMAK	0.848919	0.263813	1	0.731541	0.361321	1	0.997782	1	0.588155	1	0.338469	0.513353	0.388872	0.525579	1	0.567265	0.232776	0.531494	0.541088	0.988523	0.742595	0.806555	0.544477	1
J9VSD0	AMMSSLTPIEEEIVEEPTLK	0.177695	0.904231	1	1	1	1	1	0.768033	0.833446	0.979626	0.380085	0.504228	0.743667	1	1	0.996898	1	1	0.414358	0.880646	0.497914	1	1	1
J9VGR3	EKFAGGDYTTTVEGFIPTTGR	0.378557	1	1	0.556921	1	1	1	1	1	1	1	0.71236	1	0.340601	1	1	0.573524	1	1	1	1	1	1	1
J9VGR3	GTTPIFGEVTTTYDGGAFKER	0.399134	0.923489	1	1	0.985265	0.333257	0.842804	0.431732	0.587169	0.027015	1	0.821597	0.953068	0.44876	1	1	1	0.118412	1	1	1	1	0.642674	1
J9VU85	EGVLELC[PPa]HNWGTENDANFK	1	1	0	0	0.00893099	0.0799771	0	0	0	1	0	0.00516796	0.00498201	1	1	0.867841	0.0220876	0.0453373	0.00293638	0.00318928	1	0	1	1
J9VU85	FNADNETGWNHC[PPa]LELVGEK	1	1	1	1	0.973789	1	1	1	1	0.228666	1	1	1	1	1	1	1	1	1	1	1	1	1	1
J9VLH0	TTALYTLITNPDQTFEILINDESVRK	0.88163	1	1	0.689109	1	1	0.149692	1	1	1	1	1	0.979061	1	0.59677	0.775211	1	0.921097	0.415379	1	1	1	1	1
J9VLH0	RVSEDNILIEFTQDPNTILTYLATTK	0.324265	0.107275	1	1	0.525992	0.9022	0.837819	1	0.571429	0.787351	0.235037	0.783048	0.197173	0.717683	0.500791	0.267939	0.532102	0.910908	0.477739	0.984748	0.814162	0.108156	0.569655	1
J9W2J0	NMITGTSQADC[PPa]AILIIATGIGEFEAGISK	0	0	0	0	0	0	0	0	0	0	0	0	0	0	0	0	0	0	0	0	0	0	0	0
J9W2J0	SIGAEFEGIGTAIILIAC[PPa]DAQSTGTIMNK	0.888889	1	0.767929	1	0.448972	0.440386	1	1	1	1	0.570025	1	1	1	1	1	1	0.550684	1	1	1	1	0.830539	1
J9VLT8	AAETQQAEGAASAGTPLTPPQPEVVFGNTR	1	0.256477	1	1	1	1	1	1	1	0.010989	1	0.599047	0.675686	0.631911	1	1	1	0.225068	0.838295	1	0.754311	1	0.70123	0.842559
J9VLT8	TNGFVVEPQPPTLPTGASAAGEAQQTEAAR	1	1	1	1	1	0.874839	1	0.839932	1	1	1	1	0.592596	1	1	1	1	1	0.93382	1	1	1	1	1
J9VSJ2	SSITPGTVLILLAGR	0	0	0	0	0	0	0	0	0	0	0	0	0	0	0	0	0	0	0	0	0	0	0	0
J9VSJ2	GALLILVTGPTISSR	0.437578	1	1	0.188069	1	1	0.403464	1	1	0.452085	0.89875	0.134137	0.794941	0.327682	0.777145	0.976177	0.59633	1	0.899852	1	1	0.124884	1	1
J9VIN6	VNPLLDSSLLSLVK	0	0	1	0.174851	0	0.044474	0	0.0198768	1	0	0	0.0431091	0.0422638	0	0.599846	0.0398028	0.140491	0.00496562	0.0176941	0.0757094	0.161186	1	0	0.277663
J9VIN6	VLSLLSSDLLPNVK	0.0953413	1	0.849167	1	1	0.838603	1	1	0.35516	0.749058	0.543734	0.339833	0.524675	0.788751	1	0.0742238	1	1	1	1	1	1	1	0.535695
J9VID6	LIIGQLSGSAPTIKPPTPGALSK	1	0.749938	1	1	0.290131	1	0.762517	1	1	1	1	1	1	0.879403	0.915435	1	1	1	1	0.263678	1	1	1	0.117582
J9VID6	SLAGPTPPKITPASGSLQGIILK	1	1	1	1	1	1	1	1	1	1	1	1	1	1	1	0.708469	1	1	1	1	1	1	1	1
J9VXN3	LGQVVTNLISNAIR	0.897937	0.356126	1	0.467019	0.184143	0.0100071	0.304537	0	1	0.0959768	0	0.934977	0.0707954	0.00446927	0.0413958	1	0.00604185	0.311292	0.245326	1	0.370296	1	0.123343	1
J9VXN3	IANSILNTVVQGLR	0.359915	1	0.758828	1	1	1	0.105487	1	1	1	1	0.765859	1	1	0.740747	1	1	1	0.624464	1	1	0.649577	1	1
J9VRJ9	LKVPAINVNDSVTK	0	0	0	0	0	0	0	0	0	0	0	0	0	0	0	0	0	0	0	0	0	0	0	0.00774094
J9VRJ9	TVSDNVNIAPVKLK	0.946793	0.983335	1	1	0.720486	1	0.835997	1	0.998962	0.87136	0.354052	0.297651	0.922717	1	1	0.431953	0.912064	1	1	1	0.656049	0.373119	0.923582	0.959725
J9VSK6	LASIDQLLLDQIR	0.00982198	0	0.274915	0.612155	0.0734039	0.0563045	0.00233863	0.0247749	1	0.154045	0.00153074	1	0.146985	0	0.0497491	1	0	0.166476	0.974287	0.259763	1	0.668257	0.00433235	0.606061
J9VSK6	IQDLLLQDISALR	1	1	0.908472	0.976483	0.61755	0.441268	0.704648	0.707381	0.587434	0.631308	0.137143	0.727558	1	1	0.817132	0.0291495	0.693314	1	0.26955	0.773583	1	0.772128	0.416673	0.814277
J9W0R4	AGVFLATGIVHSGIR	0	0.250973	0.947354	0.173061	0.205909	0	0.896841	0.725938	1	0.299448	0.869293	0.775798	0.904648	0	0.151747	1	0	1	0.53789	0.199565	0.127987	1	0.25117	0.81953
J9W0R4	IGSHVIGTALFVGAR	1	1	1	1	1	1	1	1	0.541172	1	1	1	1	1	1	0.372031	0.842237	0.850947	1	1	1	1	1	1
J9VUW0	SPIAPFTGQTIPLR	0.183027	1	1	1	1	1	1	1	0.369018	0.932242	0.394027	0.407054	1	1	0.325003	0.153967	1	0.348848	0.989597	1	1	0.87129	0.377415	1
J9VUW0	LPITQGTFPAIPSR	0.234803	1	1	0.696269	1	0.723001	0.632039	1	0.88675	1	0.976778	0.725276	1	0.727681	1	0.648027	1	0.504394	0.165708	1	1	1	1	1
J9VF71	FEGGVLK	0	0	0.00396793	0.114576	0	0.0283865	0.0076468	0.0673478	0	0.0489666	0	0	0.0509948	0.0622973	0.0798988	0.0590696	0	0	0	0.118623	0.11695	0.0252017	0.00644147	0.591448
J9VF71	LVGGEFK	0.303664	1	0.705961	0.615767	1	1	0.269714	0.978251	0.563811	0.165101	0.801834	0.884138	0.118306	0.66588	0.406347	0.804535	0.14504	1	0.145173	1	0.104666	0.184533	1	1
J9VR74	LSFLYLITGNTQK	0	0	0	0.0490138	0	0	0	0	0	0	0	0	0	0	0	0	0	0	1	0	0	0	0	0
J9VR74	QTNGTILYLFSLK	0.605101	0.576571	1	0.325076	0.854229	1	0.277427	1	0.995188	0.841486	0.0609288	0.727303	0.834627	1	0.913604	1	0.662121	0.813593	0.859211	1	0.20537	1	0.701055	1
J9VJ06	SLHDALSVLSQTVK	0	0	0	0.0149514	0	0	0	0	0.00025546	0	0	0	0	0	0.0238902	0.654404	0	0	0.0324714	0.00451256	0.921704	1	0	0.0590512
J9VJ06	VTQSLVSLADHLSK	0.911065	1	1	1	1	1	1	1	0.844592	0.844073	0.142403	1	1	1	0.210337	1	1	1	0.914382	1	0.92979	1	1	1
J9VXI8	SLVATSVESISALAQSTATKPGK	0	0	0	0	0	0	0	0	0	0	0	0	0	0	0	0	0	0	0	0.00623242	0	0	0	0
J9VXI8	GPKTATSQALASISEVSTAVLSK	0.857633	1	1	1	0.909102	1	0.602097	1	1	1	0.931878	1	1	1	1	0.750435	1	1	1	1	0.981228	1	1	1
J9VXE0	QLNDWQLGLALAR	0.992373	0.403078	0.947048	0.139932	0.941655	0.258912	1	0.46552	1	0.197813	0.750017	1	0.104972	1	1	1	0.346349	0.860147	0.215851	0.351759	0.603382	0.935416	1	0.933843
J9VXE0	ALALGLQWDNLQR	1	0.934448	1	0.919564	0.606894	1	0.970125	0.319902	0.215432	1	1	1	1	0.900478	0.845162	0.666604	0.629457	0.620602	0.927817	1	1	1	1	1
J9VS38	IKDGFGLDNHLLR	0.19241	0.0199899	0.17359	0.159622	0.714682	0.586939	0	0.0386737	1	0.649032	0.761123	0.128394	0.0333589	0.0374413	0.411085	0.166117	0.0587201	0.0354495	0.580163	1	0.0603334	0.106649	0.540529	1
J9VS38	LLHNDLGFGDKIR	0.277844	0.545697	1	0.156123	1	1	1	1	1	1	0.278658	1	1	1	0.880571	1	1	1	0.618389	1	0.644938	1	1	1
J9VVL3	LHDLFSPIITALQSSYSVVR	0.0811695	0.0129248	0.403113	0.353973	0.0927407	1	0.563395	0.280362	0.504895	0.642956	1	1	0.523988	0.00661269	0.420923	0.343537	0.220339	0.854729	0.46648	0.0990816	0.80967	0.263273	0.172713	1
J9VVL3	VVSYSSQLATIIPSFLDHLR	0.348903	0.938027	1	0.194556	0.859446	1	1	1	1	0.693961	1	0.145123	0.0888129	0.751001	1	0.837441	0.444453	0.357728	0.922874	1	1	0.534823	0.174965	1
J9VWM5	TQLQFGALDGGKPLTPYQALK	0	0	1	1	0	0.00819287	0	0	1	0	0	0.401177	0.000591133	0	1	1	0	0.156398	1	0.00439457	0.0175076	0.694397	0	1
J9VWM5	LAQYPTLPKGGDLAGFQLQTK	1	0.68164	1	1	0.734053	1	0.742711	0.879433	1	0.431413	1	0.754014	1	1	1	0.569134	0.582786	1	1	1	0.424621	1	0.87257	1
J9VRE2	VYYLSIEWLVGR	0	1	0	0.0860365	0.643795	0.0305853	0.707817	0.769262	0.762584	0.672394	0.262055	0.111302	0.0170684	0.00371853	0.0177667	0.965283	0.767817	0.111796	0.44837	0.0133664	1	0.0716572	0	1
J9VRE2	GVLWEISLYYVR	1	0.423297	1	0.288271	0.485881	1	0.580926	0.335916	0.269209	0.649793	0.35694	0.863783	1	1	1	0.580247	0.733351	0.368421	0.120702	1	1	0.640091	1	1
J9VMP1	LFLGGFELTPTFR	0	0	0	0	0	0.00366869	0	0	0	0	0	0	0	0	0.00589455	0	0	0	1	0	0	0	0	0
J9VMP1	FTPTLEFGGLFLR	1	0.358332	1	1	1	0.843487	1	1	1	0.362833	0.215259	0.697866	1	0.402203	1	1	1	0.913347	1	1	0.689804	1	0.137728	1
J9VKR5	VDIVNGPAPDRVPSQPVFNPK	0.0356452	0.0514784	0.693931	1	0	0.887524	1	0.0914461	1	0.00409132	0.013246	0.616629	0.727974	0.0114105	1	1	0	1	1	0.0706222	0.334173	0.686519	0	1
J9VKR5	PNFVPQSPVRDPAPGNVIDVK	1	1	1	1	1	1	1	1	1	1	0.724628	1	1	0.107589	1	1	1	0.542837	1	1	1	1	1	1
J9VHZ0	ELGYVFEAVTLTR	0	0	0	0	0	0.000736811	0	0	0	0	0	0	0	0	0	0	0	0	0	0	0	0	0	0
J9VHZ0	TLTVAEFVYGLER	1	1	1	1	1	0.861896	1	0.405055	1	1	0.901951	1	0.80974	0.901076	1	0.87115	0.976423	0.621706	0.798932	1	0.733118	1	1	0.974858
J9W332	ILSYPSFSTVLDR	0.49359	0.235005	0.849941	0.064799	1	0.289844	0.0196863	0.00445361	0.565271	0.0351874	0.824228	1	0.260228	0.0637123	0.0331198	0.617375	0.957654	1	0.16479	0.864657	0.0659341	0.0441349	0.812771	1
J9W332	DLVTSFSPYSLIR	1	0.981612	1	0.954769	1	0.654931	0.170806	1	1	0.713951	1	1	0.784989	1	1	1	0.496238	1	1	1	1	1	0.755268	1
J9VNZ7	LDVPLVSGAAISSAGQWAVYGGK	0.561346	0.608543	0.640219	0.917065	0.657813	0.967933	0.638748	1	0.708544	0.310322	0.501088	1	0.341211	0.970594	1	0.69445	0.990141	0.874406	0.876111	1	0.76545	1	0.567503	1
J9VNZ7	GGYVAWQGASSIAAGSVLPVDLK	0.896099	1	1	1	1	1	1	0.634035	0.747055	1	0.378565	1	0.871164	1	1	1	1	1	1	1	0.642393	1	0.462225	1
J9VL33	VC[PPa]LIVHDGWGLSK	1	0.549817	0.341694	0.103622	1	1	1	1	1	0.767974	0.733948	0.0565435	0.441259	0.156521	0.945439	1	1	0.547938	0.537953	0.714567	0.0197318	0.154579	0.330993	1
J9VL33	SLGWGDHVILC[PPa]VK	0.385879	1	1	0.122398	0.973729	1	0.578182	1	1	0.176086	0.203893	1	0.485145	1	1	0.572957	1	0.657659	0.678485	0.976108	1	1	0.724221	0.751092
J9VUW7	TELLSSGLIPDGADKEAFVQR	0	0	0	0.0019298	0	0	0	0.00997766	1	0.294396	0	0.147098	0	0.016941	0.0139021	0	0	0	0.172119	0.000166597	0	0.0163006	0	0.0698652
J9VUW7	QVFAEKDAGDPILGSSLLETR	1	1	1	0.850889	1	1	1	1	1	1	1	1	1	0.923765	1	1	0.927524	1	1	1	1	1	1	1
J9VU20	TATSLSGASIGSVKPPSESSNIR	0.0380664	0.0688886	0.756554	1	0	0.27961	0.00204162	0.0256799	1	1	0.209354	1	0.0583544	0.624846	0.114748	1	0.353843	0.766814	0.822878	0.19388	1	0.736245	1	1
J9VU20	INSSESPPKVSGISAGSLSTATR	0.667743	1	1	1	0.446858	0.99709	1	0.63662	1	1	1	0.629961	0.811715	1	1	0.733701	1	1	1	1	1	1	0.152486	1
J9VEN6	YNIAAVTNDIFTR	0	0	0.00766343	0	0	0	0	0	0.00403896	0	0	0	0	0	0	0	0	0	0	0	0	0	0	0.00773495
J9VEN6	TFIDNTVAAINYR	0.852973	1	1	0.788367	0.820771	1	0.738134	1	1	1	1	0.94801	1	1	1	0.885989	0.776446	1	0.939175	1	1	1	0.566694	1
J9VU81	ALSVQWLVDNAPSVFTLDRD	0.123091	1	0.328679	0.715909	0.0266965	0.134513	1	0.403838	0.474454	0.727173	1	0.109479	0.545284	0.497858	0.399865	0.365177	0.0736547	0.807995	1	1	0.474476	1	0	0.940695
J9VU81	RDLTFVSPANDVLWQVSLAD	0.578892	0.31309	1	1	1	1	1	1	0.641945	0.870696	0.298402	0.916582	1	1	1	1	1	1	0.447782	1	1	1	0.195211	1
J9VWI5	LIILDEADSMTQDAQSALRR	0.293531	0.939417	1	1	1	1	1	1	0.397378	1	0.566261	1	1	0.125682	1	1	1	0.223985	0.898772	1	0.208434	1	1	1
J9VWI5	RLASQADQTMSDAEDLIILR	1	1	1	1	1	1	1	1	0.90497	1	1	0.571852	1	1	1	1	1	1	0.985691	1	1	0.906247	1	1
J9VR51	ISSHIPDMYDHGVAVSPQEIVGLFVQR	1	0.555622	1	0.794522	0.418862	0.370083	0.0140384	0.479087	1	1	0.357369	1	1	1	1	0.773432	1	1	1	1	0.7954	1	1	1
J9VR51	QVFLGVIEQPSVAVGHDYMDPIHSSIR	1	1	1	1	1	1	1	1	1	0.546041	1	1	0.903177	1	1	1	0.493041	1	1	1	1	1	1	1
J9VQF4	VPSLSFFSPSNTSK	0.839309	0.245307	1	0.931046	1	1	0.267909	0.575209	1	0.732887	0.452991	1	1	0.0661253	1	1	1	1	1	1	0.962322	0.546547	1	1
J9VQF4	STNSPSFFSLSPVK	1	0.555048	1	0.817974	1	1	0.581561	0.458935	1	0.939845	0.121852	0.744332	0.995665	1	1	1	1	0.824928	0.521993	1	1	1	1	0.996564
J9VR32	MLVQMVDVIFADVAQPDQAR	0	0	0	0	0	0	0	0	0	0	0	0	0	0	0	0	0	0	0	0	0	0	0	0
J9VR32	AQDPQAVDAFIVDVMQVLMR	0.882124	0.136679	1	0.956236	0.23912	1	0.791177	0.77744	0.221621	0.834224	1	0.791675	1	1	0.780745	1	1	1	1	1	0.536436	1	0.964388	1
J9VMZ4	LNSYTAQSSLTQGK	0.593907	0.00073046	0.417487	0.763756	0.092897	0.679249	0.0253648	0.692007	1	0	0.390847	0.873582	0.0526147	0	1	0.368049	0.0299357	1	1	0.946324	0.62574	1	0.00954144	1
J9VMZ4	GQTLSSQATYSNLK	1	0.763802	1	0.464967	0.99988	0.23291	1	0.490285	1	0.171272	0.597265	0.603075	0.0679918	0.306079	1	1	0.151384	0.482583	0.233979	1	0.259734	1	1	1
J9W2T4	GATFAC[PPa]ASLSPVFR	0	0	0	0	0	0	0	0	0	0	0	0	0	0	0	0	0	0	0	0	0	0	0	0
J9W2T4	FVPSLSAC[PPa]AFTAGR	0.54868	1	1	0.947083	0.0959442	1	1	1	0.835803	1	0.0553227	0.681741	0.155687	1	1	0.101863	1	1	0.161002	1	1	1	0.633211	1
J9VWU5	FGESVEDDDALMSRPFGVALLIAGIDEK	1	1	0.156605	1	1	1	1	1	0.772805	1	1	1	1	1	1	1	1	1	1	1	1	0.639349	0.578193	1
J9VWU5	EDIGAILLAVGFPRSMLADDDEVSEGFK	0.768512	1	1	1	0.70737	1	0.251017	1	1	0.608642	1	1	1	0.787418	1	1	1	1	1	1	1	0.614262	1	1
J9VV68	VVAC[PPa]FAELGQFDK	0	0	0.00456286	0.809406	0	0	0	0	0.00946266	0	0	0.722952	0	0	0	0.581191	0	0.00140831	0	0.00623859	0	1	0	0
J9VV68	DFQGLEAFC[PPa]AVVK	0.607243	1	1	0.825675	1	1	1	1	0.24001	1	1	0.280639	1	1	1	0.645877	0.760222	1	0.322794	0.493389	1	1	1	0.807004
J9W469	SIKENFVAPEDYLYPSNFL	0.618107	0.047432	1	0.95334	1	1	0.285235	0.847542	0.337379	1	0.559062	1	1	0.309999	1	0.361275	0.831801	1	1	1	1	1	1	1
J9W469	FNSPYLYDEPAVFNEKISL	1	0.295397	1	0.570096	1	1	0.873187	1	1	0.84321	1	1	0.999443	1	0.854791	0.496711	1	0.909431	0.483255	0.835749	1	0.799896	0.748352	1
J9VJC0	DALNQAMEEEMIRDETVFVIGEEVAR	0	0.0918173	0.0521184	1	0.00367026	1	0	0.0360976	0.00948081	0.0381839	0.585493	0	0	0.287759	0.345052	0.0272135	0.0571013	1	1	0.141733	0.27956	0	0	1
J9VJC0	AVEEGIVFVTEDRIMEEEMAQNLADR	0.888132	1	1	1	1	0.323995	1	0.470356	0.649277	1	1	1	1	1	1	1	0.55684	1	1	1	1	1	1	1
J9VQ82	AAANAPLPDEDDADL	0	0	0	0	0	0	0	0	0	0	0	0	0	0	0	0	0	0	0	0	0	0	0	0
J9VQ82	DADDEDPLPANAAAL	0.268177	0.419737	0.470805	0.139174	0.347991	0.43021	0.16382	0.0102511	0.284547	0.0458386	0.0550151	0.622598	0.152577	0.213523	0.0264457	0.199676	0.380251	0.262517	0.263895	0.699546	0.117433	0.493211	0.225233	0.00515045
J9VNI6	SDDLFNVANMEDK	0.535259	1	1	0.482086	0.222921	1	0.355955	0.042733	0.0917235	1	0.127151	0.0019757	0.27247	0.550302	1	0.0996933	0.13546	0.105263	0.700592	1	1	0.505737	1	1
J9VNI6	DEMNAVNFLDDSK	0.586997	1	1	1	0.237754	1	1	1	0.804503	0.827303	0.477472	0.989541	1	0.881698	1	1	1	1	1	1	1	1	1	1
J9VQ41	AQGGGGMGNVGGYSGMAGGYSPASR	0	0	1	0.533757	1	0.0270566	0.198791	0.0235536	0.236319	0.137264	0.0663373	1	1	1	0.84078	0.979581	0.010406	0.418819	0.789366	0.903124	0.941433	1	0	1
J9VQ41	SAPSYGGAMGSYGGVNGMGGGGQAR	0.640759	0.621983	1	1	1	1	1	0.849337	0.697397	0.932832	0.633999	0.810745	1	1	0.793812	0.815536	1	0.223437	1	1	1	1	1	1
J9VT47	SYYADGEDAYGMR	0.00852657	0	0.000518627	0	0.0321225	0	0	0	0.00269542	0	0	0	0.0151882	0	0.0695901	0.0210889	0.00678358	0.00582762	0.194541	0	0.0330265	0.0204333	0	1
J9VT47	MGYADEGDAYYSR	0.656988	0.813037	0.725586	0.919851	0.397689	1	0.509362	1	0.0945421	0.25158	0.90367	0.570388	0.836241	1	0.524584	0.639755	0.123295	1	0.275644	1	0.145301	1	0.792201	1
J9VEL7	TADLLLLDVAPLSLGVAMQGDIFGVVLPR	0	0	0	0	0	0	0	0.00589876	0	0	0	0	0	0	0	0	0	0	0.0793875	0.00438494	0.037315	0	0	0.00141283
J9VEL7	PLVVGFIDGQMAVGLSLPAVDLLLLDATR	1	0.84904	1	1	0.479825	0.339888	0.83842	1	0.651477	0.910465	1	0.484909	0.908297	0.881233	1	1	1	0.573141	1	1	1	1	1	1
J9VTL6	FRPPVIMVPYMTTKPFPVSPEYTAPK	1	0	1	1	1	0.941585	0.0264666	1	1	0.786332	0.343284	1	0.843372	0.175262	1	1	1	1	1	1	0.78426	0.914572	0.759107	0.679416
J9VTL6	PATYEPSVPFPKTTMYPVMIVPPRFK	0.424587	1	1	1	1	1	1	1	1	0.776792	0.810306	0.873457	0.452225	1	1	1	1	1	1	1	1	1	0.418211	1
J9VLW6	TLILDPVLAGPLGLVTEVALLK	1	0	0	0.3768	0	0	0	0.018674	1	0.0259608	0.268498	0.210791	0.0165171	0	0.372935	0.0208653	0.0131545	0.627322	1	0.145312	0.403456	1	0.00420168	1
J9VLW6	LLAVETVLGLPGALVPDLILTK	1	1	1	1	1	0.793158	1	1	1	1	1	1	1	1	1	1	1	1	1	1	1	1	1	1
J9W340	LPQLSTPGRPSPTTGIPTPTAR	0.5467	1	1	1	1	1	1	0.92554	0.626736	1	1	1	1	1	1	1	0.605649	1	1	1	1	1	0.899355	1
J9W340	ATPTPIGTTPSPRGPTSLQPLR	1	1	1	1	1	1	1	1	1	1	0.914628	1	1	1	1	0.681347	1	1	0.964426	1	1	1	1	1
J9VZE3	GAPVVGVIYNPFLDQLWSAAK	0	0	0	0	0	0	0	0.00588142	0	0	0	0	0	0	0	0	0	0	0.10017	0	0	0	0	0.0166871
J9VZE3	AASWLQDLFPNYIVGVVPAGK	1	1	0.829989	0.447722	1	1	1	1	1	0.471978	1	0.303355	1	1	1	1	0.332632	1	1	1	0.12457	1	1	1
J9VIP3	NIPGVEVLSTEEVQVYDILK	0.0221831	0.226103	0.037396	0	0	0.00905155	0	1	0.00125298	1	0.081506	0	0.0146234	0.0150742	0.0635842	0.260502	0.252241	0.0110288	0.391843	0.143131	0.0152247	0	0.0137904	0.270048
J9VIP3	LIDYVQVEETSLVEVGPINK	1	0.109566	1	1	1	1	0.852192	1	1	0.108812	0.0135164	0.38372	1	1	0.695814	0.207627	1	1	1	1	1	0.38234	0.567911	1
J9VJM1	IPIPFFAIEVWEGEPYLPK	1	0.00913071	0.792581	1	1	1	0.00293187	1	0.986009	0.779101	0.491659	1	1	1	1	1	0.738763	0.94696	1	1	1	1	0.319722	1
J9VJM1	PLYPEGEWVEIAFFPIPIK	1	1	0.511565	1	1	0.920502	0.619171	1	0.611379	1	0.905471	0.639869	1	1	1	1	0.584319	1	1	1	1	1	1	1
J9VHR0	QIGVIALMAQVGC[PPa]FVPATEAR	1	1	1	0.50515	1	0.487289	0.319492	0.883458	0.945964	0.750865	0.528188	1	0.377126	0.360094	1	0.706303	0.702259	0.327299	1	1	0.479925	0.289242	0.829614	1
J9VHR0	AETAPVFC[PPa]GVQAMLAIVGIQR	0.831856	1	1	1	1	1	0.251744	0.876365	0.478002	1	0.852057	1	1	0.711673	0.537688	1	1	1	1	1	0.845206	0.609531	0.728736	1
J9VX30	MAGTLTAEAQALLDQVDKLEK	0.146408	0	0.112999	1	0.00107197	0.0361338	0	0.090568	0.071171	0.296627	1	0.071467	1	1	0.0964742	0.850436	0	0.221602	1	1	0.778787	1	0.0168467	0.878439
J9VX30	ELKDVQDLLAQAEATLTGAMK	1	1	1	1	1	1	0.874245	1	1	0.946902	1	0.9544	1	1	1	0.20316	1	1	1	1	0.57391	1	1	1
J9VI93	VPSTPLMTPPLNSFGSFPVTR	0.820968	0.915535	1	1	1	1	1	1	1	1	0.327158	1	0.30786	0.873651	0.344824	0.256283	0.371912	1	0.094754	0.698763	0.672127	0.733177	0.0814703	1
J9VI93	TVPFSGFSNLPPTMLPTSPVR	1	1	1	1	0.417581	1	1	1	0.813133	0.402093	0.794779	0.813047	1	1	1	1	0.745368	1	1	1	1	1	1	1
J9VJB1	NHLSLFSQIAAEPC[PPa]FDILR	0.347135	0.730401	0	0.461621	0	1	0.309431	1	0.675544	0.918229	0.226087	0	0.722119	1	0.789668	1	0.596214	0.577114	1	1	1	0.444118	0.242818	1
J9VJB1	LIDFC[PPa]PEAAIQSFLSLHNR	0.783989	1	1	0.770366	1	1	1	1	0.413759	0.874349	0.525438	1	1	1	1	1	1	1	1	1	1	1	1	1
J9VQC3	LNYLGDWGTQYGLLSVGFNK	0	0	0	0	0	0	0	0	0	0	0	0	0	0	0	0	0	0	0.0269514	0	0	0	0	0
J9VQC3	NFGVSLLGYQTGWDGLYNLK	0.907383	0.733137	0.891975	0.83143	0.425848	0.553804	0.950275	1	0.937803	0.757031	1	1	1	0.201027	1	1	1	1	1	1	1	1	0.529052	1
J9VVE8	MGYLSSGLLSSSSPITFSPSAR	1	0.889882	1	1	1	1	1	0.620158	1	1	1	1	0.617505	1	1	1	1	1	0.935758	1	0.611619	1	0.959175	1
J9VVE8	ASPSFTIPSSSSLLGSSLYGMR	0.22226	1	1	0.689228	1	1	0.759564	1	1	1	1	0.963887	1	1	1	1	1	1	1	1	1	1	0.991857	1
J9VYA4	KMSSPPAVSPFGGVAPSGTDAER	0.409726	0.0654263	0.569689	1	1	0.0534717	0.124261	0.0214942	0.973367	0.00545571	0.998887	1	0.299929	0.998489	1	1	0.0233147	0.13884	0.0294082	0.272833	1	0.606285	0.0510237	0.811221
J9VYA4	EADTGSPAVGGFPSVAPPSSMKR	1	0.609028	1	1	1	1	1	0.830577	1	0.937141	0.575511	0.588141	1	1	1	1	1	1	0.638166	1	1	1	1	1
J9VZD6	VSGAVYHGGDELNAVINEAMAK	0.152961	0.0178826	1	1	0.419695	0.120828	0.0799877	1	0.527444	0.154023	0.202014	0.695689	0.278139	0.694725	1	0.777715	0.121004	0.319649	1	1	0.320739	0.42245	0.00863309	1
J9VZD6	AMAENIVANLEDGGHYVAGSVK	0.0679785	0.901046	1	1	1	1	1	1	0.919928	0.61893	0.899948	0.278269	1	1	1	0.86928	1	1	1	1	0.741984	1	0.414777	1
J9VXW3	GILYTPVDQSGHNSWNVAMR	0	0	0	0	0	0	0	0	0	0	0	0	0	0	0	0	0	0	0	0	0	0	0	0
J9VXW3	MAVNWSNHGSQDVPTYLIGR	0.332677	0.517703	1	0.284131	0.848292	0.924396	0.642197	0.783738	0.293637	0.622457	0.34465	0.611932	1	0.829833	0.693388	1	1	0.620808	1	1	0.464453	1	0.840713	1
J9VEN7	IGAEQILLDVQAVK	0.0997653	0.182134	1	1	0.0327793	0.00926832	0.0587823	1	0.761674	0.00730608	1	1	0.571991	0.137557	1	1	1	0.835483	1	1	1	0.167166	0.0036192	1
J9VEN7	VAQVDLLIQEAGIK	0.20171	1	1	1	1	1	1	1	0.288651	1	1	0.701377	0.813394	1	1	1	1	1	1	1	1	1	0.191561	1
J9VHC1	IKADAKPNQVVSAR	0	0.190961	0.0197541	0.00632268	0.0375969	0	0	0.00774899	1	0	0.0122496	0	0.00428425	0.0274668	1	1	0.0149629	0.0359662	0.0130114	0.0501909	1	0.00674573	0.000664011	1
J9VHC1	ASVVQNPKADAKIR	1	1	1	1	1	1	1	0.665113	1	0.618068	1	1	1	1	1	1	1	1	1	1	1	1	1	1
J9VJ21	AITLKDPVENLGAR	0	0	0	0	0	0	0	0	0	0	0	0	0	0	0	0	0	0	0	0	0	0	0	0
J9VJ21	AGLNEVPDKLTIAR	0.0554567	0.347633	0.0222025	0.0681928	0.158884	0.506	0.0358439	0.0504443	0.199236	0.0356194	0.11718	0.0241285	0.0800964	0.162554	0.0227176	0.151008	0.284019	0.0302137	0.151321	0.709726	0.222868	0.160642	0.159744	0.665245
J9VR53	ISPDEPITVGTIVR	0	0	0	0.106834	1	0	0	0	0	0	0	0	0	0	0	0	0.0177002	0	0.448688	1	0	0	0	0
J9VR53	VITGVTIPEDPSIR	1	0.950087	0.668234	0.79489	1	1	0.565014	1	0.573126	0.580487	0.846608	0.713038	1	0.60682	1	1	0.77474	1	0.308734	1	0.234849	1	0.332157	1
J9VMD6	SPPTVLALAESGAGAR	1	0	0	0.456879	0	0.0740741	0	0.0107964	0.00359928	0	0	0	1	0.408239	0.889965	0.7004	0.0173528	0.0159274	1	0.103892	1	0.0086745	1	1
J9VMD6	AGAGSEALALVTPPSR	1	0.304447	1	0.925857	1	1	0.790292	1	1	0.961354	1	0.942218	1	1	0.98998	1	0.62481	1	0.243021	1	1	0.876551	1	1
J9VL91	LQAYYESTAPLLK	0.186836	0	1	1	0.527935	1	0.943407	0.891775	0.401251	0	0.746077	1	1	0.0567044	1	1	0	1	0.408307	1	0.583293	1	0.210351	1
J9VL91	LLPATSEYYAQLK	0.917321	1	1	0.548326	0.496826	0.916183	1	0.0157621	0.0479558	0.0977269	0.0798397	1	0.0303203	0.217122	1	1	0.0067924	0.677274	1	1	0.818748	1	0.910881	1
J9VNC7	NLTYSAPLYVDIK	0	0	0	0	0	0	0	0	0	0	0	0	0	0	0	0	0	0	0	0	0	0	0	0
J9VNC7	IDVYLPASYTLNK	0.149543	0.614862	1	0.15241	1	1	1	0.169311	0.436431	0.969561	0.425395	0.330819	1	1	0.345483	0.0161917	1	1	0.129459	1	0.855055	0.616001	0.356258	1
J9VG02	FSQSFTEPVLTLK	0.495003	1	1	0.754204	0.19799	1	0.28442	0.334116	0.620696	0.0480962	0.0539633	0.511916	0.780022	0.277176	0.156879	0.944343	0.716885	0.872055	0.086066	1	0.498694	0.298703	0.806924	0.632636
J9VG02	LTLVPETFSQSFK	0.107594	1	0.398343	0.250238	1	1	0.0818815	1	0.580855	1	0.929545	1	0.420864	1	0.894842	1	0.794758	1	0.310706	1	1	1	1	0.780819
J9VQS5	EVLEEAGIEVGPVR	0.00142113	0.371785	0.0845962	0.858574	0.592509	0.0248571	0	0.120443	0.0143285	0.265641	0.72884	0	0.655156	1	0.0749579	0.00744602	0.41516	0.0209224	0.60799	0.116185	0.0214432	0.00693241	1	0.0283947
J9VQS5	VPGVEIGAEELVER	0.582952	1	1	0.9515	0.630719	1	0.682418	0.839866	1	1	1	1	0.436991	1	1	0.581328	1	0.10134	0.138661	1	1	0.203256	0.947407	0.853894
J9VDP9	IQETQPLVGAPSEK	0.813952	0	0.41478	0.958281	0.00798623	0	0	0.118815	0.52024	0.0130961	0	0.3677	0.208218	0.0734858	0.13449	0.430988	0.108648	0.0930064	0.153687	0.00608967	0.317633	0.914103	0	0.797726
J9VDP9	ESPAGVLPQTEQIK	1	1	1	1	1	1	1	1	1	1	1	1	1	1	1	1	1	0.582437	1	1	1	0.442158	1	1
J9W144	VLQAQAQAQAQQGR	1	0.0225361	0.0157536	0.770837	0	0.0196718	0	0.224037	1	0.052676	0	1	1	0.0648496	0.618539	1	0.27939	0.466519	1	0.0237738	0.476626	0.876236	0.025295	1
J9W144	GQQAQAQAQAQLVR	1	0.870002	1	1	1	1	1	1	1	1	0.409741	0.844653	1	0.925722	1	1	1	1	1	1	1	1	0.611754	1
J9VND3	AAAQAAALAAQVQAAHNQAIIQELDTFTR	1	0.289217	1	1	0.457787	0.777912	1	0.889892	1	1	1	0.750051	1	1	1	1	1	0.859611	1	1	0.805975	1	0.688902	1
J9VND3	TFTDLEQIIAQNHAAQVQAALAAAQAAAR	1	0.490864	1	1	1	1	0.679649	1	1	1	1	0.626186	1	0.66168	1	1	1	0.976441	1	1	1	1	1	1
J9VVV4	VGILDGGMEVEHLK	0.967753	1	0.871411	0.232051	1	0.964289	1	1	0.836236	0.575929	0.0489606	0.846611	1	0.182391	0.905007	1	1	0.366616	0.486055	1	1	1	0.966143	1
J9VVV4	LHEVEMGGDLIGVK	0.164795	0.422592	0.755903	0.77854	1	1	0.0359447	1	0.571471	0.154038	1	0.54684	1	0.230963	1	1	0.80668	1	0.686463	1	1	0.658291	0.822632	1
J9VJE6	YVTPSTPGSVYIGR	0.492708	0.0145267	1	1	1	0.0463034	1	1	1	0.503121	0.00947297	1	0.583927	1	1	0.661629	0.0177099	1	1	1	0.0646009	1	0.204733	1
J9VJE6	GIYVSGPTSPTVYR	0.0489287	0.245171	0.71977	0.986823	0.772276	1	0.484157	0.758801	1	1	0.762845	0.598084	1	1	1	0.174577	0.876462	0.996468	0.631672	1	0.900902	0.608645	0.8404	1
J9W1F0	GDEVYENLVAFIK	0.568807	0.0361982	1	0.617624	0.0867314	0.272865	0.0418028	0.583107	0.840195	0.142357	0.03045	0.727318	1	0.0715177	0.69744	0.891294	0.0589937	0.431498	1	1	0.00119036	0.754144	0.933581	0.346877
J9W1F0	IFAVLNEYVEDGK	0.619437	0.173842	0.871537	1	0.0411351	0.711034	0.220812	1	0.16661	0.132796	0.408446	0.269615	0.185803	0.489702	1	1	0.225794	0.42374	0.0290179	1	0.627989	0.377339	0.046938	0.90882
J9VV30	IWSTAGIDYTLEK	0.0328219	1	1	0.943523	1	0.0150637	0.383402	0.0260623	0.0153506	0.340403	1	0.506115	0.77195	0.128595	1	0.787407	1	0.00636466	1	0.275735	0.074255	0.839076	1	1
J9VV30	ELTYDIGATSWIK	1	0.235161	1	0.0544955	1	1	0.247983	1	1	0.832962	1	0.363386	0.499916	1	1	0.391538	1	0.561097	0.438059	1	1	1	0.633562	0.686032
J9VGC3	LADFYVDQLGDLK	1	0.0692793	0.939189	0.430517	0.827476	1	0.262068	0.383191	0.70244	1	1	1	0.552574	1	1	0.595288	0.403003	0.575571	1	1	1	1	1	1
J9VGC3	LDGLQDVYFDALK	0.19351	1	0.774391	1	0.420133	0.87859	1	1	0.217484	0.0403526	0.0659675	0.0406725	0.0467222	0.233688	1	0.0673677	0.372757	0.0375929	0.478967	1	0.731785	1	1	0.524706
J9W4C6	TIIEFGQC[PPa]SSVNK	0.529075	0.189811	0.100495	0.022868	0.0957807	0.31943	0.264755	0.796508	0.00928547	0.630389	0.0673051	0	0.178983	1	0.0616715	0.218475	0.30065	0.0477926	0.752697	1	0.140376	0.455076	0.029502	0.593576
J9W4C6	NVSSC[PPa]QGFEIITK	0.53468	1	1	1	1	0.475891	0.977557	0.869452	1	0.567555	1	0.894848	0.91588	1	1	1	1	0.951055	1	0.743564	1	1	1	1
J9VDZ1	DAFALVGNYPSSAGK	0.184341	0	1	0.226579	0	0.0108428	0	0	1	0	0	0.0705137	0.600396	0	0.693068	0.015981	0	0.459758	1	0.0127973	0.0225175	0.773034	0.079996	1
J9VDZ1	GASSPYNGVLAFADK	0.677778	0.26691	1	0.764465	1	1	0.420705	0.621385	1	0.535686	0.947797	1	1	1	1	0.851712	1	0.515293	0.54261	1	1	1	1	0.673358
J9VJV9	SNVPPGPSNMPFPR	0.761162	1	1	1	0.805511	1	0.851632	0.354143	1	0.783956	1	0.890172	0.7648	1	0.212362	0.173967	1	0.501191	0.758841	1	0.419621	1	0.273491	1
J9VJV9	PFPMNSPGPPVNSR	0.427009	0.0428536	1	0.907392	1	1	0.325458	0.28915	0.541071	1	0.540194	0.627023	0.867455	0.882023	0.41738	1	1	1	1	0.847874	1	0.277661	1	1
J9VP91	LNSNAAQNNPPSNR	0.721423	0.0230727	0.0670992	1	1	0.675505	0.000481078	0.0225908	1	0.0231132	0.0305259	0.0310512	0	0.0178603	1	1	0.00252625	0.399422	1	0.0299594	0.252649	0.631931	0	1
J9VP91	NSPPNNQAANSNLR	1	0.963982	1	1	1	0.140442	0.276615	1	1	1	1	1	1	1	1	1	1	1	1	1	1	1	1	1
J9VRJ5	YSQHSADQLPYDKSPVEHIASLYSEK	1	0	0.943018	1	0.0485882	0	0	0.595605	0.388979	0.305264	0.0107964	1	1	0	1	1	0.286481	1	1	0.01931	1	1	0	1
J9VRJ5	ESYLSAIHEVPSKDYPLQDASHQSYK	0.864011	0.455797	0.896771	1	0.932023	1	0.925178	1	0.229889	1	1	1	1	1	1	0.651786	1	1	0.904286	1	1	1	1	1
J9VLU7	QPSC[PPa]NVMLFGAMK	1	0.40719	1	0.663292	0.385725	1	0.10597	1	1	0.575146	0.14527	1	0.64689	0.19058	0.517149	1	0.553796	0.246342	1	1	0.875445	1	0.0440357	1
J9VLU7	MAGFLMVNC[PPa]SPQK	0.350386	1	1	0.794978	0.644741	1	1	0.683582	1	0.391963	0.995043	1	0.804438	0.905639	1	0.651183	0.645964	0.461156	0.686356	1	1	1	1	1
J9VGY2	SNDASDFNLTGLSR	0.302908	0	0.69511	1	0.0251423	0.933586	1	1	1	1	1	0.994417	1	0	1	0.0369051	0	1	0.428443	0.136307	1	1	0.0201225	1
J9VGY2	SLGTLNFDSADNSR	0.406559	0.484762	1	1	0.227651	1	0.691602	0.565789	0.440926	0.448323	0.359875	0.143156	0.856327	0.539632	1	0.768113	0.752838	1	0.997011	1	0.699607	0.117165	0.169169	0.935127
J9VEL3	YPFGWWDIQER	0.351897	0	1	0.680245	0.056858	0.00815944	0	0	0.661033	0	0	0.477339	0.228667	0	0.897186	1	0	0.372605	0.307736	0.0323994	0.556861	1	0.000988957	1
J9VEL3	EQIDWWGFPYR	0.587703	0.312342	1	1	0.0677231	0.938469	0.0476456	0.992173	0.218046	0.387424	0.0582224	0.789564	1	0.360599	0.712509	1	0.844108	1	0.380233	1	0.752392	0.792384	0.32055	1
J9VWH7	GLYTPSTSSDDPTR	0.309172	1	0.151309	1	0.022457	0.301384	0.0293731	0.754307	0.713604	0.0343191	0.318888	0.051684	0.264423	0.889641	0.907205	0.213339	0.828847	0.214186	1	1	0.0881621	1	0.192077	1
J9VWH7	TPDDSSTSPTYLGR	1	0.805108	1	0.617923	0.882043	1	0.740504	0.793706	1	0.745947	0.792828	0.484453	0.536061	1	1	1	1	0.372785	1	1	1	1	1	1
J9VJT5	MSFAGESTPQQSAR	0.805725	0	0.694568	0.79496	0.0929016	1	0.18894	0.360738	0.144217	0.774527	0.328951	0.202272	0.258055	0.0388227	0.515624	0.435912	0.0737438	0.47413	1	0.315017	1	0.205599	0.493727	1
J9VJT5	ASQQPTSEGAFSMR	0.444942	1	0.432564	0.332841	0.535673	0.802665	0.0564953	1	0.285488	0.391559	1	0.0860612	0.339661	0.213238	0.384582	0.161842	0.83571	0.858216	0.100681	1	1	0.56953	0.363701	1
J9VD88	ELAEEGYAGC[PPa]EVR	0	0	0	0	0	0	0	0	0	0	0	0	0	0	0	0	0	0	0	0	0	0	0	0
J9VD88	VEC[PPa]GAYGEEALER	1	1	1	1	0.532496	1	1	1	1	1	1	1	1	1	1	1	1	0.772453	1	1	1	1	0.801235	1
J9VQP8	TSADFASQGDASSPR	1	1	0.989864	1	1	1	0	1	1	1	1	0.506509	1	1	1	0.889887	0.338075	1	1	0.563411	1	1	0.0678125	1
J9VQP8	PSSADGQSAFDASTR	1	0.704682	1	1	1	1	1	1	1	1	1	0.23455	1	0.99479	1	1	1	1	1	1	1	1	0.162031	1
J9VIT0	FGENDPSMSIEDR	0.264103	1	0.649334	0.242448	0.507793	0.0674528	0.0344988	0.00762369	0.975911	0.016678	0.179672	0.78342	0.388728	0.546541	1	0.47024	0.08968	1	1	1	1	1	0.641269	1
J9VIT0	DEISMSPDNEGFR	1	1	1	0.915401	1	1	0.755021	0.567258	1	0.615351	0.233873	1	0.683688	1	1	0.610643	1	0.933612	1	1	0.338192	0.914052	1	1
J9VDY5	LDGSIITVPDLPVSTLFSTIR	0	0	0	0	0	0	0	0	0	0	0	0	0	0	0.0122723	0	0	0	1	0.00537428	0.000200481	0.0258286	0	0.244679
J9VDY5	ITSFLTSVPLDPVTIISGDLR	0.318258	0.790916	1	1	0.197054	1	1	1	0.990164	0.39525	0.738234	1	1	1	0.705489	0.929727	1	1	1	1	1	0.853015	0.652024	0.940142
J9VKY4	SPLHIELTAAPDLPIAESTLR	0.283877	1	1	0.43137	1	1	0.817288	1	1	0.0729206	0.851447	1	1	1	1	0.988104	1	1	1	1	1	1	1	1
J9VKY4	LTSEAIPLDPAATLEIHLPSR	1	0.59162	1	1	1	1	1	1	0.546874	0.885888	1	0.713014	1	0.759121	1	1	1	1	1	1	1	1	1	1
J9VZM3	IGSPGTVVASLDEIAWVFNLR	0	0	0	0	0	0.0446488	0	0.0349566	0	0	0	0	0	0.00723182	0	1	0.047922	0	1	0.00536522	0.0128335	0.000709136	0.00773779	1
J9VZM3	LNFVWAIEDLSAVVTGPSGIR	0.882511	1	0.52419	1	1	0.266373	0.625013	1	1	0.728169	0.949324	0.838295	0.426946	0.958482	1	1	1	1	1	1	1	1	1	1
J9VXV0	TLLDIGVLPGYDLTHEAAFAK	0.0297659	0.0101872	0.00220732	0.642197	0	0.193345	0.0484444	1	0.948937	0.0524716	1	0.976868	0.000786782	0.974035	1	1	0.370693	1	0.0666249	1	0.885001	1	0.0466582	1
J9VXV0	AFAAEHTLDYGPLVGIDLLTK	0.848758	1	1	1	1	1	0.286085	0.539016	1	1	1	0.834192	1	1	1	1	1	0.812697	1	1	0.575972	1	0.884056	1
J9VQI3	TVGNFPEPGNIVNLSSISGITK	0.050547	0.00566647	1	1	0.0801739	0.500035	0.151409	1	0.108565	0.0755425	1	0.377801	0.00499306	0	0.0187644	0.441854	0	0	0	0.198439	0.0566739	0.022624	0	0
J9VQI3	TIGSISSLNVINGPEPFNGVTK	0.634534	0.118086	1	1	1	1	0.386254	0.712554	1	1	1	0.744034	1	0.82254	0.944006	1	0.359665	1	1	1	1	1	0.196872	1
J9VTZ1	HLEVQLIADQYGNAISLFGR	0.0145246	0	1	1	0	0	0	0	0	0	0	0	0	0	0	0	0	0.0316392	1	0.00864976	0	1	0	0.86171
J9VTZ1	GFLSIANGYQDAILQVELHR	0.027667	1	1	0.170675	1	1	0.0459064	1	0.188256	1	0.806699	1	0.259568	1	1	1	0.612782	0.483815	0.241487	1	0.448472	1	1	1
J9VGU8	DVLDQEIAQRPHPEELVQK	0.993239	1	1	1	0.86465	1	0.239444	1	1	1	0.287504	0.0122361	0	1	1	1	1	1	0.0295699	0.0839219	1	0.522806	1	1
J9VGU8	QVLEEPHPRQAIEQDLVDK	0.523717	1	1	0.866117	1	1	1	1	1	1	1	1	0.830257	1	1	1	1	1	0.593942	1	1	0.546482	0.67254	1
J9VT60	SASMPPPPMPQTVVPNLDPLR	0.740198	0	0.839469	1	0.890957	0.830886	0.0710362	0.00445434	1	0.016767	0.273385	0.977936	0.567093	0.320935	0.811347	1	0.0347276	1	1	0.1285	0.48499	0.694931	0.440891	1
J9VT60	LPDLNPVVTQPMPPPPMSASR	1	1	1	1	1	1	1	1	1	0.771503	1	1	1	1	1	1	1	1	1	1	1	1	1	1
J9VRM1	LSIYESVMQETLSLTASFPK	0.558878	0.142045	1	0.923133	0.17202	0.71381	0.836825	0.0558943	1	0.341117	0.0589499	0.305167	1	1	0.805853	0.699429	0.0853856	1	0.824795	0.363835	1	1	0.0233668	1
J9VRM1	PFSATLSLTEQMVSEYISLK	0.53624	0.480446	0.30449	0.265992	0.798721	1	0.418033	0.956849	1	0.735732	0.638491	0.562246	0.416582	1	1	0.934061	0.691425	0.93817	0.47642	1	0.779278	0.894879	0.484339	1
J9VEX4	TAAWQDVEAVDAVQAGSELKR	0.167154	1	1	1	1	1	1	1	1	0.642689	1	0.311759	0.90692	1	1	0.14929	1	0.213498	0.0585355	1	0.262559	0.814241	0.0953037	1
J9VEX4	KLESGAQVADVAEVDQWAATR	1	1	1	1	1	1	1	1	1	1	1	1	1	1	1	1	1	1	1	1	1	0.967835	1	1
J9VKX2	GLQPAVEIPC[PPa]SSELAESSISR	1	1	1	0.646491	0.545852	1	0.819134	1	0.7222	0.966233	1	0.0927222	0.521797	1	1	1	0.824399	1	0.456195	1	1	1	1	1
J9VKX2	SISSEALESSC[PPa]PIEVAPQLGR	1	1	1	0.980229	1	1	1	1	0.507452	1	1	0.605975	1	1	1	0.811021	1	1	1	1	0.84232	0.960161	1	1
J9VTL0	HTIEEVNSVIASIDPDDSFR	1	0.627168	1	0.394575	0.274531	0.0158956	0.618388	0.322412	0.267367	0.303182	0.408194	1	0.588653	1	1	1	0.242636	0.556251	1	0.0158847	0.032923	1	1	1
J9VTL0	FSDDPDISAIVSNVEEITHR	0.762594	0.756151	1	1	1	1	1	1	1	1	1	0.741529	0.798494	0.342805	0.572643	1	1	0.956192	0.430123	1	0.861313	1	1	1
J9VLN5	NLQSSFDTLIDNYTSTTPAR	1	0.70703	1	1	1	1	1	0.287114	1	0.0239305	1	1	1	1	1	1	1	1	0.477992	1	0.929398	1	1	1
J9VLN5	APTTSTYNDILTDFSSQLNR	1	1	0.773101	1	0.265402	1	0.830885	1	0.974247	1	0.853754	0.955649	1	1	1	1	0.949446	1	0.875023	1	0.931976	1	1	1
J9VFW9	AAAAAAVGDSIDVDGNDISDIQR	1	1	1	1	1	1	1	0.285379	0.937845	0.18818	1	0.668685	1	0.0392362	0.889334	0.661469	1	1	1	1	1	1	1	0.875153
J9VFW9	QIDSIDNGDVDISDGVAAAAAAR	1	1	0.82503	1	1	1	1	1	1	1	0.843514	0.682446	1	1	1	1	1	1	0.971527	1	1	1	1	1
J9VWF3	GDASFFAVSSLDPYPDGSGQAR	0.526078	1	1	0.492118	0.905002	0.987963	0.661583	0.944271	0.923693	1	1	1	1	0.752405	1	0.489199	0.734449	1	0.758096	1	1	1	1	1
J9VWF3	AQGSGDPYPDLSSVAFFSADGR	0.690882	0.774837	1	1	1	1	1	1	1	0.644489	1	0.804676	1	0.573135	1	1	1	1	0.956444	1	0.0957845	1	1	1
J9VQE9	MLGGGGGGGGGMPDMSQMQEMMK	0.402003	0	1	1	0.00811275	1	0.0181572	1	1	0.0275183	1	1	1	0.0109498	1	1	1	1	1	1	1	1	0.0627266	1
J9VQE9	MMEQMQSMDPMGGGGGGGGGLMK	0.728742	1	1	1	1	1	1	1	1	0.964429	1	1	1	1	1	1	1	1	1	1	1	0.355773	1	1
J9VJK2	SPAPVPTGQQQGPTGQSPAPIGPSHEELAR	0.438326	0.0959781	1	1	0.00267817	0.719218	0.0676502	0.47012	0.917832	0.0121429	0.49717	0.803932	0.989484	0.163556	1	1	0.41386	1	1	1	1	0.790846	0.140879	1
J9VJK2	ALEEHSPGIPAPSQGTPGQQQGTPVPAPSR	1	1	1	0.756837	0.562885	1	0.577013	0.178006	0.657792	0.481693	1	0.937695	0.79171	0.671397	0.792688	0.32343	1	0.98056	1	1	0.895498	0.861663	1	1
J9VWR7	LAVLLPVGDERSVK	0.0916405	0.167375	1	0.17302	0.395265	0.586435	0.123551	0.501746	0.170735	0.0336606	0.0891924	0.600362	0.384922	0.35287	1	1	0.208298	1	0.657121	0.75277	0.257489	0.0514748	0.259381	1
J9VWR7	VSREDGVPLLVALK	1	1	1	0.886522	0.717457	0.814221	0.862255	0.664736	1	0.692286	0.324365	0.175453	1	1	1	1	1	1	0.263366	1	1	1	1	1
J9VL72	LLGDELPVITLQGK	1	1	1	0.795752	1	1	0.226538	0.270558	1	0.673115	0.325404	0.263704	1	0.36122	1	0.0473876	0.765307	1	1	1	1	1	0.661244	1
J9VL72	GQLTIVPLEDGLLK	0.86141	0.82253	1	1	1	1	1	0.956656	0.965774	0.15942	0.573957	1	0.879622	1	1	1	1	1	0.249071	1	0.955266	0.473003	0.957954	0.936274
J9VML8	LATSTNLPPSTAHLLLPLVER	1	0.863269	1	1	1	1	1	1	0.91833	1	1	1	1	1	1	1	1	1	1	1	1	1	0.599338	1
J9VML8	EVLPLLLHATSPPLNTSTALR	0.904772	0.965434	1	0.886633	1	1	0.426238	1	1	1	0.93073	0.162405	1	0.777442	1	1	0.843267	1	1	0.917689	1	1	1	1
J9VJ80	DLFILSNALVAQTIVEQQLK	0.950865	0.395102	1	1	0.966199	1	0.720106	0.592382	0.440516	1	0.0853169	0.582534	0.805952	0.79217	1	0.482663	0.284329	1	1	1	0.458822	1	1	0.875095
J9VJ80	LQQEVITQAVLANSLIFLDK	1	1	0.957685	1	1	1	1	1	1	1	1	1	1	1	1	1	0.925728	1	1	1	0.299598	1	0.975172	1
J9VY72	TNVHPVWEPTLPLWLEALK	1	0.0776894	1	1	1	1	0.171948	0.671268	0.791621	0.853485	0.581631	0.850935	0.769426	0.930594	1	1	0.955289	1	1	1	1	1	0.853851	1
J9VY72	LAELWLPLTPEWVPHVNTK	1	0.506783	0.804703	1	1	1	1	1	1	1	0.195637	1	0.153187	0.742498	1	1	1	0.677839	1	1	1	0.53455	1	1
J9W303	FKPPPVDSPIGWR	0	0.159118	0.753986	1	0.491725	0.5451	0.050563	1	0.00950549	0.991289	1	0.0212409	0.00691412	0.875258	0.682845	0.701301	0.899979	0.0552232	0.0401858	1	0.300416	0.12922	0.0117086	1
J9W303	WGIPSDVPPPKFR	1	1	1	0.847705	0.992859	0.647248	0.472775	0.84634	1	1	0.802101	1	1	1	1	1	0.756807	0.629295	1	1	0.231404	0.685108	0.274641	1
J9VRN7	IAPSPLAESTVPEGK	0.00297245	0.931524	0.594066	0.368521	0.528801	0.458066	0.00410303	0.0296718	0.0295438	0.359785	0.0468178	0.554996	0.126833	0.108545	0.436555	0.0246648	0.0799011	0.589372	0.510521	0.274407	0.0137066	0.280089	0.251318	0.690468
J9VRN7	GEPVTSEALPSPAIK	0.778034	1	1	0.364568	0.0930944	1	1	0.926512	0.232644	1	0.780727	0.192014	0.91978	0.983182	0.735034	0.541452	1	0.842211	0.697798	0.377278	0.580676	0.894109	0.178679	1
J9VHR5	TC[PPa]GTTLNLLGLYR	0.0306667	0	0.00444701	0.14926	0	0.0185282	0.331789	0.0110305	0	0.0521573	0	0	0.00173762	0.346587	0.0291737	0.274176	0.0141862	0	0.741952	0.371498	0.626265	0.169146	0.283547	0.33476
J9VHR5	YLGLLNLTTGC[PPa]TR	0.396567	1	1	0.0236922	1	1	1	1	0.182246	0.506289	0.7586	0.412568	0.89716	1	0.207924	0.763423	0.432009	0.841913	0.650583	1	0.302042	1	0.152989	1
J9VGQ7	ISMTIPGGESIDRIPTWITR	0.558853	1	1	1	1	0.271478	0.203896	1	1	1	1	1	1	1	1	1	1	1	1	1	0.559515	1	0.36416	1
J9VGQ7	TIWTPIRDISEGGPITMSIR	0.995971	1	1	0.626785	0.385206	1	0.813849	1	1	0.354383	0.98213	0.812734	1	1	0.558981	1	0.802792	0.647033	0.252414	1	1	1	1	0.869918
J9VL88	RFAQVIVDEPSVPDTVAIMR	0.268067	0.109036	1	0.924642	1	1	0.233473	1	1	1	1	1	1	0.719895	1	0.693575	0.00640606	0.768443	0.824299	1	0.40945	1	0.957305	1
J9VL88	MIAVTDPVSPEDVIVQAFRR	1	1	1	1	1	1	0.413232	1	1	1	1	0.968721	1	1	1	1	1	1	1	1	1	1	1	1
J9VTM7	AELETYTLDLSLK	0.530368	0.0982092	1	0.930117	0.103338	0.937562	0.15202	0.399291	0.119451	0.273152	0.0772164	0.0267657	1	0.153257	0.0930051	0.298643	0.294277	0.864063	0.156355	0.919083	0.242327	0.161244	0.588785	0.93543
J9VTM7	LSLDLTYTELEAK	1	0.967228	1	1	1	1	0.848456	1	0.0187416	0.199447	1	0.929356	0.572381	1	0.430592	1	1	1	0.382942	0.915162	0.324406	1	1	1
J9VTF6	IVADTYSPLPTYR	0	0.518037	0	1	0	1	0	1	0	0	1	1	0	0.0391664	0.0172782	0.0084074	1	0	0.0244576	0.39681	0.0482103	0	0.0817313	0.295487
J9VTF6	YTPLPSYTDAVIR	0.0343201	1	0.513337	0.934915	1	0.383175	0.356298	0.730281	0.57523	0.191691	1	0.494665	1	1	1	0.992152	0.414068	0.0588005	0.0626256	0.812302	0.837132	1	0.559524	0.967145
J9VWZ9	IFGLSDTEGSASYAFLNPLIK	0.59487	0.0101772	0.286887	0.835701	0.0196984	0.048682	0.12005	0.40241	0.512276	0.00574071	0.0107749	1	0.0416054	0.00748263	0.32123	0.0349086	0.0789734	0.720027	1	0.0919042	0.548687	1	0	1
J9VWZ9	ILPNLFAYSASGETDSLGFIK	1	0.408953	1	0.516677	0.522562	1	1	1	0.513862	0.214549	0.166103	0.0472464	1	1	1	1	1	0.901898	0.467828	1	0.5346	1	0.430996	0.885332
J9VQ35	GQTVEAILGGVFTQFGSPAAHR	0.0359243	0	0	0.0162683	0	0	0	0	0.479562	0	0.0150788	0	0.0352707	0.00660377	1	0.0159914	0.00268012	0.00427766	1	0.0423457	0.487584	0.0185579	0.00390503	1
J9VQ35	HAAPSGFQTFVGGLIAEVTQGR	0.60273	1	1	1	1	1	1	1	1	0.812754	1	1	0.445392	1	1	0.508498	1	1	1	1	1	1	1	1
J9VJI8	EASEQFSADLLPSLLQLPER	0	0	0	0	0	0	0	0	0	0	0	0	0	0	0	0	0	0	0	0	0	0	0	0
J9VJI8	EPLQLLSPLLDASFQESAER	1	1	1	0.991785	0.411596	1	1	1	0.417604	0.995234	0.388032	0.091808	0.889912	1	1	0.0622562	0.951413	0.484335	1	1	1	1	1	1
J9VLW7	VSRPRPDTTDIVINEQTLMNAYTSLR	1	0	1	0.842879	0.193429	0.410357	0.130849	1	1	0.565272	1	0.790194	0.417274	0	1	1	1	1	1	1	1	1	0.00130794	1
J9VLW7	LSTYANMLTQENIVIDTTDPRPRSVR	1	1	1	1	1	1	1	1	1	1	0.849654	1	0.738323	1	1	1	1	1	1	1	1	1	1	1
J9VVH4	LAYNILTEC[PPa]LAYQFASPVR	0	0	0	0	0	0	0	0	0	0	0	0	0	0	0	0	0	0	0	0	0	0	0	0
J9VVH4	VPSAFQYALC[PPa]ETLINYALR	0.36537	1	1	1	1	0.809308	0.818064	0.957846	0.330885	1	1	0.842154	0.863572	1	1	1	1	0.949944	1	0.888092	1	1	1	1
J9VNA0	VMQLFGLVNTLLNNDHESAK	0.944695	0.37882	1	0.123295	0.935166	0.192389	1	1	0.683261	0.294783	1	0.551749	1	0.026421	0.286626	1	1	0.92414	1	1	0.183978	0.291788	0.252388	1
J9VNA0	ASEHDNNLLTNVLGFLQMVK	0.870447	1	1	1	1	1	0.183443	0.615196	1	1	1	0.989068	1	1	1	1	1	1	1	1	0.188306	1	0.833643	1
J9VEE9	NIPVTSSFFPQMK	0.00612692	0	0.726062	0.161648	0.048224	0.578175	0.0666596	0.0199524	0.327996	0.289982	0.252723	0	1	0.0102061	0.531502	0.819141	0.746075	1	0.782778	0.510297	1	0.617143	0.558615	0.59005
J9VEE9	MQPFFSSTVPINK	1	1	1	1	1	1	0.731597	1	0.38239	0.469863	1	0.883311	1	0.744998	1	0.628737	1	0.796749	1	1	0.315834	1	1	1
J9VQ67	TELHSALMGFGFPLPPEMIR	0.0328084	1	1	0.659614	0.967026	0.00732203	0	0.339298	1	0.366083	0.0336916	1	0.807305	0.0431498	1	1	0.278245	1	0.318118	0.189666	1	0.956943	0.938154	1
J9VQ67	IMEPPLPFGFGMLASHLETR	1	0.818226	1	1	1	1	0.645193	1	1	1	1	1	1	1	0.752739	1	0.673831	1	0.506911	0.737412	1	1	0.432733	1
J9VT26	GPFVVNSEQTVYR	0	0	0.0793914	0.703904	0.0585911	0	0	0	0.148164	0	0	0	1	0.00434022	0	0.0481344	0	0.240617	0.403044	0.0359492	0.0150894	0.00459137	0	1
J9VT26	YVTQESNVVFPGR	0.178552	1	0.886307	1	0.882316	1	0.160547	1	1	1	1	0.0950645	0.209638	0.615631	0.935371	0.395275	0.827168	1	1	1	0.89425	0.0422976	0.69087	0.931747
J9VIK7	IYTPDHPISPEAR	0.6614	1	0.108951	0.159198	1	0.92382	0.946951	0.867356	0.276103	0.0502831	0.653557	0.000400641	0.0105344	0.00305699	1	0.348241	0.293449	1	1	1	0.22178	0.718594	0.0693151	0.509024
J9VIK7	AEPSIPHDPTYIR	0.3788	1	1	0.797239	1	0.596216	0.42386	0.118559	0.435115	0.300925	1	0.352168	1	0.613409	1	0.490819	0.371405	1	0.34833	1	0.723676	0.61354	0.268826	1
J9VX38	ASGALVLATC[PPa]TSHEREELER	1	0.939448	1	1	1	1	1	1	1	0.712599	1	0.492351	1	0.506105	1	1	1	1	1	1	1	1	1	1
J9VX38	ELEEREHSTC[PPa]TALVLAGSAR	1	1	1	1	1	1	1	1	1	1	0.702674	1	1	1	1	1	1	1	1	1	1	1	1	1
J9VW50	SDNVVLVAYGDDAHPVPEAFK	0	0	0	0	0	0	0	0	0	0	0	0	0	0	0	0	0	0	0	0	0	0	0	0
J9VW50	FAEPVPHADDGYAVLVVNDSK	0.926539	1	1	0.39039	1	1	0.829935	1	1	1	1	0.277835	1	0.76598	1	1	1	1	1	1	1	1	1	1
J9VRS1	LSDADFFMSPIPR	0	0	0.0450642	0.0626734	0	0	0.00482655	0	0.151165	0	0	0.00752225	0	0	0.401424	0.591756	0	0.027031	0.79594	0.00288994	0	0.923306	0	0.378546
J9VRS1	PIPSMFFDADSLR	0.945226	1	1	1	1	1	0.501382	0.983168	1	1	1	1	0.735309	1	1	1	1	1	0.840427	1	1	1	0.95239	0.617347
J9VQL1	SVEMTVAAGC[PPa]SLTR	0	0.0214507	0	0.411339	0	0.00312256	0	0.00596438	0	0	0	0	1	0	0	0.0397303	0	0.00352595	0.00819797	0.00466418	0	0	0	0.623894
J9VQL1	TLSC[PPa]GAAVTMEVSR	0.351627	0.243577	1	1	0.448649	0.750274	0.143246	0.797714	1	0.178136	0.468376	1	0.861287	1	1	1	0.782217	1	1	1	1	1	0.758057	1
J9VJR2	AALESIGAFEAPAEAEPEGVER	0.316695	1	1	0.790602	0.322311	1	0.597722	0.558193	1	0.941573	0.517183	0.34535	0.275261	1	0.82581	1	1	1	0.602695	1	1	1	1	1
J9VJR2	EVGEPEAEAPAEFAGISELAAR	1	1	1	0.859054	1	1	0.844884	0.980381	1	0.820202	0.812888	1	1	1	1	0.811905	1	1	1	0.929065	0.709486	1	0.89094	1
Q56R42	IQDPQMTGYVSTR	0	0	0	0	0	0	0	0	0	0	0	0	0	0	0	0	0	0	0.0247011	0	0	0.000238436	0	0
Q56R42	TSVYGTMQPDQIR	0.999175	0.922256	1	0.17296	0.427284	0.889499	0.755471	0.150384	0.555199	0.249143	0.975834	0.543486	0.834986	0.836605	1	0.541201	0.803147	0.688702	0.225746	0.385371	0.699007	1	0.674471	1
J9VVY9	LFDQANTMVATER	0.366048	0.135309	0.0349792	0.269866	0.0815174	0.39649	0.105996	0.276992	0.536011	0.989832	0.465881	0.146741	0.887047	0.805681	1	0.815784	0.0176883	0.353002	0.546659	0.341514	0.0397127	0	0.220648	0.1464
J9VVY9	ETAVMTNAQDFLR	0.296989	0.973597	1	1	0.695127	1	0.427356	1	1	0.972051	0.934551	1	0.834698	0.441432	1	0.980084	1	0.904063	1	1	0.828738	0.929554	1	0.741844
J9VJG1	NTMGNVPSASVGSFK	0.171737	0	0.474799	0	0.0448728	0.0196706	0.025048	0.136946	1	0.406086	0.178164	0	0.206843	0.00747264	0.0130644	1	0.0924447	0.000404899	0.919517	0.0753937	0.543295	0.714156	0.669242	0.929423
J9VJG1	FSGVSASPVNGMTNK	0.262897	1	1	0.313285	1	0.909521	0.473859	1	0.898918	1	1	0.264112	1	1	1	0.422212	1	1	1	1	1	0.178564	0.816715	1
J9VHH3	SSVISVFGDEGWGR	0.172639	0.00480545	0.022104	1	1	0.719948	0	0.962257	0.00518379	0.150671	0	0	0.0273216	0	0.270904	0.256345	0	0.139844	0.0579555	0.021459	0	0.490822	0.0389662	0.320737
J9VHH3	GWGEDGFVSIVSSR	1	1	1	1	1	1	1	1	1	0.468539	0.910937	1	1	1	1	1	0.265411	0.957455	1	1	1	1	0.732778	1
J9VU24	IDDSIQVAPEQKEEVDPHGH	0.41597	0.480928	1	1	0.794513	0.513928	0.568423	1	1	0.221319	0.655158	0.152353	0.933113	1	1	1	0.213641	0.0685358	1	1	1	1	0.382389	1
J9VU24	GHPDVEEKQEPAVQISDDIH	0.707564	0.858278	1	1	1	1	0.860506	1	1	0.706565	0.443281	1	1	1	1	1	1	0.4479	0.585684	1	1	0.885015	0.933366	1
J9VM83	LQSDIGAASDYAER	1	0.348869	1	1	1	1	1	0.650286	1	0.376383	1	0.456517	1	1	1	0.438258	0.0128837	1	0.825954	1	1	1	1	1
J9VM83	EAYDSAAGIDSQLR	0.309188	0.339641	1	1	0.255866	0.773009	0.236165	0.731865	1	0.0747413	1	0.212197	0.866061	0.464603	0.71865	1	0.170657	1	0.633655	0.977989	1	1	0.668376	0.854481
J9VJZ1	SMITGESAQGEMVR	0	0	0	0	0	0	0	0	0	0	0	0	0	0	0	0	0	0	0	0	0	0	0	0
J9VJZ1	VMEGQASEGTIMSR	0.895371	1	0.840619	1	1	1	0.640306	1	1	1	0.0621478	0.632642	1	1	1	0.675368	0.432668	0.287194	0.334939	1	1	0.731461	0.664406	1
J9VNA2	VDWDEWLHGDGGDLC[PPa]VDIK	0.795004	1	0	0.538379	0.018577	0.0198664	0.00552899	0.222517	0.620829	0.264584	0.570152	0.0678196	1	1	1	1	1	0.00874064	1	0.0475384	0	0.64224	1	1
J9VNA2	IDVC[PPa]LDGGDGHLWEDWDVK	0.779265	1	1	0.672599	1	0.56091	0.633894	1	1	1	1	1	0.231157	1	1	0.940165	0.550299	1	0.54817	1	0.622381	1	1	1
P27710	EIEGMFADGELER	0.0635654	0	0	0	0	0	0	0.0107306	0	0	0	0	0	0	0	0	0	0.013384	0	0	0	0	0	0.022522
P27710	ELEGDAFMGEIER	1	0.028356	0.0039768	0.3111	0.00325878	0.00216341	0.0510502	0.190968	0.277151	0.0231326	0.123737	0.477022	0.0173228	0.00710742	0.151553	0.0472715	0.0105148	0.0152709	1	0.00304976	0.0191291	0.552918	0.018862	1
J9VW34	QKEIALGNLLALTGTVAAMTVK	0.0379222	0	1	0.434811	0	0	0	0	1	0	0	0.420126	0.0236133	0	0.86318	0.45308	0	0.0163311	0.333753	0.0286655	0	0.643166	0	1
J9VW34	VTMAAVTGTLALLNGLAIEKQK	1	0.687781	1	1	1	1	1	0.990402	0.277679	0.52846	0.950126	1	1	0.363725	1	1	0.925233	1	1	1	1	1	1	1
J9VPD8	GKPTVVSIGNISVLPYADELGL	0	0	0	0	0	0	0	0	0	0	0	0	0	0	0	0	0	0	0.11927	0.0158868	0	1	0	0.0231781
J9VPD8	GLEDAYPLVSINGISVVTPKGL	0.191525	0.190537	1	0.885372	1	1	1	1	0.579036	1	0.980397	0.108229	1	1	1	1	0.372695	0.917152	1	0.892576	1	1	0.668695	1
J9VKX7	INAAVNAVLVEGQYLTPDLGGK	0	0	0	0	0	0	0	0	0	0	0	0	0	0	0	0	0	0	0	0	0	0	0	0
J9VKX7	GGLDPTLYQGEVLVANVAANIK	0.749098	1	1	1	0.214379	1	1	0.346807	1	0.36374	0.122558	1	1	0.631453	0.71841	0.271822	0.551013	0.264574	1	1	1	1	0.028174	1
J9VVV2	QIVVGKPDGQLTQYTPDGTPK	1	1	0.903747	1	1	1	0.615739	1	0.0621907	1	0.906396	1	0.861266	1	1	1	1	1	0.576763	1	1	1	0.296168	1
J9VVV2	PTGDPTYQTLQGDPKGVVIQK	1	1	1	1	0.656135	1	1	1	1	0.24315	0.725181	1	1	1	1	1	1	1	1	1	1	1	0.127094	1
J9VPI8	DGGAVDSSFPVTAITSPAPSLPR	0.85599	0.717509	1	0.71691	0.938412	1	0.78432	0.771218	0.678462	1	0.0723059	0.680195	1	1	1	0.938654	0.863094	0.682718	1	1	1	1	0.886506	1
J9VPI8	PLSPAPSTIATVPFSSDVAGGDR	1	1	1	0.920138	1	1	0.634487	1	0.701732	0.890937	1	1	1	1	1	1	1	1	1	1	0.539153	0.317235	0.554578	1
J9VPA9	DSDVTWLYGPLHTASVEPVR	0.987878	0.0511204	0.00929595	0.826643	1	0.0431159	0.0325756	0.287336	0.0191524	0.0153656	1	0	0.0432217	0.0966059	0.945041	1	0.0272093	0	0.656284	0.489358	0.196277	0.187904	0.325304	0.0313373
J9VPA9	VPEVSATHLPGYLWTVDSDR	0.609117	1	1	1	1	1	1	1	0.309906	0.14847	1	1	0.966521	1	1	1	1	1	0.790023	1	0.421572	1	1	1
J9W3B6	GVDYWWTGPVEEFVPPVHK	1	0.324988	0.803836	1	1	1	0.293173	0.628654	0.0398795	0.721145	0.849531	1	1	0.812446	0.808172	1	0.0643152	1	1	1	1	0.0387285	0.50272	1
J9W3B6	HVPPVFEEVPGTWWYDVGK	1	1	1	0.317415	1	1	1	1	1	1	1	1	0.611343	1	1	1	0.133662	0.900247	1	1	1	1	1	1
J9VMY1	TFQEAGLYAEVDLTDNTLNK	0.617092	1	1	0.347252	1	1	1	1	1	1	1	1	0.726064	1	1	1	1	1	0.901319	1	1	1	1	1
J9VMY1	NLTNDTLDVEAYLGAEQFTK	0.701322	1	1	0.734918	1	1	0.48499	0.944846	1	0.578287	0.183552	1	1	1	0.853708	1	0.928806	1	0.357729	1	1	1	1	1
J9VRT6	VVTDGPDNLVDDEDLQAALSR	0.786358	1	1	1	0.67098	1	0.44798	1	0.285575	0.845302	0.511589	0.282275	0.499184	1	1	0.323876	1	0.194434	1	1	1	0.372414	1	1
J9VRT6	SLAAQLDEDDVLNDPGDTVVR	1	1	1	1	1	1	0.334023	1	1	0.384631	1	0.404776	1	1	1	0.458979	1	1	1	1	1	1	1	0.852604
J9VX09	NSFFSGLTPPEFLFHAMSGR	0.672225	0.462229	1	1	1	0.80332	0.559776	1	1	0.850986	0.22037	0.245054	1	1	1	1	1	0.11281	0.355486	0.234081	0.759714	0.415178	1	1
J9VX09	GSMAHFLFEPPTLGSFFSNR	0.433205	0.262951	0.524936	0.810028	0.799445	0.883129	0.276797	0.278907	0.58996	1	1	1	0.230955	1	0.943591	0.33395	0.97996	0.655562	1	1	1	0.716502	0.647256	1
J9W0Y0	TFPLTQSTEAFEAVAAGQDMK	0.985056	1	1	1	1	1	0.314626	1	0.549238	1	0.320676	1	1	1	1	0.542754	1	0.662643	0.587153	1	1	1	0.939831	1
J9W0Y0	MDQGAAVAEFAETSQTLPFTK	0.782256	1	1	1	1	1	0.970906	1	0.851483	1	1	1	1	1	1	1	1	0.817777	0.193262	1	1	1	1	1
J9VIC7	SAHFSAVPDNNSISDENVNPK	0.794461	0.0785154	1	0.682343	0.829637	1	0.773193	1	1	0.445718	0.00394802	1	1	1	1	1	1	0.199156	0.570256	0.197056	1	1	0.00375675	1
J9VIC7	PNVNEDSISNNDPVASFHASK	1	1	1	1	1	1	1	1	1	1	0.734054	1	1	1	1	1	1	1	1	1	1	0.570601	1	1
J9VW14	TGFALGNEHEDQADDPLQER	0.36898	0.0169764	1	1	0.138969	0.880529	0.523717	0.166627	1	0	1	0.841548	0.0273097	1	0.197181	0.198702	1	0.838349	1	1	1	0.108769	0.141539	1
J9VW14	EQLPDDAQDEHENGLAFGTR	1	1	1	1	0.960219	1	0.525428	1	1	1	0.636609	0.732941	1	1	1	1	1	1	1	1	1	1	1	1
J9W002	LLLGFGLVPPLSLR	1	0	0.585485	0.176362	0.031867	0.0444217	0.0607717	0.654504	0.618702	0	0.0278382	0.00694184	0.0313364	0.000906687	0.819997	0.322484	0.0690283	0.297118	0.210293	0.0517984	0.000200602	1	0.0102471	1
J9W002	LSLPPVLGFGLLLR	0.823485	0.133789	0.400888	1	1	0.633113	0.471304	1	0.853098	0.928721	1	1	0.748899	0.957144	1	1	1	1	1	1	0.605285	1	1	1
J9VVU6	IIGGINTIPSIPATK	0	0	0.0120191	0.00213878	0	0	0	0.0023757	0	0	0	0	0.020767	0	0	0.487857	0	0.0569148	0	0.601007	0	0.811312	0	1
J9VVU6	TAPISPITNIGGIIK	0.876785	1	1	1	0.386226	1	0.25606	0.995553	1	0.597089	0.885526	1	0.649499	1	0.375789	0.868959	0.0957462	1	0.673311	0.496841	0.344709	1	1	1
J9VF18	VIPDGVLTAVHFVK	0.00925355	0	0.112026	0.01424	0	0	0	0	0.796164	0	0	0	0	0	0.247191	0	0	0	0.276197	0.00179007	0	0.0130479	0.00163039	0.837489
J9VF18	VFHVATLVGDPIVK	0.567423	0.423942	0.752995	0.223612	0.838104	1	0.706991	0.46411	0.298221	0.419511	0.675394	1	0.440978	0.927785	0.538787	1	1	1	0.138053	0.539485	0.391043	1	0.218285	1
J9VLU1	LASLSDSAQIAPPPK	0.913463	1	0.648125	0.706876	0.201792	0.226698	0.466705	0.122894	1	1	0.291171	0.6006	0.307802	0.214459	1	1	0.449542	1	0.283231	1	1	0.737396	0.969566	1
J9VLU1	PPPAIQASDSLSALK	0.540736	0.582369	1	1	1	1	0.669885	1	1	0.898838	0.733999	0.971001	1	1	1	0.391652	1	1	1	1	1	0.565975	1	1
J9VQJ2	WVAEIQDSPKPPK	0	1	0.000862143	0.0388248	0.00580285	1	0	0.00592237	0.0112882	0	0.453553	0	0	0.36416	0.936721	0.256755	0.0935661	0.00601391	0.227361	0	0	0	0.00447393	0.296845
J9VQJ2	PPKPSDQIEAVWK	0.915284	1	1	1	1	1	0.352119	1	0.816913	0.988403	0.952162	0.99366	1	1	0.129334	0.386804	1	0.501233	1	1	1	1	0.461844	1
J9VHE7	DINSLLQFNVGFK	0.377835	0.0532562	0.157639	0.00652418	0.00267917	0.338145	0.388607	1	0.898702	0.225347	0.0409884	0.145488	0.023716	0.00396601	0.0778856	0.0539257	0.0377729	0.0209615	0.0979888	1	0.0258368	0.0221746	0	0.984621
J9VHE7	FGVNFQLLSNIDK	1	1	1	0.760706	1	1	0.969351	0.994747	0.136813	0.95188	1	0.0566745	1	1	0.79238	0.158665	1	0.656534	0.901614	1	1	0.350175	1	1
J9VQK0	YEIFLPSLAEAGGK	0.0476991	0.0345201	0.148315	0.173247	0.116088	0.033289	0.529769	0.539909	0.307241	0.0254151	0.161341	0.0482566	1	0.646731	1	1	1	1	1	1	0.984291	1	0.0157388	0.798171
J9VQK0	GGAEALSPLFIEYK	0.350893	0.787605	1	1	0.318878	0.745051	1	1	0.823374	1	0.397487	0.295307	0.575901	1	1	1	0.482898	1	1	1	0.494062	0.644482	1	1
J9VKN5	TSAAGPVTLSYGDKK	1	0.0464337	1	1	0.249863	0.347395	0.82987	0.101621	0.54406	0.943425	0.22022	0.730259	0.697054	0.790462	1	1	0.295479	0.205805	1	1	0.892463	1	0.680602	1
J9VKN5	KDGYSLTVPGAASTK	1	1	1	1	0.587579	1	1	0.364712	0.442543	0.392579	1	1	0.545403	0.766082	1	1	1	1	1	1	1	1	0.877379	0.946102
J9VZE5	AELLYATLDAAESK	0	0	0	0	0	0	0	0	0	0	0	0	0	0	0	0	0	0	0	0	0	0	0	0
J9VZE5	SEAADLTAYLLEAK	0.469873	1	1	0.402421	1	0.709734	1	1	0.0687146	0.137945	0.365743	0.347024	0.52596	1	1	0.845904	0.195944	1	1	1	0.874702	1	0.484676	1
J9VEU2	FGMIDIDLAPFAGK	0.730303	0.0824156	1	0.910372	0.953865	1	0.0119695	0.459552	0.674067	0.124541	0.354489	0.114899	0.0882405	0.857029	0.591922	0.544333	0.286435	1	0.171092	1	1	1	0.235537	0.519571
J9VEU2	GAFPALDIDIMGFK	0.433356	1	1	0.4933	1	1	0.991782	0.209174	1	1	1	0.0628732	1	0.333511	1	0.457062	1	1	1	1	1	1	1	1
J9VTD6	IRDHFIFNVESAGQYSPEELVPEAIK	1	0.687738	1	1	1	0.163855	0.931046	1	1	1	1	1	1	1	1	1	1	1	1	1	1	1	1	1
J9VTD6	IAEPVLEEPSYQGASEVNFIFHDRIK	1	1	1	0.702508	1	1	1	1	1	0.821642	1	1	1	1	1	1	1	1	0.904714	1	1	1	1	1
J9VZH5	GLQWMISLYNNR	0.634054	0.427525	1	1	1	1	0.812394	0.957081	0.827747	0.176045	0.062247	0.0541223	0.0239947	0.618694	1	0.69343	0.807666	1	1	1	0.595247	0.279362	0.139359	1
J9VZH5	NNYLSIMWQLGR	0.166535	1	1	1	1	1	0.104117	1	0.444276	0.32307	0.869681	1	1	0.268378	0.810612	0.41201	0.21569	1	0.347418	1	1	1	0.472563	1
J9VRR0	MALLEGLNEYVDK	1	0.185912	1	1	1	0.28471	1	1	1	0.415289	0.832022	0.55685	0.989784	0.688773	0.790218	1	0.340706	1	0.596475	1	0.372417	0.104457	1	1
J9VRR0	DVYENLGELLAMK	0.920958	1	1	1	0.58753	1	0.136805	1	1	0.840687	0.316886	1	1	1	1	1	0.82411	1	1	1	1	1	1	0.572851
J9VJQ1	VFPPAGDIYSWSR	0.261439	0.692371	1	0.207572	0.818208	1	1	1	1	1	1	0.809302	1	1	0.517857	1	1	0.452069	0.443286	1	1	0.723096	0.823412	0.61693
J9VJQ1	SWSYIDGAPPFVR	0.569911	1	1	1	0.787725	1	0.284588	1	0.410242	1	1	0.773749	0.869122	0.367505	1	1	0.882134	0.999035	0.745692	1	0.925585	1	0.232476	0.914935
J9W104	DGNVVLFQFGDQR	0.0386082	1	0.160066	1	0.0128147	1	0	0.0167849	1	0	0.384191	1	0.0362542	0.49059	0	1	1	0.616257	1	1	0.510359	0.0480066	0.0684726	1
J9W104	QDGFQFLVVNGDR	1	0.724226	1	0.626319	0.595414	0.643449	0.777329	1	0.216143	0.148223	1	1	1	1	1	1	0.232222	1	0.166005	1	1	1	1	1
J9VT89	FQEEIDEGLLSSK	0.840446	0.770123	1	0	1	0.203163	1	1	0.820668	1	1	0.620939	0.665027	1	1	0	0.690328	1	1	1	0.547623	0.349734	0.490691	0.19872
J9VT89	SSLLGEDIEEQFK	0.540214	0.634135	1	1	1	1	1	0.620478	0.214882	0.984804	0.952642	0.795478	1	1	0.558115	1	0.440724	1	1	1	0.916929	1	1	1
J9VW12	LESGFWDMGLNLL	0.710549	0	0.0270502	0.599734	0.049814	0	0	0.0272722	1	0.0106028	0.0260165	0	0.365723	0.108383	1	0.679252	0.0588174	1	1	0.460045	0.311238	0.811417	0	1
J9VW12	LNLGMDWFGSELL	0.264404	0.103802	0.241855	1	0.203831	0.110176	0.180195	0.00627451	0.106226	0.0470723	0.336863	0.0339744	0.0883117	0.264566	1	1	0.00995162	1	1	0.00624096	0.562767	1	0.131118	1
J9VG36	DGSVDIIFPTC[PPa]TR	0.0358007	0.361509	1	0.279501	1	0.371055	0.555475	0.501499	1	0.0851019	1	1	0.692392	0.838607	0.204204	0.168687	0.44277	1	0.383359	1	1	1	0.9887	0.879405
J9VG36	TC[PPa]TPFIIDVSGDR	0.305065	0.22073	0.47967	1	0.732944	0.932728	0.0571614	0.68703	0.183223	0.030484	0.643585	0.0410136	0.263873	0.515796	0.876797	1	0.154716	0.071695	0.25264	1	0.673881	0.33355	0.360158	0.895502
J9VEQ0	DAGADQGVLFYNPK	1	1	1	0.848923	0.242808	1	0.518915	1	0.053523	0.721219	1	0.775758	0.403697	0.248739	1	0.5716	0.621066	1	0.683466	1	1	0.253553	0.0593702	1
J9VEQ0	PNYFLVGQDAGADK	0.285483	1	1	0.044766	1	1	1	1	0.255104	0.977687	1	1	1	1	1	0.0492824	1	1	0.0275461	1	1	1	1	1
J9VYF4	IMLEMMALEEER	0.358335	1	1	0.685013	0.874352	1	1	1	0.196559	0.543423	1	0.462872	1	1	1	0.581046	1	1	0.134433	0.991675	0.604801	0.511004	0.535982	1
J9VYF4	EEELAMMELMIR	1	1	0.731573	0.953668	0.381249	0.377147	0.734176	1	1	0.23456	0.133826	0.981544	1	1	1	0.349659	1	0.726868	0.430738	1	0.091279	1	1	0.761122
J9W2F1	ASMSWLLASEEDR	0.95077	0.466898	1	0.691188	0.00687285	0.678612	0.411278	0.797299	0.0326576	0	0.000521603	0.0390567	0.0326536	0.129985	0.679656	0.597654	0.0295747	1	1	1	1	1	0	1
J9W2F1	DEESALLWSMSAR	0.116935	1	1	1	1	1	0.276992	0.766442	0.474343	1	0.956631	1	0.771532	0.781662	1	1	1	1	1	1	0.631159	0.942865	1	1
J9VNT0	DSSATNGAPVDAYAR	0	0	0	0	0	0	0	0	0	0	0	0	0	0	0	0	0	0	0	0	0	0	0	0
J9VNT0	AYADVPAGNTASSDR	1	0.732094	1	1	1	1	1	1	1	1	1	0.257122	0.652973	1	0.490578	1	0.276967	1	0.446333	1	1	1	1	1
J9VHG2	EVEDPDYNLSASR	1	1	1	1	1	1	1	0.984199	1	0.211822	1	0.705735	0.554797	0.472873	1	0.517293	1	0.563634	1	1	1	0.506958	1	1
J9VHG2	SASLNYDPDEVER	1	1	1	0.6207	1	1	1	1	1	1	1	1	1	0.757224	1	1	1	1	0.519581	0.739821	0.805076	0.748559	1	1
J9VKH4	VNGSNSEVPASTDFA	1	0.921215	1	1	1	1	0.559454	0.923366	0.503166	0.410617	0.445554	0.37767	0.902173	1	1	0.596422	1	1	0.924361	1	1	1	1	1
J9VKH4	FDTSAPVESNSGNVA	0.0894092	1	1	0.393328	0.916206	0.89881	0.909576	1	1	0.511161	0.369372	0.350327	0.603809	0.706924	1	0.434123	1	0.152119	0.163414	1	0.626133	1	0.513753	1
J9VYY2	ESGEGQFEEGINAK	1	1	0.775828	1	1	1	0.0614726	0.485893	0.177303	1	0.944879	0.492587	0.245817	1	1	1	0.927203	1	1	1	1	1	0.873072	0.656641
J9VYY2	ANIGEEFQGEGSEK	1	0.760152	1	0.884313	0.325811	1	0.110387	0.847625	0.835585	0.55565	0.658568	0.444122	0.283877	1	1	1	0.591444	1	1	1	0.297152	0.758642	0.0914535	1
J9VGI2	SMTNELGGDGTAWR	0.0961577	0.983939	1	0.743681	0.623906	0.760978	0.288092	0.654313	0.683292	0.206236	1	0.00837049	0.758311	0.0101154	0.300771	1	1	1	0.066771	0.66166	0.219711	1	0.00361181	0.602716
J9VGI2	WATGDGGLENTMSR	0.169905	1	1	0.488115	1	1	0.830949	0.525971	1	0.716123	0.911065	1	1	0.908109	0.997324	0.522616	0.97471	1	0.671952	1	0.847462	1	1	1
J9W2G0	LVSTILGSPELTKEWLVEVK	0.380325	0.132324	1	0.949453	0.00646612	1	0.00322928	1	0.862341	0.0513863	0.237466	0.109314	0.534909	0.0118604	1	0.100667	1	0.280626	0.0639731	0.148102	0.892539	0.333727	0.328524	1
J9W2G0	VEVLWEKTLEPSGLITSVLK	1	1	1	1	1	1	1	1	0.394684	1	1	1	1	1	1	0.858523	1	1	1	1	1	1	1	1
J9VXF1	YVRPPIVVSDVSRPTPMTVK	0	0	0	0	0	0	0	0	0	0	0	0	0	0	0.0165715	0	0	0	0.0800964	0	0	0	0	0.510152
J9VXF1	VTMPTPRSVDSVVIPPRVYK	1	0.362307	1	0.888155	1	1	1	1	0.349047	0.779639	1	0.855034	1	0.0675846	1	1	0.0543166	0.98531	0.254327	1	0.887065	0.602448	0.568727	1
J9VN78	VLFVC[PPa]TANVLETIPGPLLDR	1	1	1	1	1	1	0.933039	1	0.774089	0.415778	0.787614	0.315043	1	0.835888	1	1	0.851621	1	0.934727	1	1	1	0.529771	1
J9VN78	DLLPGPITELVNATC[PPa]VFLVR	1	0.138189	1	1	1	1	0.665878	0.899582	0.712752	0.818761	0.569899	1	0.746019	0.797394	0.962263	1	1	0.917428	1	1	0.760487	1	0.305128	1
J9VWM3	ISSLTHENIEWLESIGVWK	0.813809	0.713002	1	1	1	0.0889369	1	1	1	0.393658	0.750872	1	1	0.248598	1	1	0.514911	1	0.411956	1	1	1	0.84005	1
J9VWM3	WVGISELWEINEHTLSSIK	0.64895	1	0.822593	1	1	1	0.748718	1	1	0.442552	0.365632	0.344529	1	0.5523	1	1	1	0.331332	1	1	1	0.377643	0.723077	1
J9VNN1	AASLALADVPEANSGWLGETIR	0	0	0	0	0	0	0	0	0	0	0	0	0	0	0	0	0	0	0	0	0	0	0	0
J9VNN1	ITEGLWGSNAEPVDALALSAAR	0.717402	1	1	0.856517	1	1	1	1	0.622803	1	1	1	1	1	1	1	0.336342	0.574491	1	1	1	0.927192	0.558531	1
J9W232	VAAMGGMSAQIPIKNDPAANER	1	0.452567	1	0.885833	1	1	0.422882	1	1	1	0.678862	1	1	1	1	1	1	1	1	1	0.163763	1	0.337398	1
J9W232	ENAAPDNKIPIQASMGGMAAVR	0.758273	1	1	1	0.862485	1	1	0.876069	0.972065	1	0.787542	1	1	1	1	1	1	0.591772	1	1	1	1	1	1
J9VKP9	WINEQLYSTPSTEALAMMR	0.248873	0.0163557	1	1	0.0649047	1	1	1	0.77384	1	0.880751	0.24086	1	1	1	1	1	1	0.730948	1	0.801451	1	0.242313	1
J9VKP9	MMALAETSPTSYLQENIWR	0.770624	0.692953	1	1	1	0.698474	1	1	0.661631	0.297623	1	1	1	0.835667	1	0.933647	1	1	1	1	1	1	1	1
J9VT93	DTDYNNPSIPFEFTPENLK	0.0347741	0.548191	1	0.0193095	1	0.0580225	0.0883441	1	0.559041	0.00645771	0.00713676	1	0	0.588859	0.190356	0	0	0.0261419	0.448773	0.681367	0.475759	1	0.028154	0.560631
J9VT93	LNEPTFEFPISPNNYDTDK	0.0247106	0.352235	0.560278	1	0.0858369	1	0.0152591	0.416138	0.7065	0.096271	0.0589727	0.0251661	0.154904	0.12853	0.676756	0.0319249	0.756049	0.110175	1	0.323933	0.384317	0.0874649	1	1
J9VH45	LQDVFASIGVSNNIDLPQITVIGSQSSGK	1	1	1	1	1	1	0.325881	1	1	0.928687	0.738476	1	1	1	1	0.979346	0.0575927	1	1	1	1	1	1	1
J9VH45	GSSQSGIVTIQPLDINNSVGISAFVDQLK	1	0.418858	1	1	1	1	1	0.811619	1	0.470457	1	1	1	1	1	1	1	1	0.766995	1	0.159389	1	1	1
J9W3P6	GNGAPAVIVLGLSGLR	0.150273	0	0.641852	0.0106986	0.00753716	0	0	0.277612	0.658517	0	0	0	0.599937	0.0251163	0.138271	0.729979	0.00738269	0.00353253	1	0.00210458	0.164863	1	0	1
J9W3P6	LGSLGLVIVAPAGNGR	0.323913	1	1	1	1	1	0.479176	1	1	1	0.563516	1	1	0.0610416	1	1	0.824851	1	0.62015	1	1	1	1	0.928566
J9VKY0	IQAQLELAEPIIR	0.907542	0.444931	0.591333	1	0.10907	0.189223	0.0168177	0.923395	0.900565	0.0313348	0.0441619	0.437798	0.780227	0.00397332	1	1	0.0661578	0.774597	1	1	0.77153	1	0.189746	1
J9VKY0	IIPEALELQAQIR	0.641416	0.605954	1	0.860766	1	1	0.180896	1	0.84835	1	0.786229	0.773458	0.740528	1	0.405049	1	1	1	0.745974	1	1	0.965525	1	0.533149
J9VWW0	INLVPLLLAEQDR	0	0	0.0859547	0.0149575	0.00380006	0.956874	0	0	0	0	0	0	0.0744674	0	0.0153529	0.0387646	0.0106282	0.0207888	0.0405374	0	0.00553301	1	0	1
J9VWW0	DQEALLLPVLNIR	0.915335	0.621595	1	0.636573	0.741349	1	1	0.864606	1	0.747827	0.325361	1	1	0.598279	1	0.645078	0.611724	1	1	1	1	0.321582	0.902401	1
J9VX98	AIPTSSSPVPTIVPK	0	0	0.0685355	0.0284542	0	0	0	0.00670775	0	0	1	0	0	0	0	0.0106902	1	0	0	0.0213795	0.0565711	0	0	0.00634753
J9VX98	PVITPVPSSSTPIAK	1	1	1	0.278077	1	1	0.544272	0.935898	1	1	0.554191	1	0.647387	1	1	1	1	1	0.855801	1	0.830017	0.899495	1	1
J9VI50	VPGMPAAIENIILR	0.0498715	0.322657	0.00964582	0.00458295	1	0.0123617	0.512537	0.00589924	0.0372403	0	0.0555835	0	0.157363	1	0.359909	0.0263004	0.107679	1	0.80769	1	0.285022	0.0183361	1	1
J9VI50	LIINEIAAPMGPVR	0.126019	0.201391	1	0.542812	1	0.871743	1	1	0.240187	0.0967609	0.388815	1	1	1	0.0709432	0.622661	1	0.970208	0.0647127	1	0.413445	0.706766	0.142166	0.302093
J9VMX2	DRAPIAAQYIPEITSIIVAAK	0.0457125	0	0.371545	0.0108476	0	0	0	0.0138481	1	0	0	0.143147	0.668839	0	0.0459922	0.319754	0	1	0.983761	0.0366983	0.155723	0.358344	0	0.0520814
J9VMX2	AAVIISTIEPIYQAAIPARDK	1	1	1	0.6007	1	1	1	1	1	0.708306	1	0.468932	0.583734	1	1	1	1	1	1	1	1	0.903181	1	1
J9VHU0	NLGIFDILPHIVPSHTPITR	1	0.00810588	0.492175	1	0.292555	0.0177239	0.00424242	1	1	0.0191248	1	0.502408	1	0.491599	0.278906	1	1	1	1	0.660545	1	1	0	0.878625
J9VHU0	TIPTHSPVIHPLIDFIGLNR	0.231792	0.6141	1	1	1	0.500707	0.390503	1	0.786168	0.688059	1	1	0.646544	0.339909	1	0.814963	1	1	1	1	0.912999	1	1	1
J9VPZ5	AALSTTSLNSIIFR	0	0	0	0	0	0	0	0	0	0	0	0	0	0	0	0	0	0	0	0	0	0	0	0
J9VPZ5	FIISNLSTTSLAAR	1	1	1	1	1	1	0.767732	1	1	1	1	1	0.24959	1	1	0.816889	1	1	0.854431	1	1	1	1	1
J9VNV9	ELAILTTSLPVAWHSSVFLR	1	0.407415	1	1	1	1	1	0.46536	1	0.988341	0.200586	1	1	0.175419	1	1	1	1	1	1	1	1	0.324008	1
J9VNV9	LFVSSHWAVPLSTTLIALER	1	0.647692	1	1	1	1	1	1	1	1	1	1	1	1	1	1	1	1	1	1	1	1	0.906956	1
J9VL23	LVEVLPELVGGSADLTGSNLTR	0	0	0	0	0	0	0	0	0	0	0	0	0	0	0	0	0	0	0	0	0	0	0	0
J9VL23	TLNSGTLDASGGVLEPLVEVLR	1	1	1	1	1	1	1	1	1	1	1	1	1	1	1	1	0.710502	1	0.878423	1	1	1	0.556859	1
J9VT09	SELDELSSLLQVPLVAGTVNR	0	0	0	0	0	0	0	0	0	0	0	0	0	0	1	0	0	0	1	0	0	0	0	0
J9VT09	NVTGAVLPVQLLSSLEDLESR	0.663209	0.720717	1	1	1	0.97716	1	1	0.361564	0.649651	1	1	0.795446	1	0.865393	1	0.835449	0.978909	0.179132	1	1	1	0.553638	1
J9VIG8	GVAIDLAYKPHMTALLQAAEK	0.240534	1	1	1	0.274829	1	0.808705	0.837607	1	0.267298	0.238114	1	1	0.898721	1	1	1	1	1	1	0.913073	1	0.888065	1
J9VIG8	EAAQLLATMHPKYALDIAVGK	1	0.961094	0.931954	1	1	0.195358	0.0741241	1	0.913643	0.31431	1	0.571724	0.900743	0.290738	1	1	0.904149	0.645111	0.299274	1	0.0108921	0.536311	0.952673	1
J9VLR6	VVHLSLDQQDIAR	0.771099	0.620877	1	0.470444	0.619048	0.27412	0.51627	0.38821	0.846473	0.318159	0.792222	0.527305	0.354256	1	0.981043	0.634465	0.478776	0.411179	0.160831	1	0.848922	0.741109	0.303667	1
J9VLR6	AIDQQDLSLHVVR	0.233309	1	0.257008	0.0832814	0.591058	1	0.506271	0.985293	0.083755	0.940579	0.118463	0.69131	1	0.500456	1	0.308863	1	0.470501	0.440179	1	0.66531	1	0.211047	1
J9VKK9	LGGHVSALSETAPVR	0.386143	0.0525756	0.819861	0.446825	0.41445	1	0.457084	0.0198702	0.0348742	0.237344	0.0620452	0.318432	0.403345	0.0729067	1	0.341183	0.787587	0.0286541	1	0.868037	0.0257183	1	1	1
J9VKK9	VPATESLASVHGGLR	0.983234	1	0.978204	0.541743	0.798114	1	1	1	0.954282	0.382654	1	0.654394	0.1504	0.554252	1	1	0.620109	0.442555	1	1	1	1	0.464764	0.797993
J9VWL5	VLTHLVNQQSGAGVA	0	0	0	0	0	0	0	0	0	0	0	0	0	0	0	0.0785571	0	0	0	0	0	0	0	0.091098
J9VWL5	VGAGSQQNVLHTLVA	0.643627	0.0210889	0.887239	1	1	1	1	0.593646	0.386202	1	0.00941034	0.381097	1	0.185002	0.121069	0.806158	1	1	0.195886	0.468634	1	0.0168467	0.692836	1
J9VLX5	RDSPLDALMISAVLAGSGPITR	0.940757	0.439813	0.529364	1	1	0.342752	0.13842	0.856331	1	0.882298	0.298534	0.229057	0.969192	0.0668802	0.466344	1	0.757507	0.95638	0.847561	1	0.463231	0.350728	0.0307082	0.945425
J9VLX5	TIPGSGALVASIMLADLPSDRR	0.594896	0.898742	1	1	0.668983	1	1	1	0.46655	1	1	1	0.555664	1	1	0.385997	1	0.877442	1	1	1	1	1	1
J9VDS7	DKDYFPVVVVANK	0.213398	1	1	0.154514	0.838882	1	0.393394	0.903077	0.386435	0.962665	0.317227	0.418735	1	1	1	0.17708	0.653388	0.56151	1	1	1	1	0.0588986	1
J9VDS7	NAVVVVPFYDKDK	0.447358	1	1	1	1	1	1	1	1	1	0.38834	1	0.627126	1	0.55275	1	1	1	0.971522	1	1	1	1	1
J9VR72	GIQLQASSPAVSTNGIAAGAGLEK	0.349946	0.78462	1	1	0.338943	1	0.636037	1	1	0.633936	1	0.685878	0.493259	0.713332	0.407569	1	1	0.198109	0.5819	1	1	0.750602	0.641363	1
J9VR72	ELGAGAAIGNTSVAPSSAQLQIGK	1	1	1	1	0.581893	1	0.587358	1	1	0.942625	1	1	1	1	1	1	1	1	1	1	1	0.735073	0.941242	1
J9VR49	LSFEIPPFPGHPR	0.0167364	1	1	1	0.0596921	0.363334	0.123129	0.190011	0.934284	0.616071	0.885714	0.288954	0.476541	0.128573	1	0.803025	1	0.956863	1	0.176781	0.572133	0.917945	0.631315	0.674864
J9VR49	PHGPFPPIEFSLR	1	0.56885	1	0.606587	0.403323	1	0.546562	0.403004	1	0.571848	1	0.384499	0.426228	1	1	0.589491	0.914118	1	0.0378156	0.870958	1	0.295216	1	1
J9VRN8	TSSVAIISTDMLQK	0	0	0	0	0	0	0	0	0	0	0	0	0	0	0	0	0	0	0	0	0	0	0	0
J9VRN8	QLMDTSIIAVSSTK	0.786937	1	1	1	0.757881	1	0.238213	1	1	0.804429	0.963534	1	1	0.817503	1	1	1	1	1	1	1	1	1	1
J9VKW8	AVGESVQNALVPASVPSGELTSK	1	0	1	0.195984	0.919349	0	0.0180017	0.236506	1	0	0.172875	0.721944	0.624472	0.0494954	1	0.891152	0.469123	0.254653	0.0491876	0.17656	0.648238	1	0.0376907	1
J9VKW8	STLEGSPVSAPVLANQVSEGVAK	0.440109	1	1	1	1	1	1	0.754163	1	0.237392	0.438872	1	1	1	0.560819	0.567424	1	0.992193	1	1	1	1	1	1
J9VQM2	SEIDREIEYVLK	0.317394	0.671817	1	1	1	1	0.0927126	0.656665	1	1	0.342264	1	0.725956	0.385984	1	0.153715	0.435492	0.626274	0.394448	0.661731	1	1	1	1
J9VQM2	LVYEIERDIESK	1	0.5594	1	1	0.94978	1	0.17913	1	1	0.142628	0.624579	0.731715	0.476562	0.099448	1	0.296255	0.592077	1	0.431609	1	1	0.574116	0.818214	0.90629
J9VRR6	LTEAGVTVNPHAESISTEISGK	0.443416	1	1	1	1	1	0.44698	0.824058	0.835247	0.56785	1	1	1	0.302492	1	1	0.0239591	1	1	1	1	1	0.788271	1
J9VRR6	GSIETSISEAHPNVTVGAETLK	0.607755	1	1	1	1	1	1	1	1	0.261696	0.232019	1	1	1	1	1	1	0.925535	0.479817	1	1	1	1	1
J9VII7	TEYNAESAINILR	0	0	0	0	0	0	0	0	0	0	0	0	0	0	0	0	0	0	0	0	0	0	0	0
J9VII7	LINIASEANYETR	0.0551847	1	0.361365	0.410854	1	0.278981	0.553277	0.788573	0.795264	0.468988	1	1	0.725456	0.438163	0.365125	0.405927	0.879035	0.519929	1	1	1	1	1	0.867429
J9VH04	AAMIWIVGQYADR	1	0.168231	1	1	0.483039	1	0.36653	1	1	1	0.982947	0.681603	0.388274	0.0524623	1	1	0.024356	0.173047	0.204618	0.980963	0.736214	1	0.952612	1
J9VH04	DAYQGVIWIMAAR	1	1	1	1	0.557402	1	0.535158	1	0.952996	1	1	0.644135	0.498577	1	0.347843	1	1	1	1	0.626947	1	1	0.399475	1
J9VVW8	MFNDDIEGTGSVILAGFLAAAK	1	0.0592077	0.0373773	0.667044	0.444979	0.10819	0.506864	1	0.815954	0.49518	0.0565399	0.483613	1	0.674202	1	1	0.302857	0.167084	1	0.342712	1	1	0.0606157	1
J9VVW8	AAALFGALIVSGTGEIDDNFMK	1	1	0.756696	0.505565	1	1	1	0.243467	0.378982	0.75756	0.536358	0.581786	0.27379	1	1	0.530763	1	0.459624	1	0.734805	0.664771	0.580894	0.220377	1
J9VPF1	AYTLSPEDSAQIAK	1	0.0233204	1	0.317496	0.0156888	0.132841	0.0562218	1	0.758027	0.204789	0.573641	0.14675	0.0768577	0.0149546	0.0121652	0.912948	1	1	0.112976	0.0644602	1	1	0.280525	0.741776
J9VPF1	AIQASDEPSLTYAK	0.576253	0.689091	1	0.209302	0.916643	1	0.0112336	1	1	0.0462	0.383157	1	0.370796	0.398676	0.466049	0.291633	0.524224	0.49714	1	1	1	1	1	1
J9VT16	LLETYANEGDLQK	0.0119397	0	0.695727	1	0.130345	0.000150105	0.0330511	1	0.993068	0.656985	0.267456	0.447848	1	0.55565	0.890756	1	1	1	1	1	0.737747	0.537524	0.698546	1
J9VT16	QLDGENAYTELLK	0.477215	1	1	1	0.460253	1	0.990622	0.297715	0.564455	0.825325	0.832088	1	0.16803	0.554104	1	1	0.459641	1	1	1	1	1	0.728718	1
J9VTW6	AEVENLALAEGSYK	0.641129	0.688051	1	1	0.256285	1	0.027094	1	0.735034	0.777175	1	1	0.413808	1	0.318481	1	0.306086	1	0.22638	1	0.687747	1	1	0.142922
J9VTW6	YSGEALALNEVEAK	1	0.107411	0.136637	0.0407279	0.46661	1	0.468169	0.590096	0.0577503	0.00847009	0.131826	0.114239	0.167594	0.418757	0.340269	0.128577	0.0455515	1	0.80478	0.830014	0.0538681	0.221113	0.300164	0.59344
J9VIW9	SESIPFGVSSVEQK	0.420135	1	1	1	1	0.257491	1	0.774446	1	1	0.19243	1	1	0.616576	1	1	0.318637	0.319055	0.720321	0.9186	0.965188	0.956069	0.349253	0.631495
J9VIW9	QEVSSVGFPISESK	1	1	0.52148	1	1	1	1	0.826097	0.79332	1	1	1	0.888408	1	1	1	1	1	1	0.779283	0.270262	1	0.764741	1
J9VKC1	GLDIPIMDHVINYDFPAGPR	1	1	1	1	1	1	1	1	1	0.873161	1	1	0.795575	1	1	0.338505	1	1	1	1	1	1	1	1
J9VKC1	PGAPFDYNIVHDMIPIDLGR	0.350447	1	1	1	1	1	0.977835	0.813686	1	0.820815	0.838376	0.461015	1	1	0.699584	1	1	0.690375	1	1	0.807845	0.647897	1	0.967878
J9VKK3	TDVMFPIPSFSPR	0.910249	1	0.939177	0.675625	0.369045	1	1	1	1	1	0.255928	1	0.501672	1	1	1	0.644591	0.45264	0.249943	1	0.612461	1	1	1
J9VKK3	PSFSPIPFMVDTR	0.233668	0.607113	1	0.870985	1	1	1	0.709521	0.343735	0.105939	0.751154	1	1	0.160479	0.632433	0.747631	1	1	0.897183	0.267872	0.415911	1	0.214442	1
J9VWE8	DEELDLSALYTPK	0	1	0.00709835	0	1	0.0948043	0	1	0	0	0.0134841	0.00311496	0.0371403	0.023407	1	0.0161865	1	0.327314	0	0.0283324	0.0916966	0	0	0.338338
J9VWE8	PTYLASLDLEEDK	1	1	1	1	1	1	0.483986	1	0.252362	1	0.813179	1	0.417018	1	1	0.770577	1	0.704016	0.691735	0.757553	1	1	1	0.824522
J9VXN1	TQDSFASPSAALHNTWLTHR	0.743726	0.0858543	1	0.76934	0.583834	0.300567	1	1	1	0.184581	1	0.811419	0.739639	0.198191	1	1	0.0721836	1	1	0.825292	1	1	1	1
J9VXN1	HTLWTNHLAASPSAFSDQTR	1	1	1	1	1	1	1	1	1	1	1	1	1	1	1	0.627918	0.978282	1	0.856587	1	1	1	1	1
J9VQB5	ASMGSDISEVDLINISNFAEK	0	0	0.00187809	0.0157095	0	0	0	0	0	0	0	0	0	0	0.0196402	0	0	0.0101142	0.0276312	0.00904515	0	0.411292	0	0.00330533
J9VQB5	EAFNSINILDVESIDSGMSAK	0.957858	1	1	1	0.580396	1	0.774874	0.758014	1	1	1	1	1	0.931311	0.965938	1	0.533779	1	1	1	0.503656	1	1	1
J9W1S0	LVNLMSGDLWVESEYGQGSR	1	0.494445	1	1	0.33344	0.393922	0.404338	1	1	0.164244	0.548168	0.556905	0.227948	0.344209	1	1	0.11797	0.899377	0.944136	0.782379	0.982629	1	1	0.265141
J9W1S0	SGQGYESEVWLDGSMLNVLR	1	1	1	1	0.546836	1	0.75871	1	1	1	1	0.429746	1	0.887538	1	0.660552	1	1	1	1	1	1	0.56199	1
J9VKA3	SFEVPVGSEWNSR	0	0.0379522	1	1	0.0210539	1	0.501177	0.969436	0.604421	0.0172437	0.287651	0.212574	0.538732	0.325118	0.647884	0.386182	0.037248	0.140223	0.875181	1	1	0.546205	0.473602	0.597161
J9VKA3	SNWESGVPVEFSR	1	1	1	0.489304	1	1	1	1	1	1	1	0.373236	1	1	1	0.973978	1	1	0.026001	1	1	0.969303	1	0.826741
J9VJ27	NGQEGWTPSNYLK	0.0924375	0	0.667728	1	0.247214	0.0437349	1	0.514918	0.683351	0.0407777	0.495923	1	0.048	0.157389	0.292772	0.585997	0.129498	0.289848	0.929871	0.0667493	0.0689102	0.213093	0.10982	1
J9VJ27	LYNSPTWGEQGNK	1	0.82247	1	1	1	1	1	1	1	0.875646	0.968891	1	1	0.919169	1	0.58487	1	1	0.819032	1	1	1	1	1
J9VPD6	DGAGLLDS	0.0454511	0.0464222	1	0.0315173	0.305913	0.908821	0.0934992	0.299897	0.0323236	0.33016	0.384444	0.0321587	0.135586	0.240384	0.4591	0.307777	0.4075	0.538195	0.0911481	1	0.0718188	0.77164	0.119954	0.572999
J9VPD6	DLLGAGDS	0.0876735	0.244939	0.657276	0.0164115	0.55554	0.566457	0.200355	0.186802	0.187867	1	0.153553	0.0128612	0.31507	0.407102	0.0126226	0.463064	0.348683	0.801388	0.145619	0.753229	0.347041	1	0.00759623	0.724209
J9W2N9	AMEVDERPTETYTDIGGLDK	0	0	0	0	0	0	0	0	0.00382684	0	0	0	0	0	0	0	0	0	0	0	0	0	0	0.00141723
J9W2N9	DLGGIDTYTETPREDVEMAK	0.721783	0.367365	0.918367	1	1	1	1	0.182652	1	1	0.477104	0.862577	1	1	1	1	1	1	1	1	1	0.47262	1	1
J9W011	DYLSGQGSQGYYR	0.069963	0.848478	1	1	0.605254	0.131968	0.660024	0.00492247	0.621674	0.0268933	0.0325618	0.0230502	1	0.040485	0.772567	1	0	1	1	0.31049	0.0661714	0.249984	0.0154269	1
J9W011	YYGQSGQGSLYDR	0.233954	0.269283	1	0.0927811	1	0.94695	0.295979	1	1	1	0.820777	0.381933	0.866655	0.245462	0.780963	1	0.314684	1	1	1	1	0.460859	0.285478	1
J9VPL5	GKGESMEDPSQTQEMTQTQK	1	0.0207928	0.847016	0.904682	0.665143	1	0	0.305876	0.554091	0.032817	0.128862	0.037314	1	0.0644248	1	0.206878	0.596907	0.270211	1	0.565983	0.873812	1	0.0157644	1
J9VPL5	QTQTMEQTQSPDEMSEGKGK	0.461546	0.766069	1	1	0.955364	1	0.0271055	1	0.788898	1	1	1	1	0.898028	1	1	0.777945	0.389509	0.661019	1	0.903257	0.179532	0.589496	1
J9VSN6	TLTGVVIDSGDGVTHTIPVAEGYVIGSSIK	0.024593	0.00584188	0.0665692	1	0.199427	0.0393422	0	0.0121046	0.154724	0.0100015	0	0.578856	0.380965	0.0392567	0.0149324	0	0.00643134	0.0183443	0.0500221	0.119093	0.152847	0.212758	0	0.690189
J9VSN6	ISSGIVYGEAVPITHTVGDGSDIVVGTLTK	1	1	1	0.201384	1	1	1	1	1	1	1	1	1	1	1	0.743712	0.0823373	1	1	1	0.963609	1	0.963615	1
J9VSX5	AMFDQAGALSGVGVDTELISSVPTSETFR	0.696106	0.881171	1	1	1	1	1	1	1	1	1	0.0761255	1	1	1	0.830619	1	1	0.558513	1	0.72839	1	0.910683	1
J9VSX5	FTESTPVSSILETDVGVGSLAGAQDFMAR	1	1	1	1	1	1	0.467053	1	0.500857	0.593215	1	0.590393	1	1	1	1	1	1	1	1	1	1	0.704155	1
J9VXY1	KSLFAPYLPQASLPPLLQAGK	1	1	1	0.964749	0.780534	0.818168	1	1	1	0.595539	1	0.912014	1	1	1	0.590849	1	0.981914	1	1	1	1	1	0.848066
J9VXY1	GAQLLPPLSAQPLYPAFLSKK	0.310008	1	0.582101	0.573331	0.418576	1	0.739326	1	0.181194	0.485163	1	0.790341	1	1	0.780543	0.453935	0.764043	0.0965981	0.492516	1	0.942736	0.42061	1	1
J9VU52	KVFLVSPNVAPQTIEVLQTR	0	0	0	0	0	0	0	0	0	0	0	0	0	0	0.774121	0	0.0243517	0	0.156172	0.00678733	0.00920435	0	0	0.0603402
J9VU52	TQLVEITQPAVNPSVLFVKR	0.8762	1	1	1	0.610325	1	1	0.644288	1	0.209266	1	1	1	1	1	0.338782	0.396868	1	1	1	1	0.692879	1	1
J9W0J6	QLYDLVVSLQPIYNALYAR	0.384098	0.194463	0.223919	0.327564	0.0447712	1	0.904675	1	1	1	0.901816	0.0856293	1	0.784949	1	0.837977	1	0.78308	1	1	1	0.952708	0	0.842899
J9W0J6	AYLANYIPQLSVVLDYLQR	0.368143	1	1	0.732902	1	0.527089	1	0.474678	0.432595	0.796261	1	1	0.876295	1	0.69568	1	0.559997	0.966565	0.835969	1	1	1	0.292301	1
J9VQ69	AAIVAEYLAHGYALGDHIVQK	0	0	0	0	0	0	0	0	0	0	0	0	0	0	0	0	0	0	0.0305788	0	0	0.00852152	0	0.0481589
J9VQ69	QVIHDGLAYGHALYEAVIAAK	0.768875	0.875376	1	1	1	1	1	0.851529	1	1	1	0.898666	1	1	1	1	1	1	1	1	1	1	1	1
J9VW22	YFEGVLPSVNSDGLEESLRK	0.997074	0.101664	1	0.108969	0.0224461	0.775828	1	0.00286147	0.0713027	0.0140637	0.960131	1	1	1	1	0.774307	0.751674	1	1	1	1	1	0.958986	1
J9VW22	RLSEELGDSNVSPLVGEFYK	0.350049	0.272323	0.843729	0.530518	1	1	0.146056	1	1	1	0.169105	0.85384	1	1	1	0.656688	0.789403	0.808574	0.23649	1	1	0.700202	0.658697	1
J9VKE8	GDLSELSAQLKPENASFAYAK	0	0	0.00790024	0	0	0	0	0	0	0	0	0.011822	0	0	0	0	0	0	0.0403338	0	0	0.0156266	0	0.0158389
J9VKE8	AYAFSANEPKLQASLESLDGK	1	1	1	1	1	1	1	1	1	1	0.163179	1	1	1	1	0.762796	1	0.947021	0.963441	0.161172	1	1	0.868083	1
J9VNJ0	DDVAIFVSQSGETADTILAMR	0	0.00586434	0	0	0	0	0	0	0	0	0	0	0	0	0	0	0	0	0.001001	0	0	0	0	0
J9VNJ0	MALITDATEGSQSVFIAVDDR	1	1	1	1	1	1	0.621117	1	1	0.148037	1	1	1	1	1	1	1	1	1	1	1	1	0.527136	1
J9VZ70	AVGIDLGTTYSC[PPa]VAVWQNDR	0	0.0316711	0	0	0	0.00620176	0.0325603	0	0	0	0	0	0	0	0	0	0	0	0	0.000498297	0	0	0	0
J9VZ70	DNQWVAVC[PPa]SYTTGLDIGVAR	0.0880011	0.570159	1	0.0823135	1	1	1	0.938517	0.486846	1	0.772427	1	0.722214	1	1	0.792021	0.632973	0.908141	1	1	0.68388	1	1	1
J9VFH4	WSDEEIVEDLDYLKDELK	0.389619	0.314413	1	1	1	1	0.338868	0.703713	1	0.487587	1	1	1	1	0.756337	1	0.969874	1	1	1	0.704131	1	1	1
J9VFH4	LEDKLYDLDEVIEEDSWK	0.978052	1	1	0.518078	1	1	1	1	0.712518	0.263486	1	0.074948	1	0.939611	1	1	0.297695	1	1	1	0.746762	1	0.770589	1
J9VR37	QDHNGFTHQDPGFLDVVANK	0.492918	0.54734	0.212326	0.856409	0.862952	0.778171	0.254006	0.665207	0.266724	0.18028	0.963467	0.19386	0.00136492	0.0328912	0.180755	0	1	0	1	0.613243	0.042496	0.00693316	0.0126489	1
J9VR37	NAVVDLFGPDQHTFGNHDQK	0.905486	0.415867	0.620103	0.465417	0.559715	1	0.206177	0.302071	0.937925	0.188348	1	0.939585	0.322287	0.00563148	1	0.994964	0.218429	1	0.257852	0.570952	0.358807	0.175128	0.0444642	1
J9VRV8	HPDADSLYVETIDVGEPEPR	0.350942	0.406258	1	1	0.470091	1	1	0.777523	1	0.627015	1	0.267131	1	0.666142	1	0.472675	1	1	0.204855	1	0.828023	1	1	0.64259
J9VRV8	PEPEGVDITEVYLSDADPHR	1	1	1	1	1	1	1	1	1	0.975466	0.901076	1	1	1	0.972143	1	1	1	0.568467	1	1	1	0.512569	1
J9VWD6	WNNAGTMALFLAQSDVDNSGK	0	0	0	0	0	0	0	0	0	0	0	0	0	0	0	0.7291	0.00843111	0.00859676	0.0540127	0	0	0	0	0
J9VWD6	GSNDVDSQALFLAMTGANNWK	1	1	1	1	1	1	1	1	1	1	0.920583	1	1	0.859882	0.765577	0.75127	1	1	1	1	1	1	1	1
J9VKJ2	AFLLSAQSPLGGFGK	0.196905	1	1	1	1	1	1	1	0.891684	1	1	0.812983	1	0.491952	0.955847	1	1	1	0.988323	1	1	0.965341	0.547002	1
J9VKJ2	GFGGLPSQASLLFAK	0.983933	1	1	1	1	1	0.531109	0.896439	1	1	1	1	1	1	1	0.783454	1	0.905511	1	1	0.0955004	1	1	1
J9VJV3	ASLIWLIGEYAEK	0	0.67331	0.928856	0.03041	0	0.190484	0.0131924	0	0.103131	0	0	0.693103	0	0	0.463103	0.543906	0.00640093	0.575767	0.229919	0.0414222	0	0.293677	0	0.786788
J9VJV3	EAYEGILWILSAK	0.130274	0.452322	1	1	1	1	1	1	0.46717	1	1	0.370577	1	0.415649	0.904035	1	0.483971	0.551243	1	1	1	0.631156	1	1
J9VLB4	QDHYAILGLGHLR	1	0.00264532	1	1	1	1	0.0258705	0.904247	1	0.130593	0.380612	0.0878832	0.943648	0.362541	0.891538	1	0.733203	1	1	0.213924	0.0248557	0.42776	0.625048	1
J9VLB4	LHGLGLIAYHDQR	0.412923	1	1	1	0.95029	1	1	0.0932899	0.775735	0.125192	0.950159	0.286158	1	0.608946	1	1	1	0.486774	1	0.744052	1	0.83088	0.759676	0.844253
J9VFU2	LSELQESLFASLR	0.0356567	0.309194	1	0.386042	0.0203481	0.182653	0.035704	0.839472	0.380273	0.392125	0	0.423918	1	0.131764	0.168721	1	0.417346	0.0529556	1	1	0.639255	1	0.367125	0.446122
J9VFU2	LSAFLSEQLESLR	0.801586	1	1	0.468722	1	1	0.352039	1	1	0.379488	1	1	0.509053	1	0.505384	0.624015	0.815846	1	1	1	0.660425	0.875026	0.290434	1
J9VI76	LLQEYGLETEVAK	0	0	0.00709499	0.00734803	0	0	0	0	0.0974503	0	0	0	0.0116132	0	0	0	0	0	0	0	0	0.196307	0	0.106707
J9VI76	AVETELGYEQLLK	0.0846239	1	0.432021	0.643558	0.955367	0.885676	0.537461	1	1	0.633958	0.0381178	0.150836	1	0.197501	0.312218	1	1	1	1	1	1	1	0.465029	1
J9VEC2	MQLDITDAAVLFR	0.0626673	1	1	0.726432	0	0.111838	0	0.043817	0.0323087	0	0	1	1	0	0.187169	0.546214	0.00206382	0.0222824	0.0293429	1	0.0995333	1	0	1
J9VEC2	FLVAADTIDLQMR	1	0.71351	1	0.737468	0.442049	1	0.892883	1	0.29938	1	0.886939	0.851268	1	1	0.611818	1	1	1	1	1	0.0514162	1	0.776416	1
J9VH83	GLDGVEFKFLDPR	0.990911	1	1	1	1	1	1	1	0.191994	1	1	1	1	1	0.717401	1	1	1	1	1	0.491515	1	0.794214	1
J9VH83	PDLFKFEVGDLGR	0.970701	0.251879	1	0.945955	0.816604	0.993054	0.841084	0.932505	1	0.684258	0.0918735	1	1	1	1	1	0.521671	1	1	1	1	1	0.350564	1
J9VF89	TLSHLTTPITSLSSHPSSSILC[PPa]ISSSTR	1	1	1	1	1	1	1	1	1	1	1	1	1	1	1	1	1	1	1	1	1	1	1	1
J9VF89	TSSSIC[PPa]LISSSPHSSLSTIPTTLHSLTR	0.927013	1	1	1	1	1	1	1	1	1	1	1	0.0902451	1	1	1	1	1	1	1	1	1	1	1
J9VUK9	LYDWAVIDLAEGK	0.737828	0.0538432	1	1	0.73702	1	1	1	1	0.637579	0	1	1	0.538122	1	1	0.164999	1	1	1	1	1	1	1
J9VUK9	GEALDIVAWDYLK	1	1	1	0.145251	0.994762	1	1	0.737513	0.340047	0.0939249	1	1	1	0.508161	1	0.704494	1	0.305068	0.89922	1	1	1	0.770206	0.571443
J9VR47	TINNILDYVGGEGK	1	1	0.833492	1	1	1	0.911691	0.29781	1	1	0.703772	0.125565	1	1	1	1	0.954758	1	0.812986	1	1	1	1	1
J9VR47	GEGGVYDLINNITK	0.468177	1	1	0.49697	1	0.64828	0.473175	1	1	0.0693904	0.342266	0.413159	0.340845	1	1	1	1	0.710068	0.76927	0.868635	0.846667	1	0.405285	1
J9W3C9	IETELQGFINSGGK	1	1	0.291736	0.0544546	1	0.0240588	0.294287	0	1	1	0	0.47445	1	0	1	1	0	0.654957	1	0.280732	0.513478	1	0.0262492	1
J9W3C9	GGSNIFGQLETEIK	1	0.961239	1	1	1	1	0.878225	0.904615	1	1	0.58065	1	1	0.740443	1	1	0.548279	1	1	1	1	1	1	0.445366
J9VUL9	MALSNAISGMVATAR	0.0977317	0.28008	1	0.272925	1	1	1	0.438982	1	0.0811554	0.941634	1	1	0.283384	0.954138	1	0.745978	1	0.349521	1	0.0159523	0.41352	1	1
J9VUL9	ATAVMGSIANSLAMR	0.313546	1	1	1	1	0.862476	1	1	0.875922	1	1	0.879397	0.635011	1	1	1	1	0.973596	0.76999	1	1	1	0.884742	1
J9VTL8	LLSSTATSANPTSSR	0	0	0	0	0	0	0	0	0	0	0	0	0	0	0.0630456	0	0	0	0.062619	0.000332336	0	0.00456882	0	0.183875
J9VTL8	SSTPNASTATSSLLR	1	1	1	1	1	1	1	1	1	1	1	1	1	1	1	0.697677	1	1	1	1	1	1	1	1
J9VL75	MKVNFSNPATGAQK	0.519423	0	0.017285	0.0142312	0.131604	0	0	0.0409797	0.523719	0.0167862	1	0.4392	0.239228	0	1	1	0.214277	1	0.767795	0.0350277	0.0394531	0.125669	0	1
J9VL75	QAGTAPNSFNVKMK	1	0.841675	1	0.799145	1	1	0.113307	0.144705	1	1	0.229185	1	1	1	1	1	1	1	1	1	1	1	0.221875	1
J9VY82	DAVLGYLTPEDATK	0.0832929	0.073675	1	0.233032	0.732884	0.859122	0.608597	0.695386	0.868589	0.863402	0.214936	0.104844	0.793412	1	1	0.250559	0.546148	0.0723622	0.626141	0.946837	0.767359	1	0.153549	1
J9VY82	TADEPTLYGLVADK	1	0.387297	1	1	0.483	0.98061	0.401976	1	0.324181	0.901971	1	1	0.978394	1	1	0.974596	0.563875	1	1	1	1	0.899764	0.746668	0.987438
J9VR13	TFADLGISPELC[PPa]R	0.546264	0	1	0.0165801	0.854057	0.661872	0.92547	0.311611	1	0	0.0838561	0.169669	0.145939	0.319074	1	0.0613262	0.0985828	0.0237083	0.282284	0.0636161	0.67261	1	0	0.137315
J9VR13	TC[PPa]LEPSIGLDAFR	1	1	1	0.357775	1	1	0.274935	1	1	0.780445	1	0.681208	1	1	0.66787	0.77956	1	0.516205	0.949824	1	1	1	0.177422	1
J9VKP8	LSNLTQEAVGDMSK	0.0780747	1	1	0.113093	0.0405599	0.358743	0.561888	0.0435063	0.138323	0.318754	0.269244	1	0.179571	0.137348	1	0.603078	1	1	0.000336644	0.0608282	1	0.213066	0.398965	1
J9VKP8	SMDGVAEQTLNSLK	1	0.348222	1	0.988	0.675644	0.980125	1	0.910946	0.294697	0.239457	0.161299	0.234378	0.944295	0.458035	0.213369	0.967172	0.778411	1	0.110702	0.800537	1	0.302484	0.769872	1
J9VFZ7	VAFPSATEEEEKR	1	0.253866	0.143494	0.624406	0.0411192	1	0.357292	0.33413	0.431006	0.7019	0.271533	0.105486	1	1	0.832614	1	0.247865	0.498444	1	1	0.453029	0.830661	0.728117	1
J9VFZ7	KEEEETASPFAVR	1	1	1	1	1	1	1	1	1	0.752034	1	1	1	1	1	1	1	1	1	1	1	1	1	1
J9VNU4	EGYSLLPQETAER	0.842185	0.0222504	1	1	0.000462749	0.0198539	0.0274006	0	0	0.454157	0.402668	0.142119	0.108691	0.355263	1	0.794944	0.00667102	0	0.0246752	1	0.258276	0.680507	0.378626	0.997424
J9VNU4	EATEQPLLSYGER	0.64511	1	1	1	1	1	1	1	1	1	1	0.407452	1	0.498666	1	1	0.498586	1	1	1	1	1	0.945698	1
J9VP67	LQDYFKNDTLAMIGYGSQGHGQSLNAR	1	1	1	1	1	1	1	1	1	1	1	1	0.542758	1	1	1	1	1	1	1	1	1	1	1
J9VP67	ANLSQGHGQSGYGIMALTDNKFYDQLR	1	1	1	1	1	1	1	1	1	1	1	1	1	1	1	1	1	1	1	1	1	1	1	1
J9VKS0	DIYALPGKEDEDK	0.851505	1	0.666869	0.154943	1	0.471233	0.34273	0.731354	0.380947	0.533826	0.699094	0.952732	0.729556	0.272024	1	0.538882	0.145898	0.786114	1	0.0898539	0.688875	0.363826	0.438662	0.364076
J9VKS0	DEDEKGPLAYIDK	0.317494	0.852531	1	1	0.629617	0.437541	0.0261742	0.565217	0.729651	0.91812	0.981337	0.163026	0.624892	1	0.564156	0.801033	0.360686	0.532119	1	1	1	0.802204	0.594148	1
J9VRK1	WKDAVGELEDLVAVLSVLGPK	1	0.0018642	0.115523	1	0.0945773	0	0	0.00398274	1	0.0466908	0	0.738551	0.378181	0	1	1	0	0.727101	1	0	1	1	0	1
J9VRK1	PGLVSLVAVLDELEGVADKWK	1	0.684028	0.940628	1	0.25373	1	0.319866	1	1	0.450549	1	0.412452	1	1	1	1	0.637133	1	1	1	1	1	1	1
J9VYY5	YGYPPKPLPSAAGPLSSIPIGR	1	0.503117	1	1	0.92079	1	1	0.552973	1	0.374681	0.036565	1	1	1	1	1	1	1	0.993145	1	0.936076	1	1	1
J9VYY5	GIPISSLPGAASPLPKPPYGYR	1	1	1	1	1	1	1	1	0.0323296	1	1	1	1	1	1	1	1	1	1	1	1	0.779506	1	1
J9VE43	MLTPTFAPELAYLFSQIPAK	0.444794	0	0.0867948	0.0587751	0.00121673	0.0756017	0	0.00223272	0.765821	0.0223275	0	0.449549	0.0247934	0.014549	0.466224	1	0.014273	0.0121468	0.507776	0.386129	0.298712	0.418124	0.00653304	0.971691
J9VE43	APIQSFLYALEPAFTPTLMK	0.660845	1	1	1	0.700875	1	0.563648	1	1	1	0.386971	1	0.45525	0.934785	1	1	0.355954	1	1	0.973136	0.707905	1	0.487043	1
J9VEJ2	QASTFSLASVTASVASIAAAAASR	0.245859	0.247982	1	0.537304	0.727448	0.600007	0.977868	0.905853	0.233569	0.192621	0.221592	1	1	0.653803	0.0159466	1	0.891597	0.692909	1	1	0.605656	0.596502	0.72924	1
J9VEJ2	SAAAAAISAVSATVSALSFTSAQR	1	0.778532	1	0.36745	0.333573	1	0.261443	1	0.660812	1	0.429387	1	0.537727	1	1	1	0.883101	0.858985	1	1	0.7014	0.67369	0.839306	1
J9VGM7	FHPFIHSSGTVIINGQAVDAK	0.307456	0.2606	1	1	0.0203631	0.0666375	0.324583	0.457441	0.762001	0.0286396	1	0.332502	0.707498	0	0.846775	0.19996	0.162966	0.0490137	0.28486	1	0.905403	0.418809	1	1
J9VGM7	ADVAQGNIIVTGSSHIFPHFK	0.668819	1	1	1	0.154008	1	0.980242	1	1	0.569435	0.376645	0.733977	1	1	1	1	1	1	1	1	1	1	1	1
J9VIF3	QIGLAMSPLSNNALFLTYER	0.891394	1	1	1	0.102325	0.58257	1	1	1	0.44845	0.0658624	0.0472091	0.140359	1	1	1	0.625267	1	0.950109	0.745739	0.179277	0.307284	0.2209	1
J9VIF3	EYTLFLANNSLPSMALGIQR	0.40271	1	1	1	1	1	1	0.972545	1	0.58608	0.5513	1	0.265889	1	0.858571	1	0.981703	1	0.489036	1	0.665105	0.666667	0.711637	1
J9VTF4	EGGSVSTQAEC[PPa]LWVHLPLIK	0	0	0	0	0	0	0	0	0	0	0	0	0	0	0	0	0	0	0	0	0	0	0	0
J9VTF4	ILPLHVWLC[PPa]EAQTSVSGGEK	0.387033	0.677703	1	1	0.771021	1	0.818492	1	0.0738501	0.913403	1	1	1	1	0.642266	1	0.525608	0.343633	0.599875	1	0.536722	0.511291	0.936559	1
J9VQM9	LIGATAGFVGYEEGGQLTEAVR	0.25326	0.401377	1	1	0.521572	1	0.191057	0.506553	0.502104	0.72764	0.406948	1	0.355387	0.511834	0.739671	0.455369	0.014962	0.0304795	0.237246	0.146127	0.572076	0.474756	0.397711	0.714111
J9VQM9	VAETLQGGEEYGVFGATAGILR	1	0.184648	1	1	1	1	0.644582	1	1	0.654076	0.414968	0.650897	1	1	1	1	0.23829	1	0.254909	1	1	0.971998	1	1
J9VUN2	TSSSSQSPAFSRPSSSSVQVPK	0.285375	0.0336794	1	1	0.577017	0.140871	0.0317853	0.267449	1	0.039253	0.0468231	0.332242	0.106274	0	1	0.383824	0	0.221935	1	1	0.0560098	1	0.00434783	1
J9VUN2	PVQVSSSSPRSFAPSQSSSSTK	1	1	1	1	0.946056	1	1	1	0.480463	1	1	0.416884	1	1	1	1	0.820508	1	1	1	1	1	1	1
J9VPP7	IPSAVGYQPTLSTDMGGMQER	0	0	0	0	0	0	0	0	0	0	0	0	0	0	0	0	0	0	0	0	0	0	0	0
J9VPP7	EQMGGMDTSLTPQYGVASPIR	1	0.343471	1	1	1	0.723238	1	1	1	0.933603	1	0.861546	1	1	1	0.578732	0.870491	0.870604	0.353014	1	0.844955	1	0.213281	0.927452
J9VLI9	GQDAEPVVNVAPDWESYSFK	0	0	0	0	0	0	0	0	0	0	0	0	0	0	0	0	0	0	0	0	0	0	0	0
J9VLI9	FSYSEWDPAVNVVPEADQGK	0.75333	1	0.937729	1	1	1	0.865401	1	1	0.533712	0.697995	1	0.517233	1	1	0.789846	1	1	1	1	1	1	1	1
J9VJ14	GGANILVLC[PPa]EC[PPa]YDNDGTPNK	0	1	0	0	0.0691465	0	0	0.0152473	0	0.0160873	0	0	0.00622483	0.016509	0.0609364	0	0.0134934	0	0.0275183	0.121689	0.0689144	0	0.0124106	0.0131873
J9VJ14	NPTGDNDYC[PPa]EC[PPa]LVLINAGGK	1	1	1	0.472337	1	1	0.334916	1	1	1	1	1	1	1	0.803757	0.462022	1	1	0.284297	1	1	1	1	1
J9VMX8	TQALESSLWEIAALQHHYLSSVSTLAK	1	1	1	0.394529	0.717776	0.0611744	0.886616	1	1	0.344728	0.243201	0.700691	1	0.524501	1	1	1	1	1	1	1	1	1	1
J9VMX8	ALTSVSSLYHHQLAAIEWLSSELAQTK	1	1	1	1	1	1	1	1	1	1	1	1	1	1	1	1	1	1	1	1	1	1	1	1
J9VW78	EDGVPVPTLSNPEVPFHPGWMSNVLHK	0.0168565	0	0.401983	1	0.080198	0.0442193	0	0	0.0250192	0	0	0.0258024	0	0	1	0	0.00221747	0.0277008	1	0.0107173	0.00584635	0.163377	0	1
J9VW78	HLVNSMWGPHFPVEPNSLTPVPVGDEK	0.797406	1	1	1	1	1	0.749146	1	1	1	0.507006	1	1	1	1	1	1	1	1	1	1	1	1	1
J9VNZ3	VAVFGMGDSHYWPRPEDAGYYNKPAR	1	1	1	1	1	1	1	1	1	1	1	1	1	1	1	1	1	0.238044	1	1	1	1	1	1
J9VNZ3	APKNYYGADEPRPWYHSDGMGFVAVR	1	0.962873	1	1	1	1	1	1	1	1	1	1	1	1	1	1	1	1	1	1	1	1	1	1
J9VJJ6	AGIIASSK	0	0.00087349	0.305663	0.429986	0.802592	0.0382405	0	0.0612677	0.0144435	0.0183057	0.00713455	0.132877	0.26532	0.00305299	0.48717	0.760642	0.00802704	0.00828456	1	0.238338	0.274368	0.358888	0.82328	1
J9VJJ6	SSAIIGAK	0.612323	0.860125	1	1	0.969666	1	0.270305	0.476359	1	0.296524	0.42253	0.793307	1	0.270819	0.902686	1	0.537883	1	1	0.537748	1	1	0.758204	0.95235
J9VVK5	QLLAAAVAPTAAPAAR	0.722543	0	1	0.684127	0.0538437	0.558159	0.650632	0.325446	0.443759	0.0800806	0.0278417	0.63575	0.503384	0.0234468	0.720058	0.884044	0.560078	0.317612	0.745385	1	1	1	0	1
J9VVK5	AAPAATPAVAAALLQR	0.941972	1	0.726477	0.482272	1	1	0.46721	1	1	0.728909	1	1	1	0.731724	0.266255	1	1	1	1	1	1	1	1	1
J9VS80	QELIDIIETVYR	0	0	0.0225774	0.00947357	0	0.00985669	0.00381185	0	0	0	0.0136843	0	0	0	0	0.243821	0	0	0.0674649	0	0	0.0178361	0	0
J9VS80	YVTEIIDILEQR	0.579839	1	1	0.210339	0.847839	0.9704	1	1	0.811347	1	0.549096	0.811528	1	0.972227	1	1	1	1	0.859643	1	0.585354	1	0.271886	1
J9VK96	VLLALASAMSAHTSSPVDLTPR	0.164775	0.112646	0.855828	1	0.278895	1	0.0259645	1	0.287748	1	0.11373	0.611391	0.293673	1	0.713243	1	0.12927	0.662435	1	1	1	1	1	1
J9VK96	PTLDVPSSTHASMASALALLVR	0.469846	0.871604	0.936207	1	1	1	1	0.437876	0.798327	0.966522	1	0.639229	1	0.893557	1	0.531354	1	1	1	1	1	1	1	1
J9VHM4	THSPPIPASVC[PPa]ALK	1	0.448832	0.384257	0.994664	0.234847	1	0.484178	1	0.153267	0.0241196	0.429743	0.0161211	1	0.197143	1	0.961017	0.038949	1	1	1	0.579647	1	0.55409	1
J9VHM4	LAC[PPa]VSAPIPPSHTK	0.532446	0.369002	1	1	0.316495	1	0.10202	0.528723	0.76083	0.93524	0.481546	0.407154	0.693987	1	1	0.56948	1	1	0.39099	1	1	1	0.0901562	1
J9VTS8	GAIATELILPTDEIVSFYER	0.0635196	0.891748	0.0203871	0	0.0436395	0.506017	0.000322347	0.979754	0.128369	0.30561	0.277903	0	0.414661	1	1	0.246461	1	0.740741	1	1	0.805605	1	0.0434661	0.966488
J9VTS8	EYFSVIEDTPLILETAIAGR	1	0.547413	1	1	0.583392	1	1	1	0.728083	1	0.420969	0.293011	1	1	1	0.810836	1	0.776499	1	1	1	1	1	1
J9VPF5	QAVVNGENTIFATK	0	0	0	0.0108338	0	0	0	0	0	0	0	0	0	0	0	0	0	0	0	0	0	0	0	0
J9VPF5	TAFITNEGNVVAQK	0.0800725	0.213137	0.490843	1	1	1	1	0.926707	0.335632	0.475975	0.542262	1	1	0.28118	0.751326	0.955602	0.596461	0.181262	0.196579	1	0.751749	0.803466	0.0727161	0.416599
J9VPP1	TGSLTPAPAPEDIPPFPGMITK	1	0.222763	1	1	1	1	0.340279	1	1	1	0.353917	1	0.194737	1	1	1	0.00237455	0.636005	1	1	1	0.880776	1	0.842935
J9VPP1	TIMGPFPPIDEPAPAPTLSGTK	1	1	1	1	1	1	1	0.927746	1	0.947544	1	0.14446	1	1	1	1	1	1	1	1	1	1	1	0.35488
J9VVN4	MALTVGVQTVMDAR	0.813432	0.7634	1	0.574216	1	1	0.619198	1	1	0.74972	0.149869	0.78271	1	0.77725	0.760955	0.857249	1	0.570648	0.933273	0.821151	0.629093	1	0.132394	1
J9VVN4	ADMVTQVGVTLAMR	1	1	1	1	1	1	1	1	1	1	1	1	1	1	1	0.599324	1	1	0.643199	1	1	1	0.974034	1
J9VTK7	GQGVEESVDQLTGQLLSFTTK	0	0	0	0.00458138	0	0.0104259	0	0	0.0162602	0	1	0	0	0	0	0.0165913	0.0135309	0.0125052	0.0302845	0	0.00861527	0	0	0.218619
J9VTK7	TTFSLLQGTLQDVSEEVGQGK	0.252777	0.745582	1	0.395612	0.782727	0.889221	0.311754	0.328538	1	0.218198	0.309327	0.126058	0.288039	1	0.409245	1	0.267131	1	0.943663	1	0.98053	1	0.725461	1
J9VHN1	GVLYEHYLGTPDK	0.658837	1	1	0.326139	0.399677	1	0.533612	1	1	0.305727	0.592801	1	1	0.777453	0.127641	0.959007	0.347311	0.672137	0.589129	1	0.728836	0.651459	0.413497	0.988702
J9VHN1	DPTGLYHEYLVGK	0.119819	0.899247	1	0.726923	0.508484	0.756016	1	0.809502	0.878762	0.677827	1	1	0.990248	0.961672	0.802475	1	1	1	0.688941	1	1	0.345293	1	1
J9VST8	ELSLYAPQQSEAR	0.230578	0.916246	1	0.0786834	0.496752	0.278014	0	0.939221	0.751994	0.29477	1	0.587394	0.984744	0.01197	0.434909	1	0.10324	1	1	1	0.20494	0.478819	0.110185	1
J9VST8	AESQQPAYLSLER	1	1	1	1	1	1	0.0837675	0.745245	1	1	0.461838	1	0.929981	1	0.981357	0.775539	0.465784	1	1	1	1	1	0.0516094	0.253064
J9VQN2	LQPSATESGAEVFR	1	0.65563	1	1	1	1	0.111329	0.19002	1	0.316865	0.124945	1	0.63187	1	1	1	0.454781	1	1	1	0.834744	0.0583895	0.276247	1
J9VQN2	FVEAGSETASPQLR	0.230517	0.100868	1	1	0.262057	1	1	0.312617	0.968178	1	0.388439	0.984738	0.27505	0.6274	1	1	1	0.879584	0.588853	1	1	0.278476	1	1
J9VZZ1	VPAPNYGYGYTYAPPEPPKR	0.611478	0.422939	1	0.710255	1	0.153531	1	0.373714	1	1	1	1	1	0.945337	1	0.527221	0.451157	1	1	1	1	1	0.711853	1
J9VZZ1	KPPEPPAYTYGYGYNPAPVR	1	0.845968	1	1	1	1	0.937463	0.606377	1	0.310851	0.893317	1	1	1	1	1	0.9932	1	1	1	1	0.864356	1	1
J9VUK1	LGYDNWNASEILGAC[PPa]LPTTK	0.770606	0.0288166	1	1	1	1	1	1	0.679811	1	0.0786345	0.517213	0.992731	1	1	0.0785256	1	1	0.670517	1	1	1	1	1
J9VUK1	TTPLC[PPa]AGLIESANWNDYGLK	0.404274	1	0.542536	0.750663	0.724407	1	0.208758	0.366776	0.980074	0.669874	0.871751	0.641509	1	1	1	1	1	0.507186	0.294985	1	0.614552	0.939883	1	1
J9W3X8	DGITMLWDLNEGK	0	0	0	0	0	0	0	0	0	0	0	0	0	0	0	0	0	0	0	0	0	0	0	0
J9W3X8	GENLDWLMTIGDK	1	0.8522	1	0.177681	0.346099	0.854692	1	1	0.108797	1	0.296056	1	1	0.484701	1	0.0638051	0.91424	1	1	1	0.968228	1	1	1
J9VVN9	TPEAEQIDQWFK	0.816551	0.135539	1	0.930713	0.695171	1	0.368157	1	0.910866	0.216052	0.484909	1	1	0.719918	0.538763	0.15222	0.741287	1	0.885234	1	1	0.681183	0.244633	1
J9VVN9	FWQDIQEAEPTK	0.96423	1	1	1	0.535351	1	0.567689	1	0.491591	0.942303	0.795532	1	0.577673	1	1	0.215426	1	0.430588	0.348834	1	0.690508	0.795631	0.398686	1
J9VTV6	AGVGSGEDKGHNHGEDWGLAAVELASQYK	0.672306	0.188007	0.446501	0.0155387	0.101558	0.847962	1	0.628938	1	1	1	1	1	1	1	1	1	0.221212	1	1	1	0.820117	0.103833	1
J9VTV6	YQSALEVAALGWDEGHNHGKDEGSGVGAK	0.326518	1	1	1	1	1	1	1	1	1	1	0.783549	1	1	1	1	1	1	1	1	1	1	1	1
J9VLU9	MVWSEDIEEPTR	0.110892	1	0.829119	0.922343	1	0.246861	0.00909027	1	0.162895	0.543112	1	0.00934244	0.164492	0.645355	0.0674096	0.817329	1	0.00861992	0.00820793	1	1	0.0103777	0.0264582	0.0260433
J9VLU9	TPEEIDESWVMR	0.114084	1	0.646969	0.314399	1	1	0.254432	1	0.405871	0.205495	0.778277	1	1	0.384228	1	0.816704	1	1	0.876234	1	1	1	1	1
J9W0V8	TAYSYFFEAFEGFSQSAER	0.750376	0	1	1	0.679006	0.52714	0.652063	0.0439264	1	0.593347	0	0.295488	0.931755	0.0555112	1	1	0.00409992	1	0.360003	0.992317	0.0456481	0.109266	0.690003	1
J9W0V8	EASQSFGEFAEFFYSYATR	0.283025	0.471813	1	1	1	1	0.966745	1	1	0.595582	0.712414	1	1	1	0.561645	0.835564	1	0.75425	1	1	0.900708	0.945225	1	1
J9W1B8	NWEWTIEDNER	0.033586	0.233468	1	0.801652	0.0415134	1	0.114697	1	0.51473	0.676231	0.30655	0.103297	0.0374491	0.413567	0.732835	1	0.950746	0.659224	0.213106	1	0.557711	1	1	1
J9W1B8	ENDEITWEWNR	0.788937	1	1	1	0.141119	1	0.616486	1	1	0.731152	1	0.106208	1	0.76473	1	0.88427	1	1	0.770547	1	1	1	1	0.301839
J9VWK6	SEGDEC[PPa]FSGSTC[PPa]K	0	0	0	0	0	0	0	0	0	0	0	0	0	0	0.00736808	0	0	0	0	0	0	0	0	0
J9VWK6	SC[PPa]TSGSFC[PPa]EDGEK	1	0.0825059	1	1	0.285914	0.523718	0.840239	0.847353	1	0.988774	1	0.5713	1	0.366902	1	1	0.110154	1	0.775814	0.846432	1	0.527689	0.809382	1
J9VPY4	VLSFDPTVVQDQQGYVPLSSIVATFDR	0.711312	0.653282	1	1	1	1	0.461059	0.635827	1	1	0.359057	1	1	1	1	0.588486	0.824436	1	0.969032	1	1	1	1	1
J9VPY4	DFTAVISSLPVYGQQDQVVTPDFSLVR	0.794787	1	1	0.111433	0.770423	1	0.345575	0.697964	0.465688	1	0.636465	0.190943	0.294489	1	0.874849	0.944221	1	0.341539	1	1	0.988403	0.442896	0.989792	0.996485
J9VK02	LHLGEGVQAVIPQTDGSFIVR	1	1	1	1	1	1	1	1	1	1	1	1	0.942204	1	1	1	1	1	1	1	1	1	0.976366	1
J9VK02	VIFSGDTQPIVAQVGEGLHLR	0.164225	1	1	1	0.406592	0.50424	0.711449	0.820637	0.130239	1	1	1	0.766046	0.644929	1	0.249361	0.982179	0.185462	1	1	0.53389	0.641144	1	1
J9VF01	MLTGDHPATATAIALNIGILDK	1	0.352055	1	1	1	1	1	1	0.57633	0.211697	1	0.988019	1	1	0.599565	1	1	1	1	1	0.575143	0.976586	0.801326	1
J9VF01	DLIGINLAIATATAPHDGTLMK	0.688531	1	1	0.544371	1	1	0.379768	0.324712	0.66888	0.516464	0.596781	1	1	1	0.845595	1	1	0.95669	1	1	0.70453	1	0.549575	1
J9VUQ0	DLFIPDGPLPSPLPLSTMTPK	0.323718	1	1	0.799251	0.64874	1	0.687657	0.377372	0.850608	1	0.302595	1	1	0.634646	0.938478	1	1	0.776001	1	1	0.587103	1	1	0.814398
J9VUQ0	PTMTSLPLPSPLPGDPIFLDK	0.46712	0.80825	1	1	1	1	0.613987	0.938093	1	0.558303	0.188996	0.71346	1	0.936825	0.614746	0.477719	0.566081	1	1	1	0.611228	1	1	0.861965
J9VTL4	VGDWVALPGAGGGLGHLAVQYAK	0	0	0	0	0	0	0	0	0	0	0	0	0	0	0	0	0	0	0	0	0	0	0	0
J9VTL4	AYQVALHGLGGGAGPLAVWDGVK	1	1	1	1	1	1	1	0.622696	1	1	1	1	1	1	0.627071	1	1	1	1	1	1	1	1	1
J9VNT1	FLLANGVIEEGELTLADFER	0.194244	0.258109	0.943668	1	0.417536	1	0.540798	0.848596	1	1	0.433242	0.31749	0.490364	0.872199	1	0.929881	1	0.565087	0.64948	1	1	1	0.352405	0.902387
J9VNT1	EFDALTLEGEEIVGNALLFR	0.381195	0.741072	0.676802	1	1	1	0.780402	0.614144	1	0.638894	0.774366	0.707786	1	0.985585	1	1	1	0.500702	1	1	0.516425	1	0.683487	1
J9VPM9	LGQVTNEGLGGC[PPa]GLVVDYGADK	1	1	0.933024	1	1	1	1	1	1	1	0.926074	1	0.787499	0.817638	1	1	1	1	0.795324	1	0.922838	1	1	1
J9VPM9	DAGYDVVLGC[PPa]GGLGENTVQGLK	1	0.896297	1	1	1	1	1	1	0.299211	0.324738	1	0.494099	1	1	1	1	1	1	0.90511	1	1	1	1	1
J9VN85	SGGGTVYHDMGNTNFSIILPR	0.25904	1	1	0.444059	1	0.653056	0.913113	0.812357	1	0.533692	0.8625	0.851146	0.540426	1	1	1	1	1	0.323343	1	0.312053	0.437633	0.754097	1
J9VN85	PLIISFNTNGMDHYVTGGGSR	1	0.577852	1	1	1	1	1	1	1	0.657743	1	1	1	0.941657	1	0.685502	1	1	0.691895	1	1	1	1	1
J9VK33	ATWNTPQSGESQPSVSTTTTR	1	0.00356751	0.780179	0.46531	0.591157	0.109	0.294618	0.637682	0.064569	0.088601	0.0350267	0.430185	0.0524017	0.11811	0.423055	0.918363	0.194722	0.244201	1	1	0.199719	0.718401	0.577485	1
J9VK33	TTTTSVSPQSEGSQPTNWTAR	0.0729968	1	1	1	0.834592	1	0.717494	1	1	1	1	1	1	0.757091	1	1	0.827105	1	1	1	1	1	1	1
J9VV75	TTDVTC[PPa]ALTFPEGTEDAHEK	0	0	0	0	0	0	0	0	0	0	0	0	0	0	0	0	0	0	0	0	0	0	0	0
J9VV75	EHADETGEPFTLAC[PPa]TVDTTK	1	1	1	1	0.721129	1	1	1	1	1	0.974734	0.404975	1	0.868244	1	1	1	1	0.351784	1	1	0.98131	0.495185	1
J9VFC5	GEDVNVEDDTNEDSRPETSK	1	0.0550062	0.102961	0.0159644	1	0	0	0.0256832	0.989661	0.00785703	0.0251931	0	0.0200199	0.0233806	1	0.051988	0.0168515	0.706801	0.0122342	0.062286	0.0151018	0.023962	0	1
J9VFC5	STEPRSDENTDDEVNVDEGK	0.927233	0.862416	1	1	1	1	0.474338	1	1	1	1	1	1	0.882428	1	1	1	1	1	1	1	1	0.526791	1
J9VQG7	SLIVGEMNIFVLR	0.0244304	0.0997101	0.0728094	1	1	0.0134738	0	0.847899	1	0.0423212	0.082914	0.450583	0.414746	0.334246	0.431036	0.915639	1	0.0374553	1	0.0852705	0	0.042582	0.0654318	1
J9VQG7	LVFINMEGVILSR	0.91691	1	1	1	1	0.536208	0.429349	1	1	0.666291	0.62078	0.589607	1	1	1	1	0.911022	0.575535	0.117776	1	0.594837	0.289605	0.966326	0.555451
J9VGT6	SVLAALGVYQEGVGK	1	0.847924	1	1	1	1	0.470998	1	1	1	1	1	1	1	1	1	1	1	1	1	1	1	1	1
J9VGT6	GVGEQYVGLAALVSK	1	1	1	1	1	1	1	1	1	1	1	1	1	1	1	1	1	1	1	1	1	1	1	1
J9VG56	WAPFGLGFLGIGQK	0.261315	0	0.733683	1	0.338085	0.950394	0.173228	0.555576	0.297919	1	0.521085	0.232305	1	0.0084205	0.265977	0.125517	1	0.959749	1	0.471835	1	0.433094	0.0231419	0.919318
J9VG56	QGIGLFGLGFPAWK	0.935175	0.301514	1	1	1	1	0.653003	1	0.856404	1	0.153121	1	0.86273	0.745862	1	1	1	0.826472	1	0.688187	0.532082	1	0.665365	0.590776
J9VV32	VLVPTC[PPa]SAFQQVK	0.00574713	0	0.0387467	0.403384	0	0	0.0324908	1	0.428462	0	0	0.54771	0.0261734	0	0	1	0.00383024	0.801738	0.118824	0.0157554	0	0.846319	0	0.732741
J9VV32	VQQFASC[PPa]TPVLVK	0.217881	0.472095	0.704776	1	1	1	0.510177	1	0.78895	0.567607	0.0459096	1	0.03516	1	0.329775	0.098507	1	0.239817	0.711733	0.748269	0.0804238	1	1	0.997776
J9VRD4	LISGTLSELAALDEEEFGGPLHSVVIVGK	1	1	0	1	0.776869	0.85958	0	0.739188	1	1	1	0	0.0088534	0.995928	1	0.996064	1	0.00443203	1	0.883756	1	0.182623	1	1
J9VRD4	GVIVVSHLPGGFEEEDLAALESLTGSILK	1	1	1	1	1	1	1	1	0.780128	1	1	1	1	1	1	1	1	1	1	1	1	1	1	1
J9VMV0	LTVEEFIAEGVQR	0.144127	0.20502	0.729785	0.759551	0.0162797	1	0.0324717	1	0.0214605	0.062524	1	0.00217134	1	0.293511	1	0.702628	1	0.507143	0.312602	1	1	0.116758	0.621349	0.875
J9VMV0	QVGEAIFEEVTLR	1	1	1	1	1	1	1	1	1	0.438688	1	0.702137	1	0.668828	1	1	1	1	0.234025	1	1	1	1	0.93342
J9VWG6	QQDEAYIASLQPK	0.037495	0.10301	1	0.588597	0.144074	0.872546	0.264159	0.0135545	0.813098	0	0.2561	1	0.216789	0.195325	0.0350201	0.018412	0.148075	0.363282	1	0.353032	0.0656086	1	0.347653	1
J9VWG6	PQLSAIYAEDQQK	0.166941	0.623702	1	0.764842	1	1	0.128983	0.773684	1	1	0.511798	1	0.174228	0.606986	0.516463	0.528022	0.921298	0.409791	1	1	1	1	0.65284	1
J9VME1	EGEGEFNLVEVLR	0	0	0	0.0288032	0	0	0	0	0	0	0	0	0	0	0	0.0280573	0	0	0	0	0	0.263306	0	0
J9VME1	LVEVLNFEGEGER	0.655195	0.613752	1	0.122783	0.867559	0.852547	1	1	0.88908	0.9867	0.113901	0.13022	1	0.30361	1	0.020383	1	0.148836	0.817619	0.736616	0.784801	0.547902	0.137111	0.902773
J9VX80	STFFSVSSSDLVSK	1	0.422122	1	1	0.969298	1	0.912778	0.943719	0.748412	0.282027	1	1	0.620717	0.875368	1	1	1	1	1	1	1	1	0.959239	1
J9VX80	SVLDSSSVSFFTSK	0.644616	1	1	0.090399	1	1	0.0579366	1	0.11751	1	0.574367	0.804138	1	0.851383	1	0.772967	1	0.453446	0.165539	1	1	0.55379	1	0.818329
J9VTH3	LLDDEEFNKPDR	0	0	0	0	0	0	0	0	0	0	0	0	0	0	0.00441745	0.0122574	0	0	1	0.00609338	0	0.00755613	0	0
J9VTH3	DPKNFEEDDLLR	1	0.834166	1	0.376032	0.283831	0.853036	0.320661	0.422136	1	0.844908	0.218962	1	1	0.688645	1	1	0.873235	0.584496	0.41718	1	1	0.478328	0.397865	1
J9VYS9	SLGSADIDGLDGGSAR	1	0.957712	1	0.143768	1	0.482431	0.799921	1	0.831739	1	0.637756	0.949856	1	1	1	0.81871	0.475409	1	0.355607	1	1	0.948431	1	1
J9VYS9	ASGGDLGDIDASGLSR	0.97349	0.858829	1	0.739966	0.481737	0.537861	0.684062	1	1	0.731841	0.787097	1	1	0.661131	0.898998	1	1	1	1	1	1	1	1	1
J9VXL1	YEMFSTTLQQSR	0	0	0	0	0	0	0	0	0	0	0	0	0	0	0	0	0	0	0	0	0	0	0	0.00609595
J9VXL1	SQQLTTSFMEYR	1	0.418606	1	0.740623	1	1	0.19654	0.887447	0.255197	0.373042	1	1	1	0.600114	1	0.80749	0.275792	1	0.448007	1	0.119902	1	0.0246599	0.981964
J9VX83	TWIGWWGDMGGPK	0.0840022	0	0	0	0	0	0	0	0.0704711	0	0	0	0	0	0.0154995	0	0	0	0.790601	0	0	0.591133	0	0.822531
J9VX83	PGGMDGWWGIWTK	0.656486	0.846394	1	1	0.281409	1	0.672888	1	0.208034	1	0.526383	0.273618	0.638799	1	1	0.890588	0.407488	1	0.663449	1	1	1	0.655449	1
J9VZC4	NPDGSQNIIDDFR	0.846971	0	0.485865	0.863943	1	1	1	0.499164	0.399128	0	0.243145	1	0.378838	0.00331102	0.712486	0.296032	0	1	1	0.812875	0.0998484	0.496811	0	1
J9VZC4	FDDIINQSGDPNR	0.66332	0.421271	1	1	0.821268	1	0.484839	0.496175	0.483284	0.574089	0.59487	0.610409	0.616697	1	0.606648	0.717284	1	0.289293	0.119197	1	0.0686032	0.735847	0.107737	0.992677
J9W0I2	VYDTSGSTPYC[PPa]VK	1	0.743737	0.978239	1	0.565768	1	0.3918	0.599272	0.904777	0.409669	0.320518	0.998528	1	1	1	1	0.970694	0.736787	1	1	1	0.98969	0.331863	1
J9W0I2	VC[PPa]YPTSGSTDYVK	0.113264	1	1	0.0898392	1	0.296958	0.65621	1	0.99592	0.767798	0.574649	0.841954	1	0.1575	1	0.875903	0.0674797	1	0.760316	1	0.823392	0.431351	0.186824	1
J9VSY6	SC[PPa]YYADVDGLGEK	0.30294	0	0.975777	0.0163274	0	0	0	0	0.16211	0	0	1	0.87272	0	0.0265494	1	0	0.229705	0.599682	0.0179793	0	0.274134	0	1
J9VSY6	EGLGDVDAYYC[PPa]SK	0.201827	1	0.369003	1	0.132921	0.782263	0.424116	0.206846	0.615718	0.367857	0.334613	0.142242	0.0855888	0.832907	0.667515	0.676241	0.743369	0.51346	1	1	1	1	0.138431	1
J9W1G1	VIWDQGILTGQNPASAGPLAVK	0	0.625531	0.0272799	0.0831322	0	0.0118343	0	0.828683	0	0	0.00364299	0	0	0.0175313	0.928174	0	0	0	0	0	0.000200884	0	0	0.0404352
J9W1G1	VALPGASAPNQGTLIGQDWIVK	1	1	1	1	1	0.589056	0.364457	1	1	1	0.631283	1	1	0.707308	1	0.485796	1	1	0.935896	1	1	1	0.917001	1
J9W1J3	NLDPAPTPLQTDLQAISAITR	1	1	1	0.0438604	1	1	1	1	1	1	1	1	0.553627	0.842748	0.876041	1	1	0.523064	1	1	1	0.749453	1	1
J9W1J3	TIASIAQLDTQLPTPAPDLNR	0.772743	0.933438	1	1	1	0.927685	1	1	1	0.872785	1	1	1	1	1	1	0.119911	1	1	0.727217	1	1	0.216961	1
J9VWG2	FLNSTSELPPNTTFGILLDR	0	0	0.00333751	0	0.00353643	0	0	0	0	0	0.096883	0	0.000199541	0.0227104	0.0240189	0	0	0	0.141803	0.0138965	0	0	0	0.0131982
J9VWG2	DLLIGFTTNPPLESTSNLFR	1	0.332991	1	0.715094	1	1	0.583199	0.516718	0.696467	1	0.881358	1	0.856317	1	1	0.0633499	1	1	1	1	1	1	1	1
J9VGP6	VYTVNGPSSTSAASLPSWLAVK	1	1	1	1	1	1	0.0191087	0.348623	0.236438	0.0596701	0.966543	1	1	1	1	0.667106	0.254303	1	1	1	1	1	0.663308	1
J9VGP6	VALWSPLSAASTSSPGNVTYVK	0.165955	1	1	1	1	1	1	1	1	1	0.847972	1	0.708741	1	1	1	1	1	1	1	0.995097	1	1	1
J9VJM5	AITTTSHQSIALPFFATVC[PPa]R	0.456865	1	0.843456	0.519464	0.600976	0.244532	0.297156	0.181741	1	1	0.103221	1	0.943506	1	0.458814	1	1	0.816504	1	1	1	0.923009	0.274889	1
J9VJM5	AC[PPa]VTAFFPLAISQHSTTTIR	1	1	1	0.154395	1	1	0.300349	1	1	0.484601	1	0.635099	0.0357657	0.846418	1	0.777831	1	0.54292	0.494604	1	1	1	0.836863	0.784252
J9VQN8	EQLTELGTVYINDAFGTAHR	0	0	0	0	0	0	0	0	0	0	0	0	0	0	0	0	0	0	0	0	0	0	0	0
J9VQN8	HATGFADNIYVTGLETLQER	1	1	1	1	1	1	0.818838	1	0.260373	1	0.571977	1	1	1	1	1	0.933467	1	1	1	0.857372	1	0.857088	1
J9VPV6	ALAIHPTEYSFASASSGGNNIK	0.016421	0	0.0514582	0.860825	0	0.00512785	0	0	0	0	0	0.000401647	0.0032304	0	0	0.420622	0	0.0276847	0.0262201	0.106778	0.456956	0.0185723	0	1
J9VPV6	INNGGSSASAFSYETPHIALAK	0.51233	1	1	0.503853	1	1	1	1	1	1	1	0.818364	1	1	1	1	1	1	1	1	1	0.964648	1	1
J9VI45	NTKPYSSYISTHNLYQYR	1	1	1	1	1	0.54267	0.847435	1	1	1	1	0.773988	1	0.97725	1	1	1	1	1	1	1	1	1	1
J9VI45	YQYLNHTSIYSSYPKTNR	0.763007	1	1	1	1	1	1	0.747441	0.333294	0.685804	1	1	0.471937	0.69652	1	0.314896	1	1	1	1	0.769742	1	1	1
J9VLB3	EGWNLLGSAVGVQSAMAEMER	0.00470799	0	0.731639	0.0571995	0	0	0	0	0.129865	0	0	0.00138875	0	0	0.835443	0.070615	0	0.00494814	1	0.0725897	0.118249	0.112838	0	0.181256
J9VLB3	EMEAMASQVGVASGLLNWGER	1	0.596033	1	1	1	1	0.473517	0.639715	1	0.774505	1	0.39788	0.336458	0.231883	1	0.388933	0.629254	1	1	1	1	1	0.501362	1
J9VXB8	TKDQVQVAEETVVIVGGGSGGIHTLESLR	0.961436	1	1	1	0.217602	1	0.0737658	1	1	0.0659472	1	0.17096	1	0.691524	1	1	1	1	1	0.916842	1	0.12043	0.558376	1
J9VXB8	LSELTHIGGSGGGVIVVTEEAVQVQDKTR	1	1	1	1	1	1	1	1	1	1	1	1	1	1	1	1	1	1	1	1	1	1	1	1
J9VI43	VLQPLVLAPAQQGR	0	0	0	0	0	0	0	0	0	0	0	0	0	0	0	0	0	0	0	0	0	0	0	0
J9VI43	GQQAPALVLPQLVR	0.876827	0.94988	1	1	1	1	0.53129	1	1	1	1	0.912013	0.960861	1	0.724337	1	1	0.473502	1	1	0.80619	1	0.665868	1
J9VKM9	YALQLLTPSGIVSK	0	0	0	0	0	0	0	0	0	0	0	0	0	0	0	0	0	0	0	0	0	0	0	0
J9VKM9	SVIGSPTLLQLAYK	0.162027	0.576768	1	1	1	0.361522	1	1	0.190799	1	0.828121	1	1	1	1	1	1	1	1	1	0.994999	1	1	1
J9VV06	IIEEVPDYATVIK	0.00801519	0	0	0	0	0	0	0	0.285366	0	0.00235373	0.911892	1	0	0	0.198269	0	0.00351975	0	0.0169614	0.0548335	0.654948	0	0.00970874
J9VV06	IVTAYDPVEEIIK	0.278767	0.280144	0.983679	0.334042	0.177855	0.629236	0.571336	0.0770479	0.0510638	1	0.303139	1	0.030684	1	0.46362	1	0.696987	1	0.221251	0.945389	0.173196	1	1	1
J9VWB4	GINNVYVVAVNDIFVVNAWK	0	0.00356677	0	0.0269447	0	0	0	1	0	0	0.00882801	0	0	0	0	0.0129234	0	0	0.016419	0.0069225	0	0	0	0
J9VWB4	WANVVFIDNVAVVYVNNIGK	0.417803	0.863733	1	0.759585	1	1	1	1	1	1	1	0.832709	0.768342	1	1	1	1	1	1	1	1	1	0.967496	1
J9VP70	VLESVLSVGEGWSK	1	0.671964	1	1	0.508755	0.999971	0.211458	0.673561	1	0.677318	0.692607	0.16047	1	1	0.824235	0.489703	0.789724	1	0.989819	1	0.245208	0.424848	0.450803	1
J9VP70	SWGEGVSLVSELVK	1	1	1	1	1	1	0.937063	1	0.42363	0.101119	1	1	1	1	1	1	1	0.871226	1	1	1	1	0.332799	1
J9VQ91	TQPILADEVQTFK	0.792149	0	1	0.178567	0.63516	0.00732601	0.424482	0	1	0	0	1	0.340813	0.0120892	0	0.61312	0	1	0.742339	0.653666	1	0.504929	0	1
J9VQ91	FTQVEDALIPQTK	0.267987	1	1	1	1	0.990482	1	1	1	1	1	1	1	1	1	1	0.419397	1	0.503206	1	1	1	1	1
J9VWA6	VYEGFLPLATIAGGAEVVGGGEK	1	0.0400141	1	0.858609	0.4129	0.441033	0	0.310035	0.868283	0.29904	1	1	1	0.0434558	0.700899	1	1	1	1	1	0.286461	1	0.361474	1
J9VWA6	EGGGVVEAGGAITALPLFGEYVK	0.503689	0.274376	1	0.836638	0.833875	1	0.939182	0.850275	0.721878	1	1	0.223354	0.38635	1	0.65373	1	1	0.638323	1	1	1	1	0.243594	1
J9VEC1	ISAAQLTSC[PPa]QAAVR	0	0.0142136	0	0	0	0.000593824	0	0	0	0	0	0	0.0413627	0	0	0.628706	0.0414844	0.0397029	1	0.0452997	0.00904737	1	0	1
J9VEC1	VAAQC[PPa]STLQAASIR	1	0.67091	1	0.294103	0.655449	0.739365	0.141709	0.505588	0.646744	0.791832	0.605999	0.662391	0.533443	0.814225	1	1	0.809998	1	1	1	1	0.735676	0.152649	1
J9VZ19	ILDPQVYEQWAK	0.633996	0.0706046	1	0.768923	0.576795	0.783397	0.595425	0.172796	1	0.00673981	0.369986	0.899543	0.364388	0.934271	1	0.825123	0.851728	1	0.257697	1	1	1	1	0.863621
J9VZ19	AWQEYVQPDLIK	0.653314	1	1	1	1	0.428018	1	0.719643	1	1	1	0.172123	1	1	1	1	0.76799	0.128741	0.514365	1	1	1	1	0.26362
J9W0V4	LPISLEDIGFVFEELYHGR	1	0	1	1	0.0927453	0.0740776	0.00920887	1	0.498959	0.0100295	0.363502	1	1	0.00536783	1	0.0464223	0.0136519	0.822379	1	0.758102	0.432796	1	0.0110406	1
J9W0V4	GHYLEEFVFGIDELSIPLR	1	0.333235	1	1	0.901792	1	1	0.510759	1	0.262279	1	0.898155	1	1	1	1	1	1	1	1	1	1	0.514407	1
J9VIP1	EEKPMGATATVEVK	1	0.0781378	1	0.142634	0.314134	0	0.0780669	0.17877	0.912552	0.0411872	0.986359	1	0.303554	1	1	1	0.556086	1	1	0.193175	1	0.994705	1	0.574373
J9VIP1	VEVTATAGMPKEEK	0.766566	0.848443	1	1	0.639464	1	0.150275	0.551163	1	0.222713	1	0.997916	1	1	1	0.925955	1	1	1	1	1	1	1	1
J9VW13	YSADKLQGLVNVLC[PPa]YSYAR	1	0	1	1	0.502031	0.000297996	0.639693	1	1	1	0.231023	1	1	0.0669545	1	1	0.456113	1	1	1	1	0.379709	0	1
J9VW13	AYSYC[PPa]LVNVLGQLKDASYR	1	0.884375	1	1	0.934569	1	1	1	1	0.488586	1	1	1	1	1	0.566759	1	1	1	1	1	1	1	1
J9VEN4	VDVWSAEGVGTEIK	0.271149	1	1	1	1	1	0.685015	1	1	0.511666	1	0.885308	0.459394	0.798754	1	0.231241	1	0.020233	0.305923	1	1	0.931812	1	1
J9VEN4	IETGVGEASWVDVK	1	1	1	1	0.789382	1	1	1	0.326591	1	1	0.493769	1	0.588398	1	1	0.853378	1	1	1	0.772822	1	1	1
J9VPB5	GTPVPPISSSSAFDK	1	0.715925	1	1	1	1	0.16037	1	0.295128	0.233057	0.605475	1	1	0.267792	1	0.430196	0.703213	0.822816	1	1	1	1	0.598387	1
J9VPB5	DFASSSSIPPVPTGK	1	1	1	1	0.788404	1	0.175759	1	0.738534	0.103755	0.268145	0.226909	0.83518	0.382703	1	1	0.526226	0.911811	1	1	0.641548	0.897157	1	1
J9VP64	NGEMIGNVVAGMGLK	0.643549	0.846823	1	0.722731	1	1	0.886215	1	1	1	0.479373	0.514716	1	0.798716	1	1	0.996544	0.964803	1	1	1	1	1	1
J9VP64	LGMGAVVNGIMEGNK	0.388186	1	1	1	1	0.264536	0.135418	1	1	0.492681	0.0289747	0.677393	1	0.700495	1	0.344542	0.268902	1	1	1	1	0.242659	0.560902	1
J9VLV1	ITQFEAHPDYIR	0.730399	0.226684	1	0.363008	0.612726	1	1	0.00588984	0.81208	0.0143105	0.260014	0.109437	0.597517	0.022739	1	0.456396	0.139495	0.687971	1	1	0.953282	1	0.21518	1
J9VLV1	IYDPHAEFQTIR	0.217046	1	1	1	0.679387	1	0.616416	1	0.484027	1	0.237811	1	0.966176	1	1	0.441193	0.237674	1	1	1	0.447269	1	1	1
J9VW54	GNLEEAAVMITEGR	0	0	0	0	0	0	0	0	0	0	0	0	0	0	0.00506162	0	0	0	0	0	0	0	0	0
J9VW54	GETIMVAAEELNGR	1	0.148462	1	1	0.751105	0.347372	0.200613	0.891503	1	0.394302	1	0.488769	0.370421	0.473957	0.179181	0.139014	1	1	0.539754	1	0.235484	1	0.2383	1
J9VQA8	ITSSLPSEHSEFR	0.0812635	0.00952145	0.578209	0.0156393	0.0802101	0.0664658	0	0.219657	0.0330322	0.0135852	0.116987	0.0134445	0.00886494	0.0658785	1	0.132339	0.00643557	0.0510258	0.124144	0.0918947	0.469161	0.0251	0.168799	0.326991
J9VQA8	FESHESPLSSTIR	1	1	0.395807	0.762814	0.809593	0.955111	0.827065	0.592798	1	1	0.639261	0.628467	1	0.795883	0.326468	0.668893	0.911388	1	1	1	0.967477	0.210602	1	1
J9W1T8	NVGAPAPLHDNNQYDPVTSPK	1	0.701366	1	1	0.0156928	0.109076	0.00891593	0.0186273	1	0.0109835	1	0.300918	0.0930614	0.0967816	1	1	0.00605971	0.862586	1	0.446025	0	0.703055	0.0475954	1
J9W1T8	PSTVPDYQNNDHLPAPAGVNK	0.54225	0.87441	1	1	1	1	0.648253	1	1	1	1	0.742647	0.512179	1	0.748386	1	1	1	1	1	1	0.279308	0.813695	1
J9VQG3	DSLDAPVGQIMMGR	0.267652	0.873303	0.290066	1	0.436735	0.337113	0.042309	0.503998	0	0.430347	0.033105	1	0.479997	0.601999	1	1	0.194731	0.119133	0.00847586	1	0.00291744	1	0.55369	1
J9VQG3	GMMIQGVPADLSDR	0.713253	0.0944122	1	1	1	1	0.414912	1	1	1	0.378312	1	0.763469	1	1	1	1	1	0.958498	1	0.861958	1	0.825178	1
J9VZL1	ASNGGIFSSLDFSALSPDYASK	0.730333	0.289657	0.693391	1	1	0.701054	0.498841	0.792497	1	0.91014	1	1	0.294652	1	0.745537	1	1	0.895344	1	1	1	0.331203	0.722443	1
J9VZL1	SAYDPSLASFDLSSFIGGNSAK	0.476793	1	1	1	1	1	1	0.870375	0.807943	0.521096	1	0.265198	0.911259	1	0.903877	1	1	1	0.534825	1	1	1	0.649622	0.61115
J9VG33	AFMDLYNPSEFVEMAQTLK	0.397872	0.525917	1	0.36534	0.892988	1	0.187924	0.816268	1	0.654337	0.0357314	0.763916	0.292886	0.72436	1	1	0.961397	1	1	1	1	1	0.591828	0.143678
J9VG33	LTQAMEVFESPNYLDMFAK	1	0.774739	1	0.872122	1	0.897805	1	1	0.597038	1	1	1	0.600016	1	1	1	1	1	1	1	0.376883	1	0.482375	0.950493
J9VFC2	YDGPYPPVGSFYK	1	0.889536	1	0.024526	0.221282	1	1	0.309465	0.429703	0.0471682	0.449908	0.149632	0.823921	1	0.577332	0.576733	1	1	0.0939248	1	1	1	1	1
J9VFC2	YFSGVPPYPGDYK	0.107969	1	0.457968	0.58415	1	1	0.370462	0.656355	0.157428	1	0.803813	0.619522	0.261733	1	1	1	0.767159	1	0.482385	1	1	0.748883	0.205547	0.694546
J9VKV4	WEAIGGEAPSSTER	0.217574	0.768041	0.858019	1	0.904164	1	1	0.811183	0.111029	0.577932	0.113025	1	1	0.732884	1	0.949536	1	1	1	1	1	0.808036	0.0477947	1
J9VKV4	ETSSPAEGGIAEWR	0.863336	1	1	0.843536	0.192878	1	0.202854	0.804294	1	0.151835	1	0.514921	1	0.145557	0.934793	1	0.188118	0.931584	0.841929	1	0.206141	0.137616	0.0371701	0.701575
J9VQW3	GQAVNTPEDSTGASR	1	0.0206554	0.020892	0.323272	0	0.239309	0	0.976234	0.0220147	0.491209	0.0524893	0	0.0286882	0.114281	1	0.0163899	0.0374323	0	0.535611	0.0196671	0.0322239	0	0.00535414	0.0768568
J9VQW3	SAGTSDEPTNVAQGR	1	1	1	1	1	0.586959	0.773789	1	1	0.343848	0.249105	1	0.825559	0.727552	1	1	1	1	1	1	0.522335	1	1	1
J9VIB4	GGSEAESAAQIANER	1	0	0.610139	0.412023	0.000156617	0.0257758	0.000322971	0.142477	1	0	0.110989	0.672538	0.0340022	0.277754	1	0.833802	0.0127035	0.299918	1	0.141719	0.00922149	1	0.278929	1
J9VIB4	ENAIQAASEAESGGR	0.494792	1	1	0.304435	0.725062	1	0.445815	0.676997	0.540002	0.754238	0.721865	0.731477	0.909004	0.501139	0.476086	0.81763	0.680669	1	0.255901	1	1	1	0.32637	1
J9VUB6	STFGFSSSQPETSK	0.872383	0.5456	0.766787	0.201158	0	0.358689	0.0200533	0.0132947	0.0682113	0.00731518	0.0291935	0.784147	1	1	1	1	0.409572	1	1	1	0.60804	0.556845	0.541387	1
J9VUB6	STEPQSSSFGFTSK	0.588061	0.546065	0.432948	1	0.143168	1	1	0.134329	1	1	0.873816	0.546201	0.594442	0.394609	1	0.886232	0.851487	0.423773	1	1	0.371205	1	0.5764	1
J9W462	TTAVNDYYDSNVK	0	0	0.0257196	0.0880018	0	0	0	0	0	0	0	0	0	0	0.00182336	0.0107064	0	0	1	0	0	0.102264	0	0.0438372
J9W462	VNSDYYDNVATTK	1	1	1	1	1	1	1	1	1	1	1	0.570208	0.657401	1	1	1	1	1	0.638246	1	1	1	1	1
J9VU10	EYEEDNNQDGSC[PPa]AYHPGGPIFHEGLK	1	1	1	1	0.00633134	1	0.778554	0.024175	1	1	0.0466449	1	1	0.164182	1	1	0.0122962	1	1	1	1	1	0.554454	1
J9VU10	LGEHFIPGGPHYAC[PPa]SGDQNNDEEYEK	1	1	1	0.830702	0.333	1	1	1	1	0.531324	0.842039	1	0.521236	1	1	1	0.556357	1	1	1	1	0.865893	1	1
J9VN76	HPPLNASDVPALDELVAPHIK	0.0227432	0	0	0	0	0	0.0628529	0.00592901	0.0114892	0	0	0	0	0	0.0280656	0.480593	0	0.148758	1	0.0561978	0.158725	0.119469	0	1
J9VN76	IHPAVLEDLAPVDSANLPPHK	0.446948	1	1	0.943664	1	1	1	0.945819	1	0.787565	1	1	0.481062	1	1	1	1	1	1	1	1	1	1	0.209268
J9VNB3	RIPIVTDAITVDMEFGTGAVK	0	0.0334594	0	0	0.00380646	0	0	0	0	0.006596	0	0	0	0.0105128	0.0169644	0	0	0	1	0.00523842	0.00291375	0	0	0.00222965
J9VNB3	VAGTGFEMDVTIADTVIPIRK	1	1	1	1	1	1	1	1	1	1	1	1	0.741047	1	1	0.921884	1	1	1	1	1	0.617181	1	1
J9VTQ2	DIVILGVSVLQDPFEAYQAR	0.408909	0.238796	1	1	0.800232	1	0.984249	0.915447	1	0.0129583	0.342252	0.00686202	0.13749	0.175402	0.940997	0.977988	1	0.287221	1	1	0.527088	1	0.701692	1
J9VTQ2	AQYAEFPDQLVSVGLIVIDR	0.682769	0.184435	1	1	1	1	0.267079	1	1	1	1	0.510969	1	1	1	1	1	1	0.866312	1	1	1	1	1
J9VX29	VFGEGHFMAAGIVYIPVGQIK	1	0.828403	1	1	1	1	1	0.682421	0.724673	1	1	0.250248	1	1	1	1	0.0469149	1	1	0.491423	1	1	1	0.994681
J9VX29	IQGVPIYVIGAAMFHGEGFVK	0.272975	1	1	0.175218	0.780169	1	0.888418	0.86278	0.960129	1	1	1	1	1	1	1	1	1	0.360387	1	1	1	1	1
J9VW95	IDYLPLELGNGTVNLMETIK	0.900826	0.520207	1	0.454516	1	0.494569	0.0833163	0.0624826	0.287054	0.361061	0.050481	0.655483	0.689058	0.789067	0.106303	0.802149	0.201742	1	0.457014	0.900528	0.765422	1	1	1
J9VW95	ITEMLNVTGNGLELPLYDIK	0.279751	1	0.895451	0.950024	0.0909496	1	1	1	1	1	0.482458	1	0.408499	1	1	0.452583	1	0.125388	1	0.91186	0.962351	1	0.345111	1
J9VWG3	MAIAESLTNLAASSVADISQIK	0	0	0	0	0	0	0	0	0	0	0	0	0	0	0	0	0	0	0	0	0	0	0	0
J9VWG3	IQSIDAVSSAALNTLSEAIAMK	1	1	1	1	1	1	1	0.400644	1	1	0.299983	1	1	1	1	1	1	1	0.84297	1	0.254399	1	1	1
J9VTL1	QNVVTLPIPQWPHMTATDGK	0.000478526	0.00577276	0.036375	0.0213503	0.455371	0.01009	0.118194	0.3709	0.0983978	0.647432	0.103574	0	0.0119168	0.570205	1	0.0991697	0.546199	0.280104	0.156263	0.816531	0.0135803	0.0904971	0.0500682	1
J9VTL1	GDTATMHPWQPIPLTVVNQK	1	0.918947	1	1	1	1	0.275601	1	0.232825	0.344274	1	1	1	1	0.780465	1	0.549626	1	1	1	1	0.577881	0.844769	1
J9VHL2	DMLDQPVVSNLDDVIVTTMK	0.515307	0.226502	0.655108	1	0.483779	0.629585	0.163921	1	1	0.860736	0.825633	1	0.498074	1	0.0749629	0.944263	0.835919	0.551309	1	1	1	0.103476	1	1
J9VHL2	MTTVIVDDLNSVVPQDLMDK	0.435954	0.199044	1	1	1	1	0.917446	1	0.826406	0.669593	0.690892	1	0.285176	1	1	0.913983	0.37341	0.58136	1	1	1	0.589121	0.903881	1
J9VX99	AYAEAGTAEQIYIDYTNIVK	0	0	0	0	0	0	0	0	0	0	0	0	0	0	0	0	0	0	0	0	0	0	0	0
J9VX99	VINTYDIYIQEATGAEAYAK	0.411507	0.999059	1	0.95383	1	1	0.0361439	0.737005	0.179328	1	0.50021	0.252714	0.728735	1	1	0.770043	1	0.184559	0.508885	1	0.613262	0.231776	0.54132	1
J9VJI7	DIEYSDWRPISPSSPNLTR	1	0.837063	1	1	0.411122	0.361998	0.689475	1	1	0.711016	0.05386	1	1	0.0540189	1	1	0.674096	1	0.700048	1	1	1	0.378368	1
J9VJI7	TLNPSSPSIPRWDSYEIDR	0.812321	0.730463	1	1	1	1	0.734768	0.5596	0.888652	0.797593	1	0.361398	1	1	1	1	1	1	0.852758	1	1	1	1	1
J9VVY8	VNVLLQAYISQLK	0	0	0.709417	0.763777	0	0	0.22732	0.046698	0	0.0790312	0	0.128386	0.59638	0	0.786698	0.213729	0.0285354	0.0258876	0.0444394	0.106752	0.0248576	1	0	1
J9VVY8	LQSIYAQLLVNVK	0.621086	0.633446	1	1	0.821012	1	0.483138	0.833251	0.852058	0.768517	1	1	1	1	0.945517	1	0.965447	0.571708	1	1	0.766971	1	0.470166	1
J9VRB1	IMTNLIQLISASGK	0	0	0	0	0	0	0	0	0	0	0	0	0	0	0	0.00630517	0	0	0	0	0	1	0	0.0145145
J9VRB1	GSASILQILNTMIK	0.882887	1	1	1	0.836232	1	0.19569	1	0.348113	1	1	1	1	1	1	1	1	1	1	1	1	1	1	1
J9VHP1	GLKFDLATTLNPAK	0.207972	0	1	1	1	0.0182494	0	1	0.580254	1	1	0.0420622	1	0.0176379	1	0.443077	1	1	1	1	0.541475	1	0	1
J9VHP1	APNLTTALDFKLGK	1	1	1	0.557639	1	0.741516	0.91284	1	1	1	0.499885	0.425645	1	0.960273	1	1	1	1	1	1	1	1	0.821009	1
J9VXI4	VAPAVQATEAPPIPK	1	0.963837	0.644713	0.217226	0.503291	0.92781	0.991294	1	1	1	1	1	1	0.912263	1	1	1	1	1	1	0.221644	0.694184	1	1
J9VXI4	PIPPAETAQVAPAVK	1	0.451445	1	0.300686	0.396053	1	0.196299	1	0.705501	1	1	0.760337	0.939219	0.719936	0.783194	1	1	0.416148	0.639744	0.877699	0.569344	1	0.887918	1
J9VR18	HPIPLEASQLLTDLPDTPIPVLSAIPTK	1	0.59629	0.711655	0.37552	1	1	0.396921	1	1	0.454012	1	1	0.619892	0.658123	1	0.491931	1	1	0.740398	1	0.712077	1	1	1
J9VR18	TPIASLVPIPTDPLDTLLQSAELPIPHK	0.80114	1	1	0.917204	0.46954	1	1	1	1	1	0.30285	0.0654644	1	1	1	1	1	0.94171	1	1	1	1	0.750488	1
J9VYN9	LPSSVALAGASTSLSK	0	0	0.00318498	0	0	0.000593692	0	0	0	0	0	0	0	0	0.0725796	0.00787498	0	0	0.0803285	0.025085	0.00290248	0.352543	0	1
J9VYN9	SLSTSAGALAVSSPLK	0.673815	0.73178	1	1	0.606419	1	1	1	0.829781	0.761211	0.252051	1	0.66595	1	1	1	1	1	0.963435	1	1	1	0.393365	1
J9VSU5	ESTVIQELTSLLR	0.100549	0	0.966175	1	0.0263809	0.0416602	0.0131818	0	1	0.0141944	0	0.137735	0.00947459	0.0101962	0.0123011	0.610984	0.0150782	0.476914	1	0	0.190976	1	0	0.798474
J9VSU5	LLSTLEQIVTSER	1	0.817938	1	0.878619	0.684983	1	0.458606	1	0.239909	1	0.685248	0.433611	1	1	0.912823	0.386919	0.514842	1	0.102246	1	1	1	1	0.818054
J9VFP6	ASMPTSTPLTLTIR	0.335367	0	0.327127	0.401704	0	0.000882937	0	1	0.974121	0	0.038636	1	0.0462732	0	0.197193	1	0.302833	0.258646	0.692843	0.235651	0.238974	0.586169	0	1
J9VFP6	ITLTLPTSTPMSAR	1	1	1	1	1	1	0.505846	1	1	0.190896	1	1	1	1	1	1	1	1	1	1	1	1	1	1
J9VPE7	SLLGVEDPTVYPAK	0.312375	0.0225213	0.0644858	0.555139	1	0.310443	0.00901155	1	1	0.697253	0.717147	1	0.0154764	0.361029	0.0285991	0.54463	1	0.47173	0.271632	0.0193536	1	0.00141493	0.117524	0.830755
J9VPE7	APYVTPDEVGLLSK	1	1	1	1	0.968157	1	1	1	1	1	0.635834	1	1	0.900671	1	0.997012	0.669021	1	1	1	1	0.685015	1	1
J9VFU1	AYIQWVNAPEAVK	0	0	0	0	0	0	0	0	0	0	0	0	0	0	0	0	0	0	0	0	0	0	0	0
J9VFU1	VAEPANVWQIYAK	0.165376	0.729776	1	0.320874	0.409672	1	0.374056	0.37527	0.0678296	0.0377832	0.574062	0.552003	1	0.538986	0.820447	0.25306	0.395088	0.182481	0.512396	1	1	1	1	0.596629
J9VQD2	QSVLQPFGEVTAGR	0.841205	0.00199986	1	0.000244559	0.254267	1	1	1	0.130603	1	1	0.132868	0.23168	0.552182	1	0.786771	0.0297572	0.00900424	0.274781	1	1	1	0.365836	1
J9VQD2	GATVEGFPQLVSQR	1	0.73776	1	0.888669	1	1	0.551119	1	0.729457	0.531543	0.73771	0.778255	0.875307	1	0.611464	0.751837	0.529322	0.996568	1	0.759854	0.419896	0.350672	0.800533	1
J9VPD3	LMEAEDTLNIALR	0	0	0.00545352	0	0	0	0.0402403	0	0	0	0	0	0	0	0	0	0	0.224714	0	0	0	0	0	0.013572
J9VPD3	LAINLTDEAEMLR	1	1	1	0.255502	1	1	1	1	0.927571	1	1	1	1	1	1	1	1	1	1	1	1	1	1	1
J9VQ98	LGEVLSLAGGQGMEK	1	0	1	0.79264	1	1	1	1	0.128647	0.884399	0.052679	0.217589	1	0.99846	0.514871	1	0.000324913	1	0.907374	1	1	0.277377	0	1
J9VQ98	EMGQGGALSLVEGLK	0.0764644	0.770443	1	1	1	1	1	0.703463	0.75807	1	1	1	1	1	1	1	1	1	1	1	1	1	0.714923	1
J9VZ98	LPSSLDQNVPQYK	0.170094	0	1	0.43748	0.242744	0.0188146	0.00710299	0.675269	0	0.0237159	0.0829097	0.064071	0.0205589	0	0.162121	0.132817	0.00841928	0.169002	0.0276104	0.0847201	0.579876	0.279202	0.0295868	1
J9VZ98	YQPVNQDLSSPLK	1	0.00457727	0.0928858	0.808293	0.263922	0.274188	0.0552925	0.243173	0.455013	0.167164	0.151703	0.116297	0.138767	0.893094	1	0.183043	0.211311	0.0498221	0.65471	1	0.327665	1	0.314246	1
J9VNP2	VELQPFGGEGNTLK	0.311109	0.0878865	1	0.733306	0.889458	0.833021	0.0832993	0.624658	1	0.199834	0.0889234	0.475081	0.500439	0.505388	0.487308	0.679314	0.200436	0.56211	0.0214794	0.0193686	0.0391031	0.291128	0.072387	0.908226
J9VNP2	LTNGEGGFPQLEVK	1	1	1	1	1	1	0.77037	1	1	0.905606	0.432911	0.905808	0.652921	0.237499	1	0.726918	0.286366	1	1	1	1	1	1	1
J9VQK6	ILQEYITQESHK	0.0605972	0.0211505	1	0.0204594	1	0.627876	0.531526	1	0.319407	0.0405797	0.303461	1	0.872647	0.319513	0.852837	0.996974	1	1	1	1	0.875794	0.342313	0.0462568	1
J9VQK6	HSEQTIYEQLIK	1	0.519639	1	0.539833	1	0.856913	0.792906	0.731255	0.291793	0.424953	1	0.948775	0.913322	1	1	0.917398	0.270719	1	1	1	0.644146	0.402762	1	1
J9VNI1	TKGEAGTGDVVEAVR	0.0341658	0.153089	0.0349108	0.968436	0.0239263	0.0160019	0.0394924	0.0107235	0.363896	0.000859402	0.0371955	0.341184	0.0123467	0.0674005	0.621735	0.0291216	0.0808011	0.0902128	1	0.154145	0.518676	0.00369302	0.051601	1
J9VNI1	VAEVVDGTGAEGKTR	0.474369	1	1	1	1	0.809834	1	1	0.797947	1	0.721088	0.286357	0.456333	0.591264	1	0.510001	0.189738	1	1	1	0.658463	1	1	1
J9VQP6	AWGNISPLTIC[PPa]SR	0.0412614	0	0	0	0	0	0	0	0	0.035869	0	0	0	0	0.843998	0.193145	0	1	0.260928	0.0661916	0.475784	0.0625597	0	0.0206696
J9VQP6	SC[PPa]ITLPSINGWAR	0.304761	0.597849	0.428541	0.0793676	0.256296	1	0.468575	0.0638192	0.730467	0.449918	0.42204	0.154721	0.613732	0.828808	0.697205	0.24651	0.552456	0.363805	0.058548	0.353085	0.0638151	0.413739	0.422758	0.475311
J9VGF6	GMLNSDNIYQSLVQSIAPTVYGHEIVK	0.824482	0.906458	1	0.477962	1	1	0.73799	1	0.236394	1	0.324758	0.260066	1	1	1	1	1	0.945784	1	1	1	1	1	1
J9VGF6	VIEHGYVTPAISQVLSQYINDSNLMGK	0.593539	1	1	1	1	1	1	1	1	1	0.960909	1	0.950929	0.962473	1	1	1	1	0.697246	1	1	1	0.396594	1
J9W3D8	NVADFIDPDIIEK	0	0	0	0	0	0	0	0	0	0	0	0	0	0	0.275389	0	0	0	0	0	1	1	0	0.157961
J9W3D8	EIIDPDIFDAVNK	0.301113	0.947034	0.504218	0.0539187	1	0.153766	1	0.436533	0.0160752	0.599964	1	1	0.520765	0.938428	0.643668	0.194044	0.889517	0.271022	1	1	0.988896	1	0.762557	0.768532
J9VWR6	SQDLNQPYIPSAR	1	1	1	0.139154	1	1	1	1	0.224363	0.372225	0.721594	1	0.740621	0.261347	1	1	1	1	0.191224	1	1	1	1	1
J9VWR6	ASPIYPQNLDQSR	0.516886	0.523322	1	1	0.412569	1	0.874118	1	0.162307	1	1	1	1	0.838055	0.400578	0.0927491	0.858608	1	1	0.937523	0.51548	1	1	1
J9VYU2	AYTGPDPNTVAVQR	1	0	1	0.723441	0.145645	0.464499	0.427279	0.108272	1	1	0	0.413364	0.286679	1	1	1	0.176112	0.637328	1	1	0.0813946	0.813052	0.107433	1
J9VYU2	QVAVTNPDPGTYAR	1	0.706228	1	0.985295	0.599171	0.860734	0.854101	1	0.840586	1	1	0.82507	0.50984	0.221478	1	1	0.913411	0.760189	1	1	1	1	1	1
J9VU45	AHAETINDIIKDTYVPNMQNVEFEGK	0.443565	0.473608	0.225037	1	0.394523	1	0.403886	1	0.276831	1	0.926998	0.315928	0.706218	0.532187	1	1	0.437944	1	1	1	0.196508	0.310746	0.0666528	0.794334
J9VU45	GEFEVNQMNPVYTDKIIDNITEAHAK	0.746478	1	1	1	1	1	0.997782	1	1	1	1	1	1	1	1	1	0.814494	1	0.356483	1	0.775749	1	1	1
J9VV01	EVDGELWEWIGR	0	0	0	0	0	0	0	0	0	0	0	0	0	0	0	0	0	0	0	0	0	0	0	0
J9VV01	GIWEWLEGDVER	0.0225154	0.157024	0.437174	0.032513	0.0451701	0.519934	0.175676	1	0.185299	0.0661733	0.105024	0.0284725	0.064484	0.758846	0.992986	0.487588	0.0601341	0.158646	0.541924	0.315781	0.249589	0.119478	0.4127	0.358834
J9VPV1	DGAGSATLSMAQAGAEFAEFVLQAAYGSQK	0	0	0	0.00213068	0	0	0	0.00286702	0	0	0	0	0	0	0	0.00490956	0	0	1	0	0.00196637	0	0	1
J9VPV1	QSGYAAQLVFEAFEAGAQAMSLTASGAGDK	1	1	0.635911	0.703265	0.977408	1	0.325595	1	1	1	0.713229	0.166865	0.8842	1	1	1	0.741758	1	1	1	1	1	0.566212	1
J9VHY1	TILDWEYYTER	0.892954	0.984661	0.548781	0.600118	1	1	0.585056	1	0.764152	0.128398	1	0.452952	0.957525	0.709611	0.916299	1	1	1	0.100085	0.685005	0.674289	1	0.485347	1
J9VHY1	ETYYEWDLITR	1	1	0.197293	0.862821	0.783188	0.545752	0.602168	0.681727	1	1	1	0.897928	1	1	1	1	0.887762	1	1	1	1	0.381858	0.190332	1
J9VLH6	YAASGAMGTEEFVR	1	0.928295	1	1	1	1	0.078075	1	0.195442	1	0.437034	1	1	1	1	0.773876	0.178578	1	1	1	0.619905	0.881965	0.852786	1
J9VLH6	VFEETGMAGSAAYR	0.115666	0.288563	1	1	1	0.969283	0.188348	0.677435	0.93585	0.650484	1	0.707889	0.0288028	1	0.145207	1	1	1	1	1	1	1	0.424273	1
J9VUM5	TNPEETDSSANPAR	1	0.264322	0.7152	1	0.00646931	0.775314	0.0267944	0.160576	0.141878	0.187834	1	1	0.208186	0.0480529	0.88309	1	0.00481746	0.832138	1	0.0733964	0.132119	1	0	1
J9VUM5	APNASSDTEEPNTR	1	1	1	1	1	1	1	1	1	1	1	0.882097	1	1	1	1	1	1	1	1	1	1	1	1
J9VNN4	YSAC[PPa]IFGNNTGDR	0.380287	0.682561	0.463973	0.229449	0.213768	1	0.389429	0.630768	0.654486	0.586265	0.040986	0.145323	1	1	0.879695	1	1	0.286273	0.863696	1	0.962226	1	0.35853	1
J9VNN4	DGTNNGFIC[PPa]ASYR	0.489573	0.145662	0.648974	0.771698	1	0.815357	0.247811	1	0.380624	0.702835	1	0.0206847	0.698782	0.620173	1	0.236961	0.697185	0.838112	0.805426	1	0.238313	1	0.727461	0.47856
J9W004	GLC[PPa]ETSMATFDSR	0.706936	0.576955	1	0.951671	1	1	0.758975	0.52653	1	1	0.74461	0.256481	1	1	1	1	0.550229	1	0.587328	1	1	0.377289	0.0428867	1
J9W004	SDFTAMSTEC[PPa]LGR	0.845463	1	1	1	1	1	1	1	1	0.071571	1	0.882683	1	1	0.946284	1	1	1	1	1	0.232408	1	1	1
J9VT05	EGTSWMMNMMDR	0	0	0	0	0	0	0	0	0	0	0	0	0	0	0	0	0	0	0.378766	0	0	0.00456152	0	0
J9VT05	DMMNMMWSTGER	1	0.547268	1	1	1	1	0.411916	0.452185	1	0.122691	1	1	1	1	1	1	0.598256	0.944821	1	1	0.772967	1	1	1
J9VT28	IAELAHLVSELPLPNYALLR	0.0367853	0.556126	1	0.083864	0.0684713	0.452313	1	0.347812	1	0.0159607	0.501069	1	0.260014	1	0.822045	1	0.868809	0.205037	1	0.612899	1	1	0.483216	0.317211
J9VT28	LLAYNPLPLESVLHALEAIR	1	0.0545376	1	0.465638	1	0.788204	1	0.824012	0.378084	1	0.497763	0.496007	0.69578	0.731714	1	0.282185	1	0.433076	1	1	0.890033	0.331776	1	1
J9VL79	LATLQPTLHPTSEELAIGNVK	0.013982	0	0.0265094	0.015587	0	0	0	0	1	0	0	0.205279	0.0202806	0	0.0110276	0.275276	0	0	0.158218	0.00998408	0.00522485	0.877429	0	0.796888
J9VL79	VNGIALEESTPHLTPQLTALK	0.0783793	0.777923	0.747371	0.61531	0.459506	1	0.16776	0.309216	1	0.357937	0.977093	0.123575	0.930964	0.644085	1	0.09776	0.470733	0.817176	1	1	0.565422	1	0.532462	0.868958
T2BP03	VLKDPTGVLWHNFVNYDSK	1	1	1	0.991125	0.623928	1	1	0.779246	1	0.672487	1	1	1	1	1	1	1	1	1	1	1	0.60274	1	1
T2BP03	SDYNVFNHWLVGTPDKLVK	1	1	1	0.347156	1	0.940538	1	1	1	0.744488	1	1	1	0.768343	1	1	1	1	1	1	1	1	1	0.535093
J9VX22	SETLTSADPSNLSQTQQALLK	1	1	1	1	1	1	1	1	0.423867	1	1	1	0.316335	1	1	1	0.815456	1	1	1	1	1	0.559326	1
J9VX22	LLAQQTQSLNSPDASTLTESK	0.248482	0.127052	0.508809	0.61334	0.180461	0.836419	0.161289	0.450945	0.454067	0.0594816	0.320747	0.27619	0.44454	0.371049	0.392421	1	0.78111	0.842835	1	0.825933	0.198115	1	0.27644	0.551252
J9VVD6	QATPAASVVSTSSTDVSRPQSR	0.964752	0.13207	1	1	0.0354142	1	0.000477555	0.0695319	0.628246	0.141279	0	0.0177887	0.0381004	0.0014951	1	1	0.0235197	0.103049	0.96068	1	0.0366402	1	1	1
J9VVD6	SQPRSVDTSSTSVVSAAPTAQR	0.693873	1	1	1	1	0.770544	1	1	1	1	0.0227199	0.35973	1	0.587469	1	1	1	1	1	1	0.439513	1	1	1
J9VP88	LGGGVLTK	0.0734152	0.0211681	0.00220676	0.0065389	0.0390854	0.0314775	0.0904822	0	0.626089	0	0.114619	0.413347	0.0594209	0.0376423	0.0153817	0.175419	0.105911	0	0.516229	0.126378	0.0196884	0.464009	0.0328704	0.47816
J9VP88	TLVGGGLK	0.391132	0.269207	0.387405	0.409945	0.0729412	0.850783	0.744303	0.0316467	0.858011	0.0648194	0.0250286	0.326748	0.551241	0.0106226	1	0.610275	0.0384594	0.0129525	0.753573	0.0476513	0.475063	0.65558	0.382474	1
J9VZX7	NPSTTIIAPQALPTPTVQLLR	0.478463	0.854044	1	0.185405	1	1	0.818543	1	1	1	1	1	1	1	0.304366	1	0.314457	0.498701	1	1	0.408424	1	0.483613	0.475296
J9VZX7	LLQVTPTPLAQPAIITTSPNR	0.942228	0.302806	1	1	1	1	1	0.676065	1	1	0.143194	1	0.843269	0.601724	1	1	1	1	1	1	1	1	1	1
J9VUB5	SMAIGSLGEIIVGLK	0	0	0	0	0	0	0	0	0	0	0	0	0	0	0	0	0	0	0	0	0	0	0	0
J9VUB5	LGVIIEGLSGIAMSK	0.679494	1	1	0.582367	0.85585	0.403231	0.72475	0.136695	0.651031	0.698697	0.697613	1	0.511288	0.318905	0.226623	0.610343	1	0.284148	1	1	1	1	1	1
J9VUU3	TATPSTIGPLTTSIK	0	0	0	0	0	0	0	0	0	0	0	0	0	0	0	0	0	0	0	0	0.00937224	0	0	0
J9VUU3	ISTTLPGITSPTATK	0.892913	0.837257	1	1	1	1	0.90199	0.533693	0.416533	0.544476	0.315288	1	1	0.450208	0.630984	1	1	1	1	0.563879	0.790309	1	1	0.858326
J9VMF2	LPIGTFLEMLPTR	0.727156	0.025641	0.222636	1	0.0363146	0.86566	0.499981	0.174253	0.734548	0.217966	0.0911528	1	0.77468	0.00536562	0.473752	0.210766	0.392986	0.964808	0.342952	0.583615	0.876001	1	0.501692	1
J9VMF2	TPLMELFTGIPLR	1	0.159546	0.0243623	0.624036	0.224965	0.563987	1	0.339159	1	1	0.222502	0.281627	0.357479	1	0.645132	1	0.349011	0.351874	1	0.522819	0.732526	1	0.65614	1
J9VRK8	ADLLNTSLPLFQR	0	0	0	0	0	0.00312212	0	0	0	0	0	0	0.00393369	0	0.00673401	0.0835182	1	0	0.603675	0.121969	0.0306552	0.0387451	0.00643761	0.163476
J9VRK8	QFLPLSTNLLDAR	1	0.240121	1	1	0.624049	1	1	0.0756088	1	0.290506	0.22344	1	1	1	0.476156	1	1	0.886572	1	0.768624	1	1	0.4623	0.584954
J9VV76	VIMQSLADQILEK	0.0437302	1	0.0961197	0.118813	1	1	0.866981	0.682283	1	1	0.340002	0.673665	1	1	0.656282	0.631113	0.354295	0.223871	0.197513	0.743715	0.260797	0.359132	1	0.442836
J9VV76	ELIQDALSQMIVK	0.2605	0.479548	0.492469	1	0.580125	0.769738	1	0.0836538	1	0.612757	1	1	1	1	0.158625	0.533388	1	1	0.5899	0.151453	0.736557	1	1	1
J9VDS3	LNPVDEGINYIIK	0.84074	1	0.234302	0.298832	1	1	0.445092	0.198219	0.0110889	0.225199	0.960236	0.0491956	0.080836	0.538652	1	1	0.880885	0.240394	0.269077	1	1	0.820557	1	0.121588
J9VDS3	IIYNIGEDVPNLK	0.113054	1	1	0.864181	1	1	0.496294	0.867254	1	0.354668	1	1	1	0.424999	0.346885	0.203025	0.0590059	0.806169	1	1	1	1	1	0.658446
J9VT88	AYGVIPVAIWDQR	1	1	1	1	1	1	0.899489	1	0.899902	1	0.855814	1	1	1	0.306496	1	1	1	1	0.312401	1	1	0.466293	0.805029
J9VT88	QDWIAVPIVGYAR	0.666501	1	0.519574	1	0.635258	0.619691	0.512175	0.267308	1	0.367924	0.951772	1	1	0.0992405	0.771748	0.519847	1	1	1	0.124313	1	1	0.116579	1
J9W2F6	WIPTWETLGLSGK	0.002772	0.0198876	0.0545302	0.0155744	0	0	0	0.0147069	0.0886418	0	0	0.175776	0.0703852	0.0631661	0.680548	0.325305	0	0	0.750548	1	0.246614	0.373076	0	1
J9W2F6	GSLGLTEWTPIWK	1	0.402314	1	0.914585	0.118787	0.314638	0.805682	0.135104	0.422441	1	0.914953	1	1	0.327925	1	1	1	0.976543	1	0.154079	0.748026	0.492391	0.718139	0.372932
J9VNB1	VMLPLLENTDSQK	0.727928	0.500695	0.174761	0.338509	1	0.970944	0.690312	0.780657	0.202522	0.37012	0.580887	0.763635	0.668915	1	1	0.190048	0.340719	0.211113	0.480572	1	1	0.998072	1	1
J9VNB1	QSDTNELLPLMVK	0.789108	0.354665	1	0.975105	1	1	1	0.114303	0.479005	1	0.489326	1	0.928926	1	1	1	0.960997	0.52313	0.379959	1	1	1	0.653629	0.483399
J9VM95	QATTTLTNFYISK	1	1	0.202955	0.905756	1	1	0.763015	0.81278	0.0923735	0.338842	0.277072	1	0.409215	0.0101982	0.49549	0.394474	0.00296135	1	1	1	0.00020143	1	1	0.586833
J9VM95	SIYFNTLTTTAQK	0.897711	0.711092	0.141368	1	1	1	1	0.38209	1	1	1	0.739077	0.911271	1	0.0493629	1	0.305392	0.132508	0.383158	0.309617	0.390485	0.330985	0.598281	0.260567
J9VR14	DGSQVPSVISIPSETDLLAFR	0.446474	0.192081	0.759964	0.412481	0.69603	0.381217	0.472375	1	1	0.127653	0.318787	1	0.585828	1	0.550567	0.768567	0.354458	0.818622	1	0.746853	0.86802	0.501156	0.213662	0.966975
J9VR14	FALLDTESPISIVSPVQSGDR	0.628528	0.40387	1	0.718031	0.267674	0.558954	1	0.492527	0.56725	0.201528	0.56259	0.96315	1	1	0.225461	1	1	0.194848	1	0.151373	0.912259	1	1	0.914831
J9VTD7	GTPLTPDAFNIWR	0	0.0112052	0.0243051	1	0.536162	1	0.00789096	0.0285287	0.0142553	0	0	1	0.049005	0	0.230418	0	0.383694	0	0.764813	0.00536645	0.901988	0.314656	1	0.293311
J9VTD7	WINFADPTLPTGR	1	1	0.871086	1	1	1	1	0.759267	1	1	0.734365	1	1	1	0.314378	0.223481	1	1	0.465267	1	1	1	1	0.568812
J9W026	EATSPVSELTQPTK	0.194194	0.0107324	0.199502	0.614078	0.0436419	0.292181	1	0.550476	0.99094	0.455234	0.32965	1	0.757731	1	0.803907	0.861207	0.122553	0.994899	0.273311	0.827094	0.696644	1	0.189784	0.722165
J9W026	TPQTLESVPSTAEK	0.503643	0.100114	0.0294022	0.183406	0.112776	0.488789	0.0214606	0.0206213	0.152643	0.11816	0.0195949	0.787205	0.291908	0.08935	0.0106941	0.239639	0.103926	0.632353	0.614297	0.0734833	0.270672	0.323759	0.426685	0.673165
J9VVN3	DIQQLEMLDNIR	0.228669	0.754717	0.860038	1	0.0555053	1	1	0.629295	1	1	0.838765	1	0.877705	0.0179228	0.469311	1	0.235362	1	0.0419548	0.480452	1	0.27736	1	1
J9VVN3	INDLMELQQIDR	0.424684	1	1	0.882299	1	0.449987	0.811366	0.208006	1	0.785335	0.177484	0.995611	0.907559	0.79667	0.428484	1	1	1	0.285277	1	0.878682	0.046566	0.915103	0.694894
J9VZY2	IPLEGDT	0.110929	0.0407673	0.346171	1	0.0592413	0.456959	0.0477383	0.456733	0.0543002	0.0816542	0.0291017	0.0352528	0.0133092	0.0264503	0.0507909	1	0.0210174	0.372674	0.0366084	0.212222	0.982728	0	0.0553797	0.753226
J9VZY2	DGELPIT	1	1	0.764463	1	1	1	1	1	0.256279	0.0768286	1	1	0.321546	1	0.246987	1	1	0.227506	1	0.761087	0.900219	1	1	1
J9W1V5	ILTQDFDVLITSYEMC[PPa]LR	1	0.250868	1	0.933932	0.196876	0.543234	0.550702	0.0470888	1	0.251996	0.756464	1	0.184814	0.0386271	1	0.978494	0.626248	1	0.194855	0.192551	0.137858	1	0.527931	1
J9W1V5	LC[PPa]MEYSTILVDFDQTLIR	0.666059	1	0.55117	1	0.979994	1	1	1	1	0.633767	0.277158	1	1	1	1	0.802254	0.696769	0.497525	1	0.718486	0.885453	1	0.514808	1
J9VH25	AVGGGGVLGDVATDDGK	0.77638	0.0749105	0.971695	1	0.0125843	1	0.995804	0.111891	1	0.760656	0	1	0.492436	0.606919	0.398804	0.615526	1	1	0.433102	0.14053	0.605569	1	0.716709	1
J9VH25	GDDTAVDGLVGGGGVAK	0.203695	0.557104	1	1	0.50517	1	0.463601	0.601206	0.839462	0.697299	0.708087	1	0.0262927	0.321476	1	0.886323	0.0836278	1	0.668539	0.51013	0.396762	0.707142	1	0.889678
J9VRJ7	DPASQTLINTVPETTPDEFR	1	1	0.138171	1	0.44564	1	1	1	1	1	1	1	1	1	0.617712	1	0.910029	1	0.600181	1	1	1	0.1418	0.633945
J9VRJ7	FEDPTTEPVTNILTQSAPDR	1	1	1	1	0.674085	0.646101	1	0.365816	1	1	0.592875	0.995863	0.819503	1	1	1	1	0.969562	1	1	1	1	1	0.91829
J9VK61	EGQIWNEGGSVVGR	0	0.30489	0	0	0	0.0437215	0	0	0.000254356	0	0	0	0	0.761061	0	0	0	0	0	0.000333	0.579899	0	0	0
J9VK61	GVVSGGENWIQGER	0.0965936	0.0553557	0.781505	0.135615	0.236489	0.225981	0.0274088	0.19571	0.289931	0.461449	0.0189806	0.918466	0.42864	0.0622235	0.0739791	0.330802	0.382064	0.551146	0.0832175	0.0875988	0.252749	1	0.485104	0.180458
J9VL20	KTPQDFTPAGPGNVMNSASPSK	0.420415	0	0.672946	1	0	0	0.0021923	0	1	0.0354079	0	1	1	0	0.899469	1	0.577354	1	1	0.444849	0.202998	1	0	1
J9VL20	SPSASNMVNGPGAPTFDQPTKK	0.366771	1	1	1	1	1	1	0.255646	1	0.608168	0.982601	1	1	0.155796	0.468677	0.75157	1	1	1	0.954928	1	1	1	1
J9VH51	DITDAVELPTTHYDRPTMR	0.17498	0	0.00801789	1	1	0.0107452	0.0270842	0.00956151	1	0.00425184	0	0.432562	0.492521	0.000306349	0.888241	1	0	0.291494	0.196692	0.000658924	1	1	0.0102141	0.670307
J9VH51	MTPRDYHTTPLEVADTIDR	1	1	1	1	1	0.556887	0.817315	1	1	1	0.802663	1	0.844792	1	1	0.893147	1	1	1	1	1	1	0.505343	1
J9VSD2	INVSGFSSATSWQDLKDYGR	1	0.136432	0.264381	1	1	0.838406	0.385332	1	1	1	0.893683	1	0.998918	0.765367	1	1	0.299376	1	0.409657	0.736828	0.838755	1	1	1
J9VSD2	GYDKLDQWSTASSFGSVNIR	0.204778	1	0.501997	0.879446	0.908133	1	1	0.256789	1	1	1	1	1	0.149505	0.363834	1	0.634428	1	1	0.285326	1	1	0.774134	0.875163
J9VJT4	NLAFITNSESLSSHFSTYGR	0.690586	1	0.171385	0.89692	0.633778	1	1	0.718396	1	1	1	1	0.574766	1	0.856952	1	0.0724018	1	0.934769	0.761959	1	1	0.896206	1
J9VJT4	GYTSFHSSLSESNTIFALNR	0.595728	1	1	1	1	0.748032	1	0.996047	1	0.903119	1	1	0.192901	0.389605	1	1	1	0.31928	0.746743	1	0.772168	1	0.653283	1
J9W3A6	LAWLGAEVDEEANNSNSGGAVK	1	0.644961	0.698409	0.971234	0.968405	0.931177	0.474604	0.799906	1	0.367052	1	1	0.948919	0.798679	1	1	0.580398	1	1	1	1	1	0.864673	1
J9W3A6	VAGGSNSNNAEEDVEAGLWALK	0.928894	0.741829	0.740714	1	0.773124	1	1	1	1	1	1	1	0.864994	0.855327	0.645606	0.918601	0.829685	1	1	1	0.633822	1	0.260264	1
J9VMP7	IVDEEDMPGVLDR	0	0	0.00154427	0.000243368	0	0	0	0.000694686	0.0111247	0	0	0	0	0	0	0.000539447	0.00325203	0.0531852	0.0799357	0	0	0.00617284	0	0.470195
J9VMP7	DLVGPMDEEDVIR	0.288069	1	1	0.179508	0.488419	1	0.28436	0.379976	1	0.839843	0.398389	0.745224	1	1	1	0.893066	1	1	0.496406	1	1	0.853244	1	0.827898
J9VNN2	DIENAVWDFHNK	0	0.0101865	1	0.172518	0.0180035	0.197148	0.691623	0.498061	0.311789	0.220856	0.650649	0.384069	0.426809	0	0	0.127515	0	0.0635044	0.166793	0	0.302367	0.195151	0.163916	0.280727
J9VNN2	NHFDWVANEIDK	0.0358065	0.0321402	0.0709228	0.929649	0.0433453	0.397933	0.890862	1	0.0978746	0.216769	0.355904	1	1	0.4885	0.0218119	1	0.0323937	0.253432	1	0.00985793	0.332056	0.673508	0.926912	0.600345
J9VWX9	STDNGAVEGWQAPR	1	0.0187107	0.744186	1	0.212198	0.392769	0.167126	0.361862	1	1	0.173637	1	1	0.415591	0.722018	0.110449	0.148421	0.684956	1	0.448032	0.966941	1	0.198381	0.943964
J9VWX9	PAQWGEVAGNDTSR	1	0.515929	0.330926	1	0.314884	0.826728	0.884812	1	1	0.689027	1	0.339215	0.195861	1	1	0.146506	0.519121	0.656979	1	0.0514401	0.647264	0.422869	1	1
J9VVS6	EPQAMVGVEGEDAR	0.0417253	0.0506661	0.993121	0.835474	0.430468	0.78929	0.0345888	0.408204	0.731736	0.110651	0.567045	0.0657277	0.0818258	0.477973	0.935485	1	1	0.353402	0.603575	0.837942	1	0.40027	0.277852	0.0111448
J9VVS6	ADEGEVGVMAQPER	0.271338	0.761592	0.993941	1	0.518427	0.552535	1	1	0.250439	1	0.820092	0.964334	0.261647	0.529876	0.194741	1	0.640474	1	0.620597	1	0.312293	0.481454	1	1
J9VYT0	NPAPGEENQMSWK	0.379496	0.523923	0.0359251	0.604018	0.0244091	0.051706	0.0252085	0.829823	0.652553	0.673998	0.290136	0.259231	0.0900306	0.775352	0.278874	0.0397814	0.0952564	0.0955357	0.445474	0.290637	1	1	0.445621	0.0499258
J9VYT0	WSMQNEEGPAPNK	0.557585	0.0170881	0.643381	0.183307	0.0797447	0.443767	0.165065	0.409744	1	0.0349858	0.0610378	0.757051	0.0425758	0.0206138	0.389091	1	0.108195	0.155128	0.544397	0.135595	0.691935	0.614998	0.0609105	1
J9VQ46	FTPDGPEMTFMSK	0.00909561	0	0	0	0	0	0	0	0.000504159	0.00424594	0	0	0.0389488	0	0	0	0.0447745	0	0	0	0	0	0	0
J9VQ46	SMFTMEPGDPTFK	1	0.0769935	0.0378301	1	0.82212	1	0.358241	1	1	0.750237	0.931269	1	0.957762	1	1	1	0.848942	1	0.0906344	1	0.660091	0.951591	0.777283	1
J9VHM5	NDIPAQPETADMNHQAVPAPVFTTIAPK	0.81389	1	0.0260327	1	0.0603611	1	1	0.144515	1	0.147687	0.373358	0.3362	1	1	1	1	1	0.979987	1	1	0.980499	1	0.525189	0.612565
J9VHM5	PAITTFVPAPVAQHNMDATEPQAPIDNK	1	1	1	1	1	1	1	1	1	1	1	1	0.279018	1	1	1	1	1	0.752152	1	1	1	1	1
J9VYX5	EALEIALQLGPSALQPEPLLK	0.672197	1	0.670806	0.567697	0.90571	1	1	1	1	1	0.876564	1	0.595767	0.457474	1	0.794041	1	1	1	0.68992	0.92035	0.871978	0.592226	0.956612
J9VYX5	LLPEPQLASPGLQLAIELAEK	1	0.367437	0.867758	0.863394	1	1	0.928687	0.578824	1	1	0.788912	0.98386	1	0.959433	1	1	0.893505	0.188776	1	1	0.303989	0.404798	0.396037	1
J9VCZ8	LELSNALQGFGFSLPPELVAK	1	0	0.56427	1	0.0750599	1	1	0.0361106	0.623338	1	0.430257	1	0.101285	0.199718	0.804166	1	0.0386542	1	0.522657	1	1	1	1	1
J9VCZ8	AVLEPPLSFGFGQLANSLELK	1	1	0.679615	0.878304	1	0.403084	0.876175	0.377667	0.513328	0.141048	0.207261	1	0.200103	0.745087	1	0.827964	1	1	1	1	1	1	0.889545	0.469301
J9VXI7	QLVNSSIHPDTGRPVPLPFR	0.819633	0.159401	1	1	0.596787	0.492556	0.0166908	0.0759768	1	0.43604	0.00954979	1	0.0491687	1	1	1	0.134362	1	1	0.698438	1	1	1	1
J9VXI7	FPLPVPRGTDPHISSNVLQR	1	1	1	1	1	1	1	1	1	1	1	1	1	0.948819	0.883913	1	1	1	1	1	1	1	1	1
J9VVQ7	AGTLIVAPLAVMEQWATEC[PPa]R	0.781189	0.0811571	0.429031	0.890574	1	1	0.0390522	0.479711	1	0.680258	0.782477	1	0.403768	0.645108	1	0.453826	0.595576	1	1	0.0752015	1	0.826966	0.308886	1
J9VVQ7	AC[PPa]ETAWQEMVALPAVILTGR	0.0126152	0.0110935	0.0474687	0.121013	0.0159787	0.0191035	0.110289	0.0153783	0.0206454	0.0145128	0.0741017	0.459249	0.136421	0.00928287	0.148424	0.235035	0.0748327	0.032152	0.142506	0.0125514	0.262049	0.0206225	0.113466	0.00847023
J9VKH7	AIKDGVIDATIDPQGGWMQSK	1	0	0.104797	1	0.0652219	0.0185335	0	0.0548054	1	1	0.0272761	1	0.00173661	0.00220572	0.943271	1	0.0344158	0.751521	1	0	0	1	0.0115313	0.935517
J9VKH7	SQMWGGQPDITADIVGDKIAK	1	1	1	1	0.705847	1	0.838506	1	1	1	1	1	1	0.294321	0.0721601	1	1	0.534247	0.444106	0.98127	1	1	0.401882	1
J9VNW2	AVEAAHNAFNNSWGLSIPGFK	0.0176454	0	0	0	0	0	0	0.00223637	0.00246488	0	0.00629178	0.0155629	0	0	0	0.0031525	0	0.00636049	0.143345	0	0	0.00599467	0	0
J9VNW2	FGPISLGWSNNFANHAAEVAK	1	1	1	1	1	0.979384	0.810897	1	0.74077	0.982436	1	1	0.660305	1	1	1	0.989098	1	1	0.884612	0.950345	0.583164	0.95408	1
J9VWF2	SDPAQQEQSFGTLVLSHGGGSK	0.962439	1	1	1	1	1	1	0.303085	1	0.92892	1	1	1	1	1	1	0.823511	1	1	0.686959	1	1	1	0.304378
J9VWF2	SGGGHSLVLTGFSQEQQAPDSK	1	1	1	1	1	1	0.793961	1	0.684086	0.753402	1	1	1	1	0.45422	1	1	1	1	1	1	1	0.579893	1
J9VSB6	VPADAFEGEELLPADEAAGSKN	0.194278	0.102052	0.0423183	0.976012	0.0264706	0.171286	0.196452	0.595649	0.901077	0.513246	0.830753	1	0.749661	1	0.106463	0.864294	0.0839017	0.624662	0.743164	0.230136	1	1	0.0645734	0.587553
J9VSB6	KSGAAEDAPLLEEGEFADAPVN	1	0.688114	0.880411	1	1	1	1	1	0.957325	1	0.686478	1	0.644751	1	1	0.365272	1	1	1	1	1	1	1	1
J9VI99	AGQSFTDQQDFAGFPAGLTGSK	1	0.44568	1	1	1	1	1	1	1	1	1	1	1	1	1	1	1	1	1	1	0.779037	1	1	1
J9VI99	SGTLGAPFGAFDQQDTFSQGAK	1	1	0.677498	1	1	1	1	1	1	1	1	1	1	0.382435	0.64702	1	0.422603	1	1	0.972264	1	1	1	1
T2BMH9	SLGTYIGTLPPVLR	0.0678403	0	0.0889113	0.0248564	0.0132963	0.418464	0.130601	0	0.163117	0	0.0708961	0.418169	0	0	0.0138889	1	0.120401	0.076008	0.463755	0	0.0214318	0.311316	0.150752	0.0426789
T2BMH9	LVPPLTGIYTGLSR	1	1	1	1	0.472124	1	0.494041	0.217736	0.327146	1	1	0.653476	0.828728	1	0.519067	1	0.0695828	0.0796575	1	1	1	0.532574	0.660394	0.245856
J9VX79	TLGIIGMGGIGSALAR	1	0	0.0866133	1	0	0.172405	0.0922767	1	0.140338	0	0.333904	0.902412	0	0.0304397	0.0396279	0.961908	1	0.566015	0	0	0.00988264	0.541107	0	0.310367
J9VX79	ALASGIGGMGIIGLTR	0.578407	1	0.721747	1	0.511062	1	1	1	1	0.921119	0.350103	1	1	0.895414	0.374247	1	1	1	1	1	1	1	1	0.849642
J9VPU7	VLVASDAVGMGLNLK	0.298858	1	0.336936	0.858261	1	0.969139	0.791071	0.153974	1	0.607628	0.0628278	1	0.134258	0.724337	0.195075	0.864107	0	0.792456	1	0.304972	0.0415767	0.661625	0.350905	1
J9VPU7	LNLGMGVADSAVLVK	0.986661	1	1	0.689751	0.450583	0.737748	1	0.994871	1	0.577358	0.0268935	1	0.495931	1	1	1	0.688731	0.142633	1	1	1	1	1	1
J9W025	SVEAAIMIILQNGK	0	0.013446	0	0	0	0	0	0	0	0	0.0095469	0	0	0	0	0	0	0	0	0	0	0	0	0
J9W025	GNQLIIMIAAEVSK	1	1	0.650459	0.721922	0.596759	0.429407	0.192117	0.520077	1	0.767135	0.092784	0.537901	0.7121	0.483724	1	0.997087	0.937372	0.196633	1	1	1	0.509425	1	0.714393
J9VQF1	AYGVLLPEEGVALR	0	0	0	0	0	0	0	0	0	0	0	0	0	0	0	0	0	0	0	0	0	0	0	0
J9VQF1	LAVGEEPLLVGYAR	1	1	0.772148	1	0.148852	1	0.0428306	1	0.730002	0.796367	0.715094	1	0.566434	0.206518	0.740328	0.543934	0.132473	1	1	1	1	0.950811	0.619463	0.878199
J9VU67	ESGGVAITNTVPLTK	0	0	0	0	0	0	0	0	0	0	0	0	0.0761233	0.00498408	0	0	0	0	0	0	0	0.00458821	0.00461538	0.543983
J9VU67	TLPVTNTIAVGGSEK	0.3569	0.126601	0.0513965	0.277502	0.0688732	1	0.310824	0.198592	0.689582	0.0492858	0.25	0.280824	0.346343	0.206823	0.054089	0.145266	0.593948	0.168912	0.0649091	0.481908	0.274563	0.865979	0.108309	1
J9VLN0	AKVEAVAAEIQTEK	0.0159102	0.391842	0.00154348	0	0.0100408	0	0	0	0.230877	0.00648016	0.669245	0.0629802	0	0.399191	0.0319761	0.11396	0	0	1	0	0.0080979	0	0	0.748226
J9VLN0	ETQIEAAVAEVKAK	1	1	0.901455	1	1	1	1	1	1	1	0.827291	1	1	1	1	1	0.259511	1	1	0.987602	0.605704	1	1	0.181518
J9VPY9	IALETEGVGSEILR	1	0.0208159	1	0.350646	0.334384	1	0.101296	0.644532	0.481641	0.941951	1	1	1	0.0105007	0.883473	0.454526	0.359169	0.661105	0.763316	0.0768622	0.702421	0.413109	0.854989	0.094104
J9VPY9	LIESGVGETELAIR	1	0.658463	0.418783	1	0.88099	1	0.304982	1	1	0.576357	1	1	1	0.233301	0.319682	1	0.883141	0.719536	1	1	1	1	1	1
J9VXA5	AMTDVDLIWVVPK	0	0	0	0	0	0	0	0	0	0	0	0.0179387	0	0	0	0.0332307	0	0.00218927	0.303959	0	0	0.0373977	0	0.00680005
J9VXA5	PVVWILDVDTMAK	0.0587632	0.206123	1	0.120875	1	1	0.112235	0.099573	0.949506	0.558843	0.301847	1	0.395683	0.487722	0.916586	1	1	0.517474	0.646655	1	1	1	0.818792	0.238329
J9VLD1	AISAGQDALIDWVK	0.00610687	1	0.505902	0.0214806	1	1	0.149641	0.183175	1	0.560029	0.0706084	1	0.799398	0.276058	1	0.601585	0.728157	1	1	0.13894	0.576087	1	0.669651	0.180327
J9VLD1	VWDILADQGASIAK	1	1	0.780207	0.416352	0.0939518	0.619898	0.13202	0.4685	0.532499	0.881817	0.777233	0.385997	1	1	0.0899419	0.718851	1	1	1	0.185908	0.164286	1	1	1
J9VSY8	ELFSQAPISIPER	0.0373563	0.0256493	0.0243165	0.564513	0	0.0664626	0.300606	0.303012	0.240734	0.0384913	0	0.985762	1	0	0	0.437431	0.0172786	0	0	0	1	1	0.0121918	0.258506
J9VSY8	EPISIPAQSFLER	1	0.663939	0.422303	1	1	1	0.509548	1	1	0.516927	1	1	1	0.987106	1	1	1	1	1	0.943563	0.565096	1	1	0.601896
J9VYF9	SQTVGDAVLVDLNR	0.978018	0.260267	0.172479	0.137153	1	0.0202238	0.133827	0.0151745	0.567777	0.651514	0.826065	1	0.755629	0.410251	1	0.105814	0.348213	0.671392	0.367054	0.667776	0.387445	0.0100094	0.0596223	0.242725
J9VYF9	NLDVLVADGVTQSR	0.243357	1	0.353036	0.302111	1	0.837608	1	1	1	0.0341027	0.904915	0.548927	0.0104104	0.382301	0.0649511	0.108411	1	0.497611	0.780751	1	0.363036	1	0.917923	0.746299
J9W1I4	VQIYSPFIFMNK	1	0	1	0.658816	1	1	0.0353839	0.4822	0.292964	0.987875	0.107195	0.690254	0.0764323	0.235765	0.282176	0.694502	0.0651742	0.112867	1	0.70805	0.624136	1	0.863489	1
J9W1I4	NMFIFPSYIQVK	0.376703	1	1	0.266225	1	1	0.17	0.652217	0.484222	1	0.190002	1	1	1	0.968059	1	1	1	1	0.519058	0.727815	0.919421	1	1
J9VQZ2	DEFAVAMHLINVK	0.0601372	1	0	0	0.257036	0	0.0445813	0.460282	1	0.337461	0.154248	0	0.0232732	0.131599	0.0834764	1	0.0394051	0.00794798	0.1689	0	0	0	0.825921	1
J9VQZ2	VNILHMAVAFEDK	0.626217	0.201677	0.189793	1	1	1	1	0.744275	1	1	1	1	0.329355	0.962769	0.421517	1	0.887277	0.762348	1	1	1	0.88072	0.714238	1
J9VJH2	LQNWENLTELAR	1	0.878463	1	0.128948	0.621093	1	0.93783	1	1	1	1	0.957132	0.42021	0.0957796	0.808506	1	1	0.924906	0.280355	1	1	1	0.818021	1
J9VJH2	ALETLNEWNQLR	1	0.664065	1	1	1	0.776853	0.831678	0.543115	0.686042	1	0.749932	1	0.333938	0.572767	0.63381	1	0.444967	0.799956	0.750803	0.43294	1	1	0.830122	0.767854
J9W0I6	LELYEGVPPAQDR	0	0	0	0	0	0	0	0	0	0	0	0	0	0	0.73758	0	0	0	0	0	0.00488446	0	0	0.00436146
J9W0I6	DQAPPVGEYLELR	1	0.539919	0.0483754	1	1	1	0.598965	0.777553	0.466185	1	1	1	0.852835	0.798866	1	1	0.350663	1	0.636298	1	0.762341	1	0.850589	1
J9VUV4	VFGTDNYDTLITK	1	1	0.837276	0.294968	0.798049	1	1	0.00615191	0.732781	1	1	1	1	0.178061	1	0.142413	1	0.424679	1	0.0704308	1	1	1	1
J9VUV4	TILTDYNDTGFVK	0.792336	0.366958	0.778841	1	0.881284	0.446363	0.866392	0.733297	0.826855	1	1	1	1	0.748203	0.453552	1	1	0.2803	0.0401998	1	1	1	1	0.222892
J9VRZ4	ITPTPDIMGAEWR	1	0.199323	0.678866	1	0.45565	0.478986	1	1	0.254873	0.554767	0.450688	0.259651	1	0.357172	0.870512	1	0.160761	0.362285	0.840695	1	1	1	0.0602499	0.738061
J9VRZ4	WEAGMIDPTPTIR	0.481971	1	0.190185	0.41303	0.357458	1	1	0.619168	0.347922	0.975655	0.207741	1	0.83077	1	1	1	0.989038	1	1	1	1	1	0.125243	0.919622
J9W1A7	TPSNDDDGYLPNLDQTPTAGAGVMRPGGR	1	0.561714	1	1	1	1	1	0	1	0.671017	1	1	1	1	0.65128	1	0.159748	0.513477	1	0.53944	0.946517	1	0	1
J9W1A7	GGPRMVGAGATPTQDLNPLYGDDDNSPTR	1	1	0.75668	1	1	1	1	0.776626	1	1	0.608898	1	1	0.888022	1	1	1	1	1	1	1	1	1	1
J9VTY8	VDPETEEPQVESK	1	0.240044	0.629919	1	0.00121923	0.414575	0.288462	0.143484	0.422111	0.0739112	0.132204	0.0396083	0.0784076	0.0924393	1	0.534386	0	0.688776	1	0.435959	0.42911	1	0	1
J9VTY8	SEVQPEETEPDVK	1	0.0484653	0.0303876	0.689812	0.099566	0.514732	0.0360599	0.234038	0.215114	0.336521	0.655658	0.574017	0.156509	0.149045	1	1	0.241995	0.217486	1	0.0463246	0.352615	1	1	1
J9VQF6	ELGVWDEFYGSGK	0.160495	0.786825	0.603642	0.750506	0.173268	1	0.62317	0.685986	1	0.016784	0.373644	0.437132	0.328074	0.284147	0.0548436	0.711934	0.117422	0	0.0411751	0.0423481	0.117245	0.5774	0.628715	0.994681
J9VQF6	GSGYFEDWVGLEK	1	1	0.966808	1	1	1	1	1	1	0.65218	0.169652	1	0.390917	1	1	0.657672	0.205726	0.514189	0.147092	0.813916	1	1	1	0.396754
J9VXU0	SMWTEFEWENK	0.0101461	0	0.0992673	0.0142253	0	0	0.215286	0	1	0	0	0.272328	0	0	0.499118	0.472068	0	0.0108668	0.27005	0	0	0.852099	0	0.0634497
J9VXU0	NEWEFETWMSK	0.144047	0.158426	0.581554	0.0884369	1	0.801844	0.65035	0.28626	1	0.149824	0.455316	0.196379	1	0.106858	1	0.727059	0.798971	1	1	1	1	0.416764	0.659797	1
J9VI18	FAIPAINVTSSSVVNAVLEAAR	0	0	0	0	0	0	0	0	0	0	0	0	0	0	0	0	0	0	0	0	0	0	0	0
J9VI18	AAELVANVVSSSTVNIAPIAFR	0.375107	0.0208357	0.468181	1	0.0595069	0.822999	1	0.48074	1	0.357219	0.203647	1	0.495595	1	1	0.0255984	0.289732	0.14667	0.0742933	1	0.727401	1	0.550393	0.191855
J9VFC7	RLQLLIDSLASGIDVYNNPK	1	1	1	0.713022	1	1	0.196845	1	1	0.353038	1	1	0.946239	0.748943	0.926345	1	0.620624	1	1	0.616726	1	1	0.71108	1
J9VFC7	PNNYVDIGSALSDILLQLRK	0.7914	0.688965	0.393934	0.780783	0.652759	1	0.160702	1	0.537132	0.529421	1	1	1	0.748887	0.767571	1	1	0.800117	1	0.320017	0.612901	1	0.730234	0.70148
J9VMK3	GINQPIIPGIMPIQNYASFR	0.0103323	0.0393955	0	0.823939	0	0.013676	0	0.307778	0.00403992	0	0.00603031	0.0177974	0.150812	0.00149533	0	0	0	0	0.000997838	0.0312859	0	0.0946301	0.045963	0.0415351
J9VMK3	FSAYNQIPMIGPIIPQNIGR	1	1	1	1	1	1	1	1	1	0.369716	0.516393	1	1	1	1	1	0.817729	0.999701	1	1	1	1	1	1
J9VPC3	ALFSNNLFSNAPDVPPLPTSK	1	1	1	1	1	1	0.321858	1	1	1	1	1	0.825571	1	0.815312	0.80805	0.414202	1	1	0.713048	1	1	0.193491	1
J9VPC3	STPLPPVDPANSFLNNSFLAK	1	0.739707	0.298865	1	1	1	1	1	1	1	1	1	1	0.726859	0.466621	0.961504	1	1	1	0.94152	0.889964	1	1	0.875548
J9VEG9	ATVAIWAPLSDYIITGHESGK	0	0	0	0	0	0	0	0	0	0	0	0	0	0	0	0	0	0	0.0254943	0	0	0.416718	0	0
J9VEG9	GSEHGTIIYDSLPAWIAVTAK	1	0.478483	1	1	1	0.320046	1	1	1	1	0.546181	1	1	1	1	1	1	1	1	0.419157	1	1	1	1
J9VY08	FPTLLYEPASTHPSVNVNSR	1	1	1	1	1	1	0.585098	1	1	0.998281	0.0417544	1	0.799083	1	0.0318461	1	1	1	1	1	1	1	1	1
J9VY08	SNVNVSPHTSAPEYLLTPFR	0.57417	0.882528	0.167298	1	0.301355	0.831334	0.571233	0.486728	1	1	1	1	0.604203	0.521392	1	1	0.419679	0.641351	0.668324	0.805457	0.676824	0.426079	0.45987	0.188623
J9VKD1	QAWLANNPSTPHPFHPSISK	0.673159	0.0631837	0.80985	1	0.13994	0.411203	1	0.811962	1	0.627745	1	1	0.285893	0.697289	0.844277	1	0.469162	1	1	1	1	1	0.150994	1
J9VKD1	SISPHFPHPTSPNNALWAQK	1	1	1	0.0978459	1	0.592939	1	1	1	1	0.746892	0.792796	1	1	1	0.322786	0.966266	1	1	0.877011	1	1	0.572518	1
J9W087	MNVLVPTVFAQPNFFDAYR	0.0696198	0	0.0302991	0.628516	0.0393718	0.000150139	0	0.0136735	1	0	0.000522102	1	0	0	0.0720293	0.550992	0	0.242789	0.141753	0	0.128322	0.568615	0	1
J9W087	YADFFNPQAFVTPVLVNMR	1	1	0.391091	0.547304	0.36435	1	1	0.431642	0.821847	1	1	1	0.730571	1	0.352087	0.947278	1	0.586105	1	0.757794	1	1	1	1
J9VH48	HIDC[PPa]ALIYQNQDEVAQGIK	0	1	0	0	0	0.0227017	0	0	0	0	1	0.00236383	0	0	0	0	0.99041	0	0	0	0	0	0.00210475	0
J9VH48	IGQAVEDQNQYILAC[PPa]DIHK	0.386101	0.759679	1	1	0.651787	1	1	1	1	1	1	1	1	1	1	1	0.226374	0.727465	1	1	1	1	1	1
J9VRB3	ATEDIAQVEQPPAGSSQDETR	1	0.560502	0.0546337	1	0.0778258	1	0.8315	0.753339	0.481216	1	0.391401	0.193098	0.378855	0.17834	1	0.581133	0.471927	0.508262	0.783021	0.0296566	0.0894958	0.388215	1	0.338336
J9VRB3	TEDQSSGAPPQEVQAIDETAR	0.430469	1	1	0.491381	1	1	0.898533	0.623115	0.292999	0.207692	1	0.570015	0.262685	0.259013	1	0.994737	1	0.221775	1	1	0.734308	1	0.444125	0.704065
J9W0B1	AAVELLK	0	0.0215458	0	0	0	0	0.0433732	0	0	0.00674563	0	0	0	0.0646924	0	0	0	0	0.0275114	0	0	0	0.0137666	0
J9W0B1	LLEVAAK	0.686047	0.469362	1	0.00987973	0.493993	0.771615	0.553996	0.798383	1	0.0562105	0.0744013	1	0.506482	0.179585	0.346967	0.46577	0.553353	1	0.728694	0.406171	0.544708	0.242898	1	1
J9VNH9	LGAELLK	0	0	0	0	0	0	0	0	0	0	0	0	0.0147679	0	0	0	0	0	0.0934507	0	0	0	0	0
J9VNH9	LLEAGLK	0.31248	0.175772	0.0559474	0.0286261	0.676164	0.00621375	0.173152	0.0648834	0.179831	0.019126	0.976618	1	0.394669	0.223202	0.646299	0.134346	0.120489	0.04046	1	0.0383383	0.617436	0.272373	0.0033299	0.280504
J9VW36	SLIVTQDASIIIGR	0	0	0	0	0	0	0	0	0	0	0	0	0	0	0	0	0	0	0	0	0	0	0	0.0363281
J9VW36	GIIISADQTVILSR	1	0.47713	1	0.161149	1	1	1	1	0.737952	1	0.494349	1	0.617662	0.279613	1	1	0.165213	0.773158	1	1	0.643257	1	0.572436	1
J9VJT7	AQPTTKPILELLPALSPPVDK	0	0	0	0	0	0	0.0052592	0.000175346	0.00222524	0.0349837	0.000864006	0	0.0804957	0	0.200941	0	0	0.0260275	0.0983544	0	0.046311	1	0	0.0130285
J9VJT7	DVPPSLAPLLELIPKTTPQAK	1	1	1	1	0.975399	1	1	0.360438	1	1	1	1	0.666923	1	0.450452	1	1	1	1	1	1	0.932437	1	1
J9VJ64	KAPSILLDTSALEK	0.000956023	0	0	0	0.000155654	0	0.00126703	0	0.248382	0	0	0	0	0	0.0472487	0.038733	0.00737746	0	0	0	0	0	0	0
J9VJ64	ELASTDLLISPAKK	1	1	0.259783	0.944456	1	1	0.0694977	1	1	1	0.339037	1	0.814968	1	1	1	1	0.821848	1	0.384575	0.743586	1	0.83905	0.816091
J9W1Z9	SLTLSDPLQASLLK	0	0	0	0	0	0	0	0	0	0	0	0	0	0	0	0	0	0	0	0	0	0	0	0
J9W1Z9	LLSAQLPDSLTLSK	0.982918	0.992719	0.484519	0.570755	0.692089	0.802337	0.316334	0.36208	1	0.7965	1	0.865056	0.802163	1	1	1	1	0.775421	1	1	0.3279	1	0.464385	1
J9W132	WIIDNLLSGDLVK	0.914405	0.764038	1	0.453899	0.581663	0.344309	0.0595681	0	1	0.563326	0	0.0228083	0.929567	1	0.817215	0.622867	0.0585558	0.468139	0.884	0.119957	0.0344008	1	1	1
J9W132	VLDGSLLNDIIWK	0.38317	0.664849	0.151397	0.370383	0.111721	0.496863	0.232094	0.344305	0.526881	0.278671	0.425998	0.355877	0.276365	0.826221	1	0.355147	0.718899	0.316006	0.936034	0.278321	1	0.388146	0.448847	0.246579
J9VGH8	LMLPTLLDALEEK	0	0	0	0.00214439	0	0	0	0	0.00337228	0	0	0.0645205	0	0	0	0.0120688	0	0	0.00927727	0	0	0.00599268	0	0
J9VGH8	EELADLLTPLMLK	1	1	0.651894	1	0.0205618	0.127595	0.529557	0.184204	0.752337	0.195228	0.478992	0.232318	0.312385	1	0.877511	1	0.0666497	0.495578	0.251831	0.160535	0.761611	0.968351	0.276977	1
J9VH90	SVITYGPSSSISLEIIHSPLK	1	0.0532279	0.161315	0.0959477	0.036247	1	0.171533	0.0370967	0.956566	1	1	1	0.85549	0	1	1	1	0.0501744	0.0930954	0.0137828	0.054509	1	0	0.0508709
J9VH90	LPSHIIELSISSSPGYTIVSK	0.783313	0.733238	1	1	0.934287	1	0.997204	1	1	1	0.414231	1	1	1	1	1	0.777543	1	0.956089	0.909766	1	1	1	1
J9VIP8	LSEC[PPa]IVQSAPLVR	1	0.399744	1	1	0.83033	0.283466	0.59198	1	0.652582	0.166532	0.0263174	1	1	1	1	1	0.985379	1	0.114892	0.885177	1	1	0.615492	1
J9VIP8	VLPASQVIC[PPa]ESLR	0.228208	0.221324	0.265121	1	0.536944	0.214679	1	0.354211	1	0.541218	1	0.423413	0.941828	0.117189	0.209257	0.353528	0.617427	0.981913	0.107972	0.0493563	1	1	0.535997	0.0841856
J9VYL9	LQSDEALMGIPLAK	0	0	0	0	0	0	0	0	0	0	0	0	0	0	0	0	0	0	0	0	0	0	0	0
J9VYL9	ALPIGMLAEDSQLK	0.58289	1	0.818462	1	0.45177	0.362543	0.505567	0.225664	1	0.781655	0.224586	1	0.547752	0.654289	0.998765	0.0609289	0.464534	0.935057	0.516001	0.655746	0.384608	0.970013	0.427214	0.967637
Q9P8P2	LVQPVIEQMMAAR	1	0.0488496	0.384274	0.469462	0.0563844	1	0.182664	0.889928	0.404808	1	1	1	0.0878614	0.0896987	0.28025	0.987795	1	1	0.547968	0.564756	0.793492	1	0.0692403	0.451149
Q9P8P2	AAMMQEIVPQVLR	0.652052	1	0.226218	0.737052	0.029726	0.564225	1	0.0674503	1	0.98113	0.632922	0.349817	1	0.524125	0.512839	1	0.057986	0.576812	0.529506	0.58495	0.999706	1	0.658972	0.635675
J9VGS3	LISYILYLPYSIEEAPESK	0	0	0	0	0	0.0202066	0	0	0.130681	0	0	0	0	0.00304017	0.0381894	0.0109011	0.0118137	0.000404817	0.62079	0	0.922063	0	0	0.0705038
J9VGS3	SEPAEEISYPLYLIYSILK	0.66368	1	1	1	1	1	1	1	0.977257	1	0.727944	0.955956	0.846512	0.302546	1	1	1	1	1	1	1	1	1	0.994642
J9VKS6	GATGASAAPAAPPPPPR	0.119225	0	0	1	0.0206652	0.223777	0.326797	0	1	0	0.0252988	0.873293	0.52494	0	0.00609358	0.222749	0	0.319585	0.000336022	0	0.0199524	0.146124	0	0.0987695
J9VKS6	PPPPPAAPAASAGTAGR	0.973564	0.482796	0.962781	0.838866	0.444921	0.995001	0.613342	0.0643197	1	0.516556	0.0629371	1	0.840307	0.407862	1	1	1	1	1	1	1	1	1	1
J9VMN1	VYTPFPPPQQPSK	0.0021028	0	0	0.0492958	0	0	0	0.000694867	0.0374	0	0	0	0	0	0	0.0207222	0	0	0.291531	0	0	1	0	0.553053
J9VMN1	SPQQPPPFPTYVK	1	0.0454411	0.373147	1	0.300151	0.536672	0.0492447	0.702738	1	0.307166	0.624873	1	0.576735	0.141818	0.563169	0.0684404	0.673831	1	0.648891	0.0654443	0.564444	1	0.745283	1
J9VQ63	LATMAVEPGVNVER	0.233841	0.000871713	1	1	1	0.084797	1	0.650046	1	0.0486721	0.675064	1	1	0.88251	0.817786	1	0.00395768	0.831653	1	0.0683614	0.131805	1	1	1
J9VQ63	EVNVGPEVAMTALR	1	1	0.099118	0.79294	1	0.442781	0.825727	0.197789	1	0.49434	1	0.976204	0.155504	1	1	1	0.627999	0.121919	1	0.331186	1	1	0.121642	0.374701
J9VZ01	NLDTTAVELVDNQKENLVGR	1	1	1	1	0.483873	0.869397	0.634842	0.619046	1	0.892967	1	1	1	0.749046	1	1	1	1	0.602819	0.653309	0.9047	1	0.986169	1
J9VZ01	GVLNEKQNDVLEVATTDLNR	1	1	1	0.50624	1	1	1	1	0.493738	1	1	1	1	1	1	0.927735	1	1	1	1	1	1	1	1
J9VH18	LVTFLEGDPQNPR	0.495488	0.564797	0.385284	1	0.1914	1	0.110354	0.68152	0.914125	0.0487276	0.406388	1	1	0.307228	0.0406473	0.791481	0.219527	1	0.14332	0.803717	0.666308	1	0.71601	1
J9VH18	PNQPDGELFTVLR	1	0.153992	1	0.325015	0.675328	1	0.197355	0.474638	0.747144	0.0390174	0.307112	0.819176	1	0.244187	1	1	1	1	1	0.47513	0.923352	1	1	0.978214
J9VMZ8	SQVANIDELISEEVAALAAER	0.108585	0.251388	0.18718	0.103073	0.271952	0.0814445	0.0503673	0.789424	0.293804	0.0798769	0.276283	0.482631	0.356535	0.0426017	1	0.245978	0.0343295	1	1	0.181617	0.0764795	1	0.0188441	0.248484
J9VMZ8	EAALAAVEESILEDINAVQSR	1	0.459131	0.258749	1	0.218278	0.937254	0.0598622	0.247841	1	0.659277	0.13297	0.997773	1	0.53714	0.824891	0.405161	0.672348	0.678584	1	0.483836	1	1	0.326867	1
J9VHI5	SGDYTAALTQAFIK	0	0	0	0	0	0	0	0	0	0	0	0	0	0	0	0	0	0	0	0	0	0	0	0
J9VHI5	IFAQTLAATYDGSK	1	0.608744	1	1	0.724619	1	0.25247	0.512039	1	0.63017	1	0.00481603	1	0.454103	0.797118	1	1	1	1	1	1	1	1	1
J9VJH9	VFAQQYSANPIDVISVFC[PPa]R	0.314311	0.0649552	0.170293	0.18327	0.0197117	0.129026	0.119006	0.0466089	0.0992171	0.385934	0.0333958	0.234095	0.0807923	0.446218	0.0853891	0.130753	0.43079	0.0437457	0.207598	0.0337092	1	0.107973	0.298952	0.437889
J9VJH9	VC[PPa]FVSIVDIPNASYQQAFR	0.0801953	0.209366	0.492258	1	0.202845	0.498265	1	0.0996719	0.289741	0.204763	0.299306	1	0.506234	1	0.990777	0.872965	0.616325	1	0.83367	1	0.924967	1	1	1
J9VV28	LEMDLLGSAFAYR	1	0.439478	1	0.938402	0.233368	0.337954	1	0.114201	1	0.459639	0.116625	1	1	0.584083	1	1	0.615656	0.514105	0.651539	0.971081	1	0.298885	1	0.944215
J9VV28	YAFASGLLDMELR	0.24625	0.409277	0.125739	0.17355	1	0.979977	0.0806245	0.539547	0.368397	0.204177	0.0979842	0.731051	0.533727	0.854689	0.314815	0.0565401	0.100543	1	0.317234	0.300017	1	1	1	1
J9VNW4	APTVSPLDENGWVAVSAMVER	0.136206	0.0936227	0.0293887	1	0.0210155	0.0197157	1	0	0	0.00793711	0.435844	0.00806156	0.472131	0.350194	0.526419	0.944252	0.628274	1	0.434292	1	0.805905	0	1	0.181648
J9VNW4	EVMASVAVWGNEDLPSVTPAR	1	0.904716	0.854671	0.798166	1	1	1	0.589052	0.949257	1	0.892638	1	0.685551	1	1	0.788763	1	1	1	1	1	1	1	0.182197
J9VHW7	AGPIFSPPASADEAR	0.430709	0.262941	0.162357	1	1	0.460458	0.38223	0.434961	1	1	0.977281	1	0.417964	0.111136	0.519328	0.186318	0.722758	1	0.101254	0.16032	0.410382	1	1	0.400704
J9VHW7	AEDASAPPSFIPGAR	0.583039	0.958238	1	0.824338	0.424196	1	1	1	1	0.334152	1	1	0.247138	0.975714	0.377729	1	1	1	1	1	1	0.883595	1	0.956034
J9VNK3	QFEPYFILDDAK	0	0	0	0	0	0	0	0	0	0	0	0	0	0	0	0	0	0	0	0	0	0	0	0
J9VNK3	ADDLIFYPEFQK	1	0.575072	0.808958	0.479147	0.451272	1	1	0.520749	1	0.504989	0.566494	0.496479	1	0.27315	0.725114	0.400387	1	1	0.0448624	1	0.895748	1	0.473506	0.690067
J9VVA0	SKFEELTGSFEQLEEEVAR	0.869713	0.701529	1	1	1	1	1	1	1	0.884794	1	1	1	1	1	1	1	0.978434	1	0.73252	1	1	0.474775	1
J9VVA0	AVEEELQEFSGTLEEFKSR	0.91799	0.901163	1	0.713535	0.87309	1	0.879327	0.743299	1	1	0.751649	1	0.552605	0.418384	1	1	0.717685	0.120606	1	1	1	1	0.833093	1
J9VWS9	VPPYNTMMQFYLQTQPNR	0.756198	0	1	1	0.735161	0.0564273	0.139879	0.339694	0.31502	0.972083	0.0134143	1	0.507642	0.0214286	0.996567	1	0.0145726	1	0.315394	1	1	1	0.554078	0.482728
J9VWS9	NPQTQLYFQMMTNYPPVR	0.703148	0.425826	1	0.981094	1	1	1	0.455357	1	1	0.332804	1	1	1	0.226989	0.721435	1	1	0.452571	1	1	1	1	1
J9VJU9	GGTGGPNYAAEHVQK	1	0	0	1	1	0	0.637221	0.11782	1	0.525692	0	0.0509364	0	1	0.800841	1	0	0	1	0.00828525	0.503572	1	1	0.447807
J9VJU9	QVHEAAYNPGGTGGK	0.933195	0.902513	0.211983	1	1	1	0.50181	1	1	0.802005	1	0.976903	0.743852	0.519469	1	1	0.656375	1	1	1	1	1	0.148038	1
J9VTU3	C[PPa]GLGELELPENEPGSSIMPGK	0	0	0	0	0	0	0.0198095	0	0	1	0	0	0	1	0	0	0.0124867	0	0	0	0	0	0	0
J9VTU3	GPMISSGPENEPLELEGLGC[PPa]K	0.94701	0.515279	1	0.63006	1	0.187929	0.288331	1	1	1	0.574775	1	1	1	1	0.856115	0.734048	0.403876	0.640864	1	1	0.494325	1	1
J9VQJ7	DMVDSIFNIFER	1	0	0.0258236	1	0	0	0	0.0457383	1	0.158835	0.0422954	1	1	0.0832074	0.60052	0.791428	0.310259	0.931557	0.116035	1	1	0.377501	0.877844	1
J9VQJ7	EFINFISDVMDR	0.232261	0.123998	0.475348	0.110839	0.302959	0.86918	0.0672606	0.181112	0.552271	0.281633	0.180147	0.677985	0.235377	1	0.25893	0.306256	0.399684	0.0901241	1	1	0.465192	1	0.940405	0.838646
J9VXH1	IWNSANPFDFMEMISLQGK	0.0497505	0	0.0549602	0.789858	1	1	0.639525	0.129284	1	0.479975	0.0663337	0.41741	1	0.273839	1	1	0.720487	1	0.948294	0.654438	1	1	0.0451796	1
J9VXH1	GQLSIMEMFDFPNASNWIK	1	0.731493	0.735314	1	0.385051	0.741282	0.882851	0.319363	1	0.431625	1	1	0.44885	1	1	0.858122	0.445538	1	1	0.478246	0.944041	1	0.684366	0.769105
J9W1M8	AQDTFYGSPTTSGLYHAQQR	0.692229	1	1	0.404054	0	1	0.84604	0.630149	0.71531	0.958297	0.0291106	1	0.379279	0.0431141	0.893422	1	1	1	0.998832	1	0.250611	0.620354	1	1
J9W1M8	QQAHYLGSTTPSGYFTDQAR	1	1	1	1	1	1	1	1	1	1	1	1	1	1	1	1	1	1	1	1	1	1	1	1
J9VJH4	DETGPHLFEFSPAGTAFEYYAHSIGAR	0.852513	0.00419855	0	0.191411	0	0.00145465	0	0.129701	1	0.279909	0.537157	0.0997606	0.0637674	0.0774138	1	0.627231	0.076049	0.0194595	0.25648	0.0097313	0.955054	0.420913	0.0836883	0.457683
J9VJH4	AGISHAYYEFATGAPSFEFLHPGTEDR	1	0.823212	1	1	0.393486	1	0.965867	1	1	1	0.242578	1	1	0.640527	1	1	1	1	0.702343	0.368852	1	1	1	1
J9VKQ0	QAMEAIMDYQTGK	0.467966	1	0.0106049	1	1	0.086133	0.0191062	0.391106	0.206243	1	0.104049	0.01086	0	0.465242	0.147236	0.735147	0.818325	0.173593	0.162763	1	0.0611122	0.00141376	0	0.917225
J9VKQ0	GTQYDMIAEMAQK	1	0.938499	0.0899367	1	0.194928	1	0.947857	0.39122	0.934528	0.493807	0.661303	0.811481	0.653282	0.634914	0.974564	1	0.206993	1	0.0669587	0.192357	0.852756	0.132645	1	0.265062
J9VS68	VAVIGAGYIAVELAGVFNTLGSETHLVIR	0.0277707	1	0.214007	0.465531	0.0830947	0.0588293	0.0268269	0	0.711855	0.00773276	0.0829971	0.0131782	0.248907	0.873659	0.0187147	0.531176	0.112327	0.0663773	1	0.0459002	1	0.87412	1	1
J9VS68	IVLHTESGLTNFVGALEVAIYGAGIVAVR	0.545754	1	0.41827	1	0.631327	1	0.502016	0.488478	1	1	0.231487	1	1	1	1	1	1	1	1	1	1	0.973708	1	1
J9VGN9	ATGPSAPPHFDLEPLVRPNILALQPYR	0.257487	0	0	1	0.0158559	0.161431	0	1	0.372455	1	0.036342	1	0.968374	0.463518	1	1	0.149899	0.112498	0.799881	0.138339	1	0.897173	0.459281	0.0301084
J9VGN9	YPQLALINPRVLPELDFHPPASPGTAR	1	1	1	1	1	1	1	1	1	1	1	1	1	1	1	1	1	1	1	1	1	1	1	1
J9VTB8	TRQPQAYVAYPELTC[PPa]LHC[PPa]LGANPPGK	1	1	1	1	1	1	1	1	1	1	0.984701	1	1	0.843772	0.465369	1	1	1	0.793648	1	1	1	1	0.667345
J9VTB8	GPPNAGLC[PPa]HLC[PPa]TLEPYAVYAQPQRTK	1	1	1	1	1	1	1	1	1	1	1	1	1	1	1	1	1	1	1	1	1	1	1	1
J9VRT4	FEFPNPLPHLTINIGNYLK	1	0.150926	1	1	0.0570884	0.505895	0.076505	0.0322185	1	0.909387	0.259975	1	0.710559	0.299061	0.308768	1	0.0103868	0.237014	0.527693	0.718244	0.834292	1	0.0101551	1
J9VRT4	LYNGINITLHPLPNPFEFK	1	1	0.379706	1	0.305694	1	0.261517	1	0.475587	1	0.176383	1	0.403838	0.461083	1	0.754722	0.626633	0.848383	1	0.367645	1	0.922377	1	0.981672
J9VN11	GVNAVAHLASPFYVTNVKDPK	0	0.0039429	0	0	0	0	0	0	0.0100999	0	0.0108012	0	0	0	0.00290763	0.277105	0	0	0.383657	0	0	0.0075594	0	0
J9VN11	PDKVNTVYFPSALHAVANVGK	0.938908	1	1	1	1	1	1	0.624955	1	0.712352	0.859273	1	1	1	0.958722	1	1	1	1	1	1	1	1	1
J9VL89	VGGLVLANAC[PPa]GPC[PPa]IGQWDRR	0.00277296	0	0	0.0334287	0	0	0	0.0138423	1	0.229004	0.0346466	1	0.00341588	1	1	1	0.733338	1	0.00981267	0	0	0.000238692	0.00272611	1
J9VL89	RDWQGIC[PPa]PGC[PPa]ANALVLGGVR	1	1	1	1	0.279453	0.719264	1	1	1	0.819429	0.508748	1	1	1	1	1	0.818741	0.258659	1	0.689177	1	0.848352	1	1
J9VML7	QLTAFLPPDYPTQEGHEKR	0.972187	0.0241042	0.844153	1	1	0.800935	1	0.583535	0.667135	0.995942	0.924934	0.594257	0.737452	0.671635	1	1	0.469106	1	0.882342	1	1	1	0.898078	0.63526
J9VML7	KEHGEQTPYDPPLFATLQR	0.87789	0.355024	1	1	1	1	1	0.415537	1	1	0.234009	1	1	0.905792	1	1	1	0.578228	1	1	1	0.795997	1	1
J9VWJ8	ETNQLEHENFILAQENAVK	0	0	0	0	0	0	0	0	0	0	0	0	0	0	0	0	0	0	0	0	0	0	0	0
J9VWJ8	VANEQALIFNEHELQNTEK	0.852149	1	0.238849	1	1	1	0.54211	1	1	1	1	1	1	1	1	0.913411	1	1	1	1	1	1	1	1
J9VWW7	GGGGGGLGNEVLVMAPTEGGGGGGGGR	1	1	1	1	1	0.873876	1	0.6708	1	0.926523	0.420496	1	1	0.195333	0.978816	1	0.82237	0.672113	1	1	0.595279	1	1	0.609108
J9VWW7	GGGGGGGGETPAMVLVENGLGGGGGGR	1	1	0.477259	0.885823	0.767165	0.745827	1	0.363846	1	0.488221	0.362599	1	0.643076	0.666317	0.919043	0.461238	0.757755	1	0.464646	0.0768662	0.657506	1	0.888058	0.419805
J9VXJ9	VQGATYELLAMDAFEFHER	0.862351	0.489939	0.0397253	0.203466	1	0.79237	0.0805507	0.557026	0.131523	0.475167	0.544714	0.050922	0.763324	0.158019	0.987069	1	0.789646	0.583763	0.62072	0.0169793	0.0845121	0.368597	1	0.380328
J9VXJ9	EHFEFADMALLEYTAGQVR	1	0.409912	0.888393	0.964201	1	1	0.609978	1	1	1	0.835354	1	0.953783	0.597485	1	0.425499	1	0.581198	1	0.461019	1	0.831824	0.531421	1
J9VF64	VLGILGMGGIGSALAR	0.159941	0	0	0.00193213	0	0	0	0.0334794	0	0.00619244	0.00593377	0.0975198	0.00845442	0.00434935	0	0.189482	0.0678001	0.00495238	0.266141	0	0.00020286	0.10766	0.0102205	0.0590991
J9VF64	ALASGIGGMGLIGLVR	1	1	0.309016	0.203702	0.939526	1	1	1	1	1	0.216441	1	1	1	1	1	0.841101	1	1	0.739146	1	1	0.757374	1
J9VHC5	ALINQNIFSPLVR	0.0334394	0.0208136	1	1	0.99642	0.22311	0.398335	0.914129	0.569314	1	0	0.979407	0.0842894	0.0527267	0.301588	0.883936	0.118398	0.339784	0.861922	0.163451	0.370198	1	0.129674	0.608854
J9VHC5	VLPSFINQNILAR	0.677997	1	0.516817	0.535588	0.721257	0.705412	0.727094	0.486356	0.903945	0.24285	0.19687	1	1	1	1	1	1	0.252845	1	1	0.509503	1	1	1
J9VUK7	FPIIVGGLLAAEER	0.478772	0.196105	0	0	0	0	0	1	0.0271167	0	0	0	0.150964	0.41714	1	0.717453	0	0.130764	0.502725	0	0.111003	1	0.0115448	0.819951
J9VUK7	EEAALLGGVIIPFR	1	0.95932	0.665502	0.158467	0.79411	1	1	1	1	1	0.346283	1	1	0.847674	1	1	0.969959	1	1	0.234973	0.233796	1	1	1
J9VFY8	VKGGGHVSQLYALR	1	0.187593	0.436993	0.124782	1	1	0.0177519	0.694556	1	0.6589	0.634847	1	0.765305	0.0520004	0.0593197	1	0.838441	1	0.451808	0.683145	0.919959	0.232165	1	1
J9VFY8	LAYLQSVHGGGKVR	1	0.21237	0.759279	0.604107	0.737397	1	0.597571	1	0.702505	0.948257	0.355391	1	0.067889	1	0.546564	1	1	1	1	0.126998	1	1	0.537174	0.466633
J9VZC5	QSLIPIPSGASLSSK	0	0	0	0.367919	0	0	0	0.0107717	0.101499	0.183954	1	0.100304	0.000594471	0.850569	0	0	0.811561	0	0	0	0	0	0	0.129906
J9VZC5	SSLSAGSPIPILSQK	1	1	1	0.229474	0.573081	0.29609	0.413863	0.315499	1	0.637119	1	1	1	1	1	1	0.764484	0.904968	0.726566	1	0.82794	1	0.601807	1
J9VHW0	NVKPWVEILQMK	0.364141	0.0968012	0.00220601	0.383309	1	0.0109379	0	0.492508	1	1	0.123367	0.152933	0.311248	0.756428	0.0695948	0.155171	0.151433	0.13036	1	0.00465622	0.392807	0	1	0.730327
J9VHW0	MQLIEVWPKVNK	1	0.906633	1	0.647045	0.879732	1	0.38786	0.7519	1	0.402173	0.999196	1	0.734846	0.304046	1	0.206827	0.917852	1	1	0.602605	1	1	0.0978218	1
J9VVN1	QADPSIVIMLVGNK	0.00451671	0	0.0154308	1	0	0	0	0	0.119373	0	0	0.0128458	0	0	0.0174455	0.881419	0	0.0222222	0	0	0	0.00456621	0	0.0158192
J9VVN1	NGVLMIVISPDAQK	1	0.133046	0.446143	1	1	0.989505	0.126684	1	1	1	0.553827	1	0.813507	1	1	0.316834	0.320126	0.737367	1	0.940946	1	1	0.496535	0.959514
J9VTZ9	AGGGPLGAEEIMGVVK	0.00680706	0.148982	0.0147681	0.886476	0.450069	0.113915	0.0947516	0.00775194	0.425306	1	0.00410576	1	0.145186	0.819259	0.0639812	0.610465	0.352456	0.340458	0.11799	0.960489	1	1	0.587127	0.0183126
J9VTZ9	VVGMIEEAGLPGGGAK	1	1	1	1	1	1	0.512558	1	1	1	0.368496	1	1	0.819915	0.372271	1	0.328096	1	0.884817	0.385951	1	1	1	1
J9VJN4	DIWVIGQDGEPKK	0.17662	1	1	1	0.290084	1	1	0.339802	1	0.211433	0.313411	1	0.533421	0.332279	0.667788	0.490315	0.894784	0.108625	0.545327	1	1	1	1	0.777412
J9VJN4	KPEGDQGIVWIDK	0.950083	0.0551022	0.3722	0.211783	0.211502	1	0.718226	1	0.672767	0.374828	0.57224	1	0.653729	1	1	1	0.179195	1	1	1	1	1	1	0.441287
J9VJH0	GTVAGLRPSPALTVPEGMSVADASQLC[PPa]AAK	1	0.744648	1	1	1	0.631636	1	1	1	1	1	1	0.253291	1	0.463358	1	1	1	1	1	1	1	1	1
J9VJH0	AAC[PPa]LQSADAVSMGEPVTLAPSPRLGAVTGK	1	1	1	1	0.78984	1	0.844311	1	1	1	1	1	1	1	1	0.423769	1	1	1	1	1	1	1	0.817463
J9VVR1	LINDAVPETIDER	0	0	0	1	0	0	0	0	0.748834	0	0	1	0.0113128	0	0	0.102936	0	0.00900106	0.0910154	0	0	1	0	0.609367
J9VVR1	EDITEPVADNILR	1	0.400725	0.274181	0.238417	0.890951	0.545461	1	1	0.203007	0.340911	1	0.962211	0.776727	0.818216	1	0.799189	1	1	0.537749	1	1	1	1	1
J9W1H8	WAGDYVSALSIFR	0.377778	0	0.37297	0.132086	0.00421512	0.845886	0.099806	0.00286195	0.196904	0.0833465	0	0.164627	0.0443916	0.0431431	0.226403	0.167122	0.0958555	0.162948	0.835903	0.0548493	0.407697	0.863363	0.863661	0.460613
J9W1H8	FISLASVYDGAWR	1	0.716049	0.153126	0.467384	0.143003	0.668107	1	0.159248	0.682412	0.484388	1	0.727213	0.728923	0.997237	0.965597	1	0.48788	0.626353	1	1	1	0.315223	0.38779	0.686722
J9VUK0	WFNHVETLDVPK	0.370184	0	0.0861368	1	0.0080011	0.193448	0.182024	0.260588	0.122115	0.303405	0.229083	1	0.961799	0.972108	1	0.429	0.627792	0.299603	1	0.924002	1	0.68984	1	1
J9VUK0	PVDLTEVHNFWK	0.151701	0.912794	0.433697	0.468509	0.334677	1	0.281838	1	0.217801	1	1	1	0.225118	0.713249	0.884304	0.398268	1	0.666149	0.606026	0.222757	0.684279	1	0.699788	1
J9VNY7	GVDSKPGPTVWGER	0.954836	0.513667	0.056779	0.927504	0.714367	0.934359	0.716563	0.274372	1	0.308784	0.220009	0.956835	1	0.289163	0.92002	1	0.0763526	0.289265	0.752202	0.130966	0.971608	0.518264	1	1
J9VNY7	EGWVTPGPKSDVGR	0.857164	0.478828	1	0.779627	0.220639	0.529171	0.865239	0.720683	0.494577	0.770316	0.135753	0.988526	0.757531	1	1	1	0.536831	0.794559	1	0.0260715	0.812081	0.925729	0.970248	1
J9VN07	SLEDELPVTPEQK	0.041334	0.00492808	0.663981	0.603373	0.222768	0.204378	0.04027	0.0323133	0.02942	0.0111055	0.0971201	0.550942	0.0707027	0.0125235	0.0558755	0.0153829	0.00480986	0.263859	0.126816	0	0	0.0345761	0.0644351	0.177932
J9VN07	QEPTVPLEDELSK	1	1	0.693859	1	0.501336	1	1	1	0.619588	0.888375	1	1	0.271725	0.189696	1	0.363732	1	0.609482	0.834896	0.326201	1	1	1	0.0768634
J9VUL6	MSHEALAQLVEEK	0.951155	1	1	0.573289	0.320177	1	0.229954	0.343162	1	0.673394	1	1	1	0.411253	1	0.0923411	0.325206	1	0.190754	0.986805	0.901844	1	1	1
J9VUL6	EEVLQALAEHSMK	0.92808	0.600722	1	1	1	1	1	1	0.673202	1	1	1	0.727448	1	0.519156	1	1	0.989915	1	0.730611	1	1	0.77804	1
J9VKC0	GTYEEVYNDPDVTAVYVGTPHVLHHR	1	1	0.0212649	1	1	1	1	1	1	1	1	1	1	0.327159	0.969585	0.693398	1	0.799444	0.166709	0.176797	0.423106	1	0.516478	1
J9VKC0	HHLVHPTGVYVATVDPDNYVEEYTGR	1	1	1	0.673283	0.88745	1	1	1	1	1	1	1	0.921393	1	1	1	1	1	1	1	1	1	1	1
J9W2P4	MSTVTNNAFDQTR	0.115427	0.0214471	0.28887	1	0.350647	0.521706	0.269792	0.189773	1	0.634719	0.430116	1	0.105639	0.231864	0.249079	1	0.483206	0.359933	1	0.106237	1	1	0.543517	1
J9W2P4	TQDFANNTVTSMR	0.800678	0.117238	0.988019	0.300055	1	0.508692	0.850897	0.358697	0.525993	0.227859	0.270491	1	0.605994	0.0509039	1	0.186703	0.249774	0.517042	0.285943	0.339916	0.639323	0.904003	0.109272	1
J9VQC7	FVSLGIEPPKGVLLYGPPGTGK	0.992094	0.951842	1	1	1	1	0.67731	1	0.480278	0.541374	0.722174	1	1	0.716631	1	1	0.179868	1	1	1	0.942877	1	0.5931	1
J9VQC7	GTGPPGYLLVGKPPEIGLSVFK	1	1	1	1	1	1	1	1	1	1	1	1	1	1	0.721501	1	1	1	1	1	1	1	1	0.597518
J9VT91	VLLSIGGWSFSPNFAGIVHPK	1	0.139241	0.286514	1	1	1	0.302435	1	0.861371	1	1	0.091457	1	0.647461	1	1	0.0421041	0.0941361	1	0.161213	1	0.411778	0.00163079	1
J9VT91	PHVIGAFNPSFSWGGISLLVK	1	0.678415	1	0.810708	1	1	1	0.348151	1	1	1	1	1	1	1	1	1	0.759217	1	1	0.59221	1	1	0.996916
J9VEI4	YELESAAAQPEVPAFIESFK	0.0158028	0	0.0100608	0	0	0.000149309	0.0244267	0	0.0336946	0	0	0	0	0	0	0	0	0	0.227699	0.0843304	0.00490381	0.0263419	0	0
J9VEI4	FSEIFAPVEPQAAASELEYK	0.925146	1	0.609868	1	1	1	0.300112	1	1	0.256421	0.0712449	1	0.816075	1	1	0.347836	1	0.466144	0.930026	0.568517	0.987943	0.547802	1	0.588326
J9VX77	IFSEGYSVPPGETYAAIEAPK	0.868876	0	0.0118794	0.071628	0.031878	0	0.0119541	0	0.499532	0.00378757	0.0127288	1	0	0.00331341	0.0889121	1	0	0	0.0317268	0	1	0.740056	0.0380064	0.742939
J9VX77	PAEIAAYTEGPPVSYGESFIK	1	1	0.0832814	1	1	1	1	0.604065	1	1	1	1	1	0.604399	1	0.791882	0.392411	1	1	1	1	1	1	1
J9VYM4	AAEGQSAAPSSPAPTTTPNNSNR	0.108147	0.0291051	0	0.260553	0.0524909	1	0.092614	0.0327789	1	0.132606	0	0.568162	0.238331	0.219324	1	1	0.037329	0.906269	1	0.0732149	0.779222	0.441005	0.263169	1
J9VYM4	NSNNPTTTPAPSSPAASQGEAAR	0.751385	1	0.260209	0.527503	0.238585	0.797914	1	0.586347	0.941349	0.850528	1	0.323107	1	0.844072	1	1	0.286641	1	1	1	0.195995	1	1	1
J9VX11	MVPQQAEAGFMMQDETDAAR	1	1	0.14351	1	0.767578	0.214437	1	0.859638	0.521441	0.865562	0.501298	1	1	1	1	1	0.611005	0.621297	1	1	0.971742	1	1	1
J9VX11	AADTEDQMMFGAEAQQPVMR	1	0.973769	1	1	0.486439	0.832147	1	1	1	0.705659	1	1	1	1	1	1	1	0.704357	0.653936	0.055275	0.50227	1	1	0.114422
J9VMS4	MNISLVMTAVQHGAIVANYVEVTELHK	0.543281	0.0560157	0	0.0125379	0.00311388	0.164852	0	0	1	0	0.127968	0	0.103998	0	0.0113682	0.168302	0	0.959713	1	0	0.0294097	1	0	0.0195164
J9VMS4	HLETVEVYNAVIAGHQVATMVLSINMK	0.860338	1	1	0.939385	0.508574	1	1	0.93234	0.715776	0.385949	1	1	1	0.960209	1	1	0.663147	1	0.484726	1	1	1	1	1
J9VJ71	KATLNVGNVLPIGQC[PPa]PEGTIVC[PPa]NVEEK	0	0	0	0	0	0	0	0	0	0	0	0	0	0.142055	0	0	0	0	0	0	0	0	0	0
J9VJ71	EEVNC[PPa]VITGEPC[PPa]QGIPLVNGVNLTAKK	1	1	1	1	1	1	1	0.732894	1	1	1	1	1	1	1	1	1	1	0.965018	0.392765	1	1	1	1
J9VFW4	VVIAASMFNRPQC[PPa]LFLDEPTNFLDR	1	0.366657	1	1	0.0770366	0.323582	1	0.219055	1	1	0.310607	1	1	0.920807	1	1	0.413875	1	0.917689	0.773557	1	1	1	0.82525
J9VFW4	DLFNTPEDLFLC[PPa]QPRNFMSAAIVVR	0.911708	1	0.599263	1	1	1	0.670509	1	1	1	1	1	0.444866	0.427406	1	1	1	1	1	1	1	1	1	1
J9VF99	AQVSLPK	0.00511737	0	0	0	0	0	0	0	0	0	0	0	0.0160064	0	0.00894855	0.777962	0.00578335	0	0.10101	0	0.0388695	0	0	0
J9VF99	PLSVQAK	0.615371	0.349689	0.423849	0.53483	0.0894781	1	0.370123	0.624096	0.109061	1	1	1	0.9387	0.191116	0.117176	0.537284	0.260614	0.0159553	0.814761	0.491915	0.565503	0.395126	1	0.0308494
J9VT24	IIQVSDIPVTLTGK	0.671073	0.600443	0.809043	0.121088	1	1	1	0.123293	0.279841	0.718282	1	1	0.417292	0.539563	0.660401	0.893378	0.583049	0.887326	1	1	1	0.8021	0.891651	1
J9VT24	GTLTVPIDSVQIIK	1	0.603918	0.638216	0.446045	1	1	0.318361	1	0.73607	0.465468	0.0874164	0.803379	1	0.866916	0.785127	1	0.582932	0.960941	0.985077	0.935371	0.6401	1	0.538325	1
J9VMR8	LLSPLAQSEVGTIR	0.605589	0.594166	0.360634	0.680277	0.0363207	0.781864	0.80376	0.461861	0.0327688	0.179494	0.449718	1	0	0.284606	0.257427	0.0478378	0.571527	0.0114276	0.996838	0.0065191	0.231482	1	0.389111	0.136113
J9VMR8	ITGVESQALPSLLR	0.952448	1	0.888736	0.786032	1	0.0298217	0.865312	0.191406	0.541273	1	0.109562	1	1	0.486122	0.102689	0.944427	0.469234	0.881361	0.764947	0.849055	0.92136	1	1	0.418957
J9VVA4	IIPNKEEGTLTIR	0	0	0	0	0.268352	0.0167453	0.172494	0.880238	0	0	0	1	0	0.479649	0.643671	0.00630994	0	1	1	0	0.00888573	1	0	1
J9VVA4	ITLTGEEKNPIIR	0.849919	0.597138	0.373828	1	1	1	0.811328	0.249777	1	1	0.738614	1	1	1	0.9251	0.694534	1	1	1	0.732295	1	1	1	1
J9VQA4	AAISQNNLPLVDSIILTSLSR	1	0	0	0.0163175	1	0	0	0.0138259	1	0.0210291	0.897714	0.292087	0.518414	0.0441396	0.0834654	0.173774	0.0481915	0.735525	1	0.0109461	0.0310969	0.580262	0.572742	0.873243
J9VQA4	SLSTLIISDVLPLNNQSIAAR	1	0.434339	0.273095	0.510278	1	0.574803	0.634246	0.783615	1	0.316892	0.746978	1	1	0.622657	0.0274807	1	0.769028	1	1	0.999665	1	0.837923	1	0.0763319
J9VYL1	APAAAQELLMDLIK	0.00612223	0	0.0395659	0	0	0	0	0	0.17341	0	0	0.00292654	0.359367	0	0	0.316357	0	0.00497227	0.0302402	0.0134652	0.0280773	0.126167	0	0.263279
J9VYL1	ILDMLLEQAAAPAK	0.816901	0.954587	1	1	0.102165	0.954402	0.128353	0.883667	0.816929	0.104709	0.658234	0.323771	1	0.16644	1	1	0.858537	1	1	1	0.714858	1	0.997945	1
J9VW18	QLSMLDLPAPTGLK	0	0	0	0	0	0	0	0	0	0	0	0	0	0	0	0	0	0	0	0	0	0	0	0
J9VW18	LGTPAPLDLMSLQK	0.623085	1	0.77315	1	0.738838	0.884294	0.746679	0.799519	0.128657	0.938308	0.505451	1	0.904785	1	0.499864	0.228523	0.125213	0.971772	0.808567	1	0.577235	1	1	0.598281
J9VKE2	VAWVGDTNNITNELLVTLPR	0	0	0	0	0	0	0	0	0	0	0	0	0	0	0	0	0	0	0	0	0	0	0	0
J9VKE2	PLTVLLENTINNTDGVWAVR	1	0.412892	0.895427	1	1	0.886064	1	0.333193	0.079183	0.0971585	0.728759	1	0.0686329	1	0.899581	1	0.963293	1	0.255994	0.107811	0.877793	0.377119	1	1
J9VZD9	RLLAALIANEWENQDEVLK	1	1	0.0111334	1	1	1	1	0.325163	1	1	1	0.882003	0.209546	1	0.596924	1	0.193565	1	1	1	1	1	1	1
J9VZD9	LVEDQNEWENAILAALLRK	1	0.938085	0.881948	1	1	1	0.920456	0.777879	1	0.93636	1	1	1	1	1	1	0.622102	1	1	1	1	0.961725	1	1
J9VRC0	ISIPLGQTQAPC[PPa]GK	0.469576	0.192637	0.398797	1	0.713215	1	0.53107	0.0285074	1	1	0.0835077	0.166448	1	0.18019	1	1	1	0.250502	0.400184	1	1	0.08404	0.754147	0.819987
J9VRC0	GC[PPa]PAQTQGLPISIK	0.0723181	0.350413	0.425872	0.594488	0.371022	0.283975	0.0792049	0.729868	0.504381	0.440857	0.374531	1	0.819826	0.125322	1	1	0.512507	1	0.923391	0.6501	0.398624	1	0.629166	0.579999
J9VER4	TGKGPAPPTGTTISSAPSGLNSVK	0.957861	0	0.566669	0.519928	1	1	1	0.945597	1	0.474951	1	1	0.815696	0.885539	0.456748	1	1	1	1	1	0.913869	1	1	0.722804
J9VER4	VSNLGSPASSITTGTPPAPGKGTK	1	1	1	1	1	1	1	1	1	1	1	1	1	1	1	1	1	1	1	1	1	1	1	1
J9VY95	NAVAGDTSALVPGGVR	0	0	0	0	0	0	0	0	0	0	0	0	0	0	0	0	0	0	0	0	0	0	0	0
J9VY95	VGGPVLASTDGAVANR	0.467866	1	1	0.782136	1	1	1	0.878927	0.965989	0.3798	0.304279	1	0.0483619	0.328932	0.211139	0.844435	0.0819019	1	0.588121	1	0.750958	0.0402044	0.517364	0.0764782
J9VYI2	EPSGHLAALQSIVLQEMVFR	0.279176	0	0	0.440847	0	0	0	0	0.0671054	0	0.0124928	0.294143	0.0958042	0	0	0.178152	0	0.0502277	0.52083	0.00393577	0.0189854	1	0.017689	0.462738
J9VYI2	FVMEQLVISQLAALHGSPER	1	0.607158	1	1	1	1	1	1	0.373792	1	0.726098	1	1	0.951943	0.537956	0.792057	1	1	1	0.824692	1	1	1	1
J9VVH5	INPTPSSLSDLDPK	0.850126	1	0.0529069	1	0.00136768	0.325815	1	0.0898888	1	0.985028	0.421454	1	1	0.232637	0.886214	0.0355095	1	0.906238	1	0.332164	0.975282	0.102837	1	1
J9VVH5	PDLDSLSSPTPNIK	1	1	1	1	0.77561	0.539054	0.395693	1	1	0.489024	1	1	0.80478	0.810724	0.437749	1	0.476177	1	1	0.365615	1	1	0.805346	0.678724
J9VG82	TEAEQGMLLNLHK	0.242584	1	0.951843	0.114593	0.13679	1	1	0.248402	0.530152	1	0.287529	1	1	0.872062	0.674453	1	0.0538421	1	0.570223	1	0.281622	1	1	1
J9VG82	HLNLLMGQEAETK	0.855681	1	0.0656142	1	0.665916	0.387984	1	0.707535	1	1	0.199826	1	0.401294	0.0618547	1	1	0.187797	1	1	1	1	1	0.929834	1
J9VQI8	ELEAGFVLWSTGIAMQPFTK	1	0.252004	1	1	1	0.305426	1	1	1	1	1	1	0.940619	0.0563507	1	0.968223	1	1	1	0.587681	0.326205	0.575803	0.133978	1
J9VQI8	TFPQMAIGTSWLVFGAELEK	0.92056	0.686094	0.631599	1	0.99645	0.543133	0.449117	1	1	0.493672	0.336044	1	0.577009	0.6685	0.55475	0.847801	0.160849	1	0.918892	0.999179	0.695984	0.497523	1	1
J9VQ75	GLYFTQSAQVQNK	0.017192	0.319467	0	0.883732	0	0.0609247	0.00307692	0.63932	1	0.0490749	0.172704	0	0.177632	0	0	0.155935	0.0186058	0.030831	0.0178696	0	0.681013	0.0177672	0	1
J9VQ75	NQVQASQTFYLGK	0.214887	1	1	1	1	1	0.244744	0.364264	1	0.19316	0.177536	1	1	0.587814	0.608603	0.909411	1	0.271922	0.826545	0.821136	1	0.87559	1	0.972369
J9VXJ5	SGTTPIPGSGPTQQR	0	0.0971653	0.00803772	1	0.0392873	0	0.0114707	0	1	0.206745	0	0.977453	0.0202991	0	0.045999	0.782518	0.105472	0.0368547	1	0.268417	0.368257	1	0.00433403	1
J9VXJ5	QQTPGSGPIPTTGSR	1	0.665589	1	0.567625	0.953148	1	1	0.200651	0.922991	0.810669	0.940722	1	0.515639	0.933088	0.365768	1	0.131922	0.925002	1	1	1	1	0.801403	1
J9VJY9	ALLELFEDQYSR	0.0940681	0	0.0196553	0.269451	0	0	0	0	0.182478	0.00886352	0	1	0.107577	0	0	0.879015	0	0	1	0.00829077	0.137866	0.0840336	0	0.298016
J9VJY9	SYQDEFLELLAR	1	0.733688	0.676428	0.295809	0.340451	0.75457	0.633753	0.804427	1	1	1	1	0.237432	0.655192	1	1	1	1	0.698555	0.366423	0.0734844	0.306524	0.0852469	1
J9VIM5	TNPTALNNLDGPEK	0.593471	0.648573	0.311828	1	0.00380869	1	1	0.0930624	1	0.195135	0.0119255	1	0.0583877	0.184342	0.142088	0.472119	0.233543	0.876832	0.443398	0.409855	0.707764	1	0.0434128	1
J9VIM5	EPGDLNNLATPNTK	0.487523	1	1	0.870797	0.54954	1	1	1	1	1	0.919261	1	0.960791	1	1	1	0.886518	0.650891	1	1	1	1	1	1
J9VTG6	GNEPINVDDIIER	0.235387	0.0747956	0.682025	0.0880154	0.0238409	0.349958	0.07911	0.00772903	0.0447307	1	0.00103075	0.699296	0.102828	0.0461373	0.0364779	0.0683103	0.0343238	0.0106998	0.144067	0	0.199792	1	0.483556	1
J9VTG6	EIIDDVNIPENGR	0.293303	0.28194	1	0.468076	0.824568	1	0.090436	0.282818	0.703046	0.459722	0.997152	0.808118	0.588676	0.27146	0.162892	0.353645	0.724716	1	0.438015	0.851874	0.0834429	1	1	1
J9VSF6	VDQPQVAAVGSEVLPGDVSSDR	0.441535	0.834559	0.42356	0.356667	0.0118702	1	0.925671	0.629246	0.0290155	0.395894	0.0058997	0.0164163	0.0635694	1	0	0.95275	0.810754	0.00898916	0.0196694	0.0607221	1	0.0186556	1	0.0224955
J9VSF6	DSSVDGPLVESGVAAVQPQDVR	0.879968	1	1	1	1	1	0.56354	1	1	1	0.946551	1	1	1	1	1	1	1	1	0.763119	1	1	1	0.631317
J9VMF7	IFTAVEVNELPFSIDDAARPESDFQR	0.853102	1	0	0.860634	1	0.131324	0.0220431	0	0.0191817	1	1	0.368753	0.319523	0.0494366	0.0381778	1	0	0	0	0.00333492	0.0745395	0.0895952	0.282348	0.705994
J9VMF7	QFDSEPRAADDISFPLENVEVATFIR	1	1	0.66365	1	1	1	0.149699	0.842005	1	0.846387	1	1	1	1	1	1	0.513959	1	1	0.600843	1	1	1	1
J9VUZ1	QTDFMSIIPFER	0	0	0.138367	1	1	0.189574	0.0417934	0.702825	1	0.15125	0.0351066	0.693129	0.742802	0	0.0369748	0.0323849	1	0.761561	0.208277	0.00773637	0.0588048	0.0239839	0.0110711	0.492374
J9VUZ1	EFPIISMFDTQR	0.8506	0.239524	0.132803	0.0773542	0.0941501	0.0669968	0.727746	1	0.243247	0.252226	0.177604	1	0.184376	0.919239	0.095909	0.32593	0.0104102	0.349003	1	0.716579	0.340095	0.778213	0.444806	0.860197
J9VP56	IWTDAFQEAFQK	0.246641	0	0.0660411	0.265408	0	0.382369	0.0524785	0	0.324162	0.261976	0	1	0.0380321	0.0480603	1	0.456339	0.00993652	0.176477	0.302439	0.113716	0.175504	1	0.37282	0.626136
J9VP56	QFAEQFADTWIK	1	0.739327	0.85962	1	1	0.972206	1	0.414715	1	1	0.52772	0.590804	1	1	1	1	1	0.909141	1	1	0.919969	1	1	1
J9VPU6	C[PPa]DPEPLTNTLPGR	0	0.015049	0	0	0	0	0.00852031	0.506175	0.0700935	0.504631	0.163763	0.114231	0	0.22588	0.425797	0.00842663	0.876759	0.822774	0.227903	0.0878287	0.179315	0	0.00274481	0.392617
J9VPU6	GPLTNTLPEPDC[PPa]R	1	0.721205	0.106863	1	0.423596	1	1	0.831846	1	0.669382	0.998948	1	1	0.475528	0.516043	1	0.539231	0.496691	1	0.179662	1	1	0.711036	0.345509
J9VQY1	AIPTEGGAPEGSQGGR	0.950236	0	0	0.00854794	0	0	0	0	0.0757168	0.0033151	0.0182825	0.101614	0.489835	0	0.011042	0.0887393	0	0.00426894	0.22862	0	0	0.0241052	0.0508898	0.102092
J9VQY1	GGQSGEPAGGETPIAR	1	1	1	1	1	1	0.674273	0.302529	1	0.63162	0.956951	1	1	0.776593	1	1	1	1	1	1	1	1	1	0.664825
J9VNL6	GSLMATC[PPa]SSDLTVK	0.0157732	0.109934	1	0.361444	0.251889	0.762296	0.105013	0	0.153191	0.0781225	0.137611	0.174756	0.995007	0.986375	0.692937	0.716411	0	0.2124	1	1	0.804045	0.270857	0.872383	0.719385
J9VNL6	VTLDSSC[PPa]TAMLSGK	1	0.728852	0.251231	0.947373	0.0807632	1	0.606291	0.164726	0.254407	0.266615	0.0183841	1	1	0.488235	0.917022	1	1	0.237312	0.451198	1	1	1	1	1
J9VJP1	YC[PPa]VLQMDPTYVPPEIETR	0	0	0	0	0	0	0	0	0	0	0	0	0	0	0.0348981	0.019205	0	0	0.00475888	0	0	0	0	0.0249845
J9VJP1	TEIEPPVYTPDMQLVC[PPa]YR	0.814529	0.871194	1	0.61282	0.385409	1	1	0.748311	1	1	0.744927	1	1	1	0.401271	0.951194	1	1	1	0.85205	1	1	1	1
J9VKU8	SFEEPDYALLSGR	0	0	0.307125	0.0607105	0.0101652	0.00731311	0.00218938	0.028827	1	0	0.0315018	1	0.0431492	0	0.00998167	0.467256	0	0.301473	0.229681	0.0465195	0.178317	1	0.023584	0.140065
J9VKU8	GSLLAYDPEEFSR	0.493357	0.885626	0.35311	1	0.552474	0.906099	0.209301	0.165481	0.488566	0.318243	0.234639	0.53356	0.41914	0.289796	1	0.254235	0.56928	0.929885	0.370026	0.179932	0.0539139	0.421134	0.267859	0.772943
J9VHF5	TLEEINFMMEAR	0.31415	0.120419	0.75564	1	0.63392	0.0140258	0.0741164	0.135534	0.711093	0.436023	0.311231	0.457126	0.0819113	1	0.210668	0.596975	0.237737	0.44131	0.458443	0.353004	0.484987	1	0.115791	0.141198
J9VHF5	AEMMFNIEELTR	0.718887	0.501915	0.788709	1	0.901985	0.956809	0.621236	1	0.958052	0.521824	1	1	1	0.921051	1	1	1	1	0.865696	1	1	1	1	0.473136
J9VIY4	GIEAYC[PPa]MDQIAAK	0.549614	0	1	1	0.890923	1	0.506919	0.529961	0.702322	1	0.0957398	1	0.517067	0.897715	0.625084	0.571142	0.807691	1	1	1	0.550968	1	0.510367	0.703412
J9VIY4	AAIQDMC[PPa]YAEIGK	0.709523	0.723915	0.502141	0.227426	0.392319	0.989831	0.469595	0.907973	1	0.283072	1	1	0.223136	0.532307	0.0982339	1	0.478353	0.917566	0.792734	0.635003	0.413921	0.306765	0.718751	0.112754
J9VWC4	EYDEANPSDAMNK	0.0049239	0	0	0.437466	0	0	0	0	0.270384	0	0	0.043956	0	0	0	0.412434	0	0	0	0	0	0.655801	0	1
J9VWC4	NMADSPNAEDYEK	0.203134	0.63096	0.164258	1	0.537681	0.596516	1	0.977906	0.857714	0.527814	0.550347	0.726537	1	0.496521	0.491169	1	0.151046	0.421114	1	0.728207	0.619627	0.881494	0.594671	1
J9VLJ5	QFNQLDIPVVPNPSHIIPVLVGDAALAK	0.291286	0.0154579	0.155076	0.215215	0	0.0180348	0.224606	0.0612711	0.0906303	0.03054	0.0465543	0.00570722	0.729637	0.765533	1	0.122603	1	0.135626	0.644094	0	0	0.0687598	0	1
J9VLJ5	ALAADGVLVPIIHSPNPVVPIDLQNFQK	0.862353	0.693035	0.823579	1	1	1	0.949228	1	1	1	1	1	1	1	0.87187	1	1	1	1	1	1	1	0.566623	1
J9VU43	TLSSAAQTTIEIDSLFDGIDFYTSITR	0.0379253	0.830853	0	0.163282	0	0.0127851	0	0.00684292	0.0833463	0	0	0.0464581	0	0.0530299	0.0154193	0.00238569	0	0	1	0.000659685	0.0221179	0.0158016	0.00375763	0.93304
J9VU43	TISTYFDIGDFLSDIEITTQAASSLTR	0.297096	0.958852	0.974178	0.68477	1	1	0.240086	0.263449	0.62817	0.987906	0.857162	1	0.221906	0.48557	0.454402	1	0.547382	1	1	0.44205	0.75398	1	0.59305	1
J9VLA3	VMPLYPIELHMIIIEALTK	1	0.399033	1	1	1	0.338705	0.137755	0.231725	1	0.298091	0.992807	0.694318	0.127643	1	0.663402	1	0.852977	1	1	1	1	0.788384	1	1
J9VLA3	TLAEIIIMHLEIPYLPMVK	1	1	1	1	0.727672	1	0.843109	0.795531	1	0.679865	1	1	0.916087	0.96921	1	1	1	1	1	1	1	1	0.778505	1
J9VYG3	FISGGVGGITSQLAIYGLETLK	0.201921	0	1	1	0.0285381	0.0014537	0.237548	0	1	0.032642	0.00592426	1	0.266588	0	0.0111922	0.808438	0	0.495258	1	0	0.63691	1	0	1
J9VYG3	LTELGYIALQSTIGGVGGSIFK	0.217369	0.132572	0.129296	0.138998	0.768793	0.564501	0.192793	1	1	0.348411	1	1	0.267084	1	0.0774133	1	0.90461	0.0640093	0.724201	0.259506	1	1	1	1
J9VGR4	ILDVGSGSGYLTAVFHYLSPK	0.795952	0.0473285	0.136061	1	0.114527	0.108938	0.11198	0.76654	1	0.929568	1	1	1	0.00926772	0.658191	0.450487	1	0.596098	0.552425	1	1	1	0.0288068	0.774427
J9VGR4	PSLYHFVATLYGSGSGVDLIK	1	1	1	0.264005	1	1	1	1	0.967666	1	0.535803	1	1	1	1	1	1	1	1	1	1	1	0.906411	0.455406
J9VVA5	DILPTIDGYINEHGTISLPR	1	0.968274	1	0.865749	0.17051	1	0.119886	0.396243	0.761892	1	1	1	0.752006	1	0.833777	0.966454	0.0039619	1	0.936362	1	0.0450023	1	0.905877	1
J9VVA5	PLSITGHENIYGDITPLIDR	1	0.959613	0.235419	1	1	1	0.157097	0.847824	1	1	1	1	0.638164	1	1	1	0.572229	1	1	1	0.817524	1	1	1
J9VGN6	AQNGQPSLVAEEVPDMQVAIK	1	1	1	1	1	0.985655	1	0.483383	1	1	1	1	1	1	0.297497	0.487776	1	1	0.773289	0.307099	0.640156	1	1	1
J9VGN6	IAVQMDPVEEAVLSPQGNQAK	1	1	1	1	1	1	1	1	1	1	1	1	1	1	1	1	1	1	1	1	1	1	1	1
J9W3G3	LPHLPGNENVPPPSDMVPASR	0.049712	0	0.0113956	0.848608	0.0410273	0.0174811	0.00910811	0	0.423567	0.104515	0	0.590242	0.00979297	0	0.0172844	0.0946782	0.0134619	0.0221872	1	0.0802901	0.04239	0.394538	0	0.647807
J9W3G3	SAPVMDSPPPVNENGPLHPLR	0.826505	1	1	1	1	1	1	0.892441	1	1	0.999598	1	1	0.933171	1	1	1	1	0.881769	1	1	1	1	1
J9VXF0	LHC[PPa]LADLVEILEYSDTYR	0.66207	0.375912	0.0324995	0.614521	0.430459	0.15392	1	0.0342698	0.257374	0.568522	1	1	0.261938	0.786651	0.673746	0.219652	0.259441	0.445363	0.952122	0.225464	0.295994	0.469411	0.292745	0.925105
J9VXF0	YTDSYELIEVLDALC[PPa]HLR	1	1	0.694155	0.729888	1	0.935031	0.47401	0.677948	0.377164	1	0.898114	1	0.414121	0.72824	1	0.399112	0.572813	1	1	0.114553	0.702945	1	1	0.384277
J9VPI4	MGNLGQGLHNIDWQNQSLAK	0	0	0	0	0	0	0	0	0	0	0	0	0	0	0	0	0	0	0	0	0	0.010023	0	0
J9VPI4	ALSQNQWDINHLGQGLNGMK	0.748235	0.528425	0.816115	1	0.871235	1	1	1	0.918124	0.368515	0.302994	0.168323	0.910398	0.235632	1	0.833823	0.280164	0.336696	1	0.790656	1	0.111669	0.720394	1
J9W0K1	FGGALDGAAAEFSNGLTSGQTPR	0	0	0	0.0121695	0	0	0	0	0	0	0	0	0	0	0	0.0208397	0	0	0	0	0	0.0398977	0.0191303	0.0512962
J9W0K1	PTQGSTLGNSFEAAAGDLAGGFR	0.815762	0.54319	1	1	1	1	1	1	1	0.823952	1	1	1	1	1	1	0.803958	1	1	1	1	1	1	0.791215
J9VYJ9	VWDFALDGKDPVAEFDDER	1	0.21363	0.0289343	1	0.496809	1	1	0.0312519	1	0.986514	0.484561	1	0.181358	1	0.102235	0.0962236	1	0.886494	0.452251	0.960175	1	0.354417	1	1
J9VYJ9	EDDFEAVPDKGDLAFDWVR	1	1	1	1	0.577038	1	1	0.963397	1	0.547556	0.788845	1	1	1	1	1	1	0.892535	1	1	1	1	1	1
J9VDB3	NAESNYKPQDDAQAIGDPYK	0.0316645	1	1	0.837376	0.0617749	0.346662	0	0.0557188	1	1	1	1	0.054061	0.834965	0.50255	1	1	0.275339	1	0	0.0678764	1	0.479518	0.966146
J9VDB3	YPDGIAQADDQPKYNSEANK	1	1	1	1	1	1	1	1	1	1	1	1	1	1	1	1	1	1	0.62477	1	1	0.941237	1	0.903699
J9VQ72	TTSAAAATPIVIPNR	0.0221063	0	0	0	0	0	0	0	0.0417474	0.0982341	0	0.0645909	0.00192808	0	0.474382	0	0.0134445	0.00314899	1	0.0662638	0.0218447	0	0.0497898	1
J9VQ72	NPIVIPTAAAASTTR	0.963012	1	1	1	0.537312	1	1	0.422784	0.518732	0.49911	1	0.758517	1	0.442883	1	1	1	0.6708	1	0.817154	1	0.0534959	1	0.728466
J9VRY9	LQAEVVPTEDLLR	0	0.0196355	0.00952309	0.47555	0.268634	0.0470708	0.368446	0.0573582	0.0143423	0.0176908	0.336405	1	0.299552	0.0356307	0.210113	0.374704	0.458651	0.735775	1	0.862735	0.145864	0.846342	0.655404	1
J9VRY9	LLDETPVVEAQLR	0.967898	0.982819	0.819138	0.788758	0.184829	0.951117	0.539002	0.532679	1	0.81897	0.114707	1	1	0.0402062	0.943304	0.082026	0.214066	0.560627	1	1	0.384518	0.156063	1	0.429081
J9VZW4	LVMPYLYVLESR	0.498415	0.00369433	1	1	0.83405	0.321638	0.134711	0.492278	1	1	0.479366	1	0.894999	0.01041	0.0281598	1	0.00712809	1	1	0.808665	0.427838	0.328712	0.00797737	0.462419
J9VZW4	SELVYLYPMVLR	0.849069	0.77443	0.0590677	1	0.588277	0.731322	0.547807	1	1	0.342736	0.941072	0.780241	0.150476	0.666121	0.32383	0.777505	0.154976	1	1	0.35833	0.261878	1	0.595775	0.631459
J9VRF4	FELAFYGLAPNIK	0	0	0	0	0	0	0	0	0	0	0	0	0	0	0	0	0	0	0	0	0	0	0	0
J9VRF4	INPALGYFALEFK	0.452636	0.75635	0.419328	0.757427	0.151562	0.963152	0.542636	1	1	0.319544	0.651534	1	1	0.414903	0.081047	0.799776	0.0938419	0.701192	0.441555	0.904646	1	1	0.861715	0.65049
J9VWU8	KYESLFTLTPQR	0.142543	0.126298	0.00154334	0.0418323	0.0819267	0.110434	0	0.16422	0.00198241	0.0121585	0.390782	0	0	0.126783	0.0428402	0	0.359994	0.00296267	0.973256	0.0907727	0.338702	0.784516	0.901642	0.865915
J9VWU8	QPTLTFLSEYKR	0.9476	0.89332	1	0.743294	1	1	1	0.596145	1	1	1	1	1	1	1	1	1	1	0.449034	0.31267	1	0.847265	1	1
J9VGE0	LQAGEVGEIPNDLK	0.441663	0.156627	0.646482	1	0.419799	0.515483	0.650397	0.300528	0.423267	0.759459	1	1	1	0.0807689	1	0.0393395	0.226173	1	1	1	0.544215	1	1	1
J9VGE0	LDNPIEGVEGAQLK	1	1	0.962344	1	0.936442	1	1	1	1	0.924258	1	1	1	1	1	1	0.510403	1	1	1	0.745763	0.319623	0.246538	1
J9VS83	TSDVLSSLASVFEK	0.108119	0	0	0.126595	0	0	0.320442	0.320359	0.542037	0.161653	0.509999	0.981585	0	0	0.0139486	0.687654	0.199966	0.420794	0.00623928	0	0.00892618	0	0.0215253	0.516352
J9VS83	EFVSALSSLVDSTK	1	1	1	0.899356	0.90741	1	1	0.716565	1	1	1	1	0.431188	1	0.786811	0.700672	1	0.494465	0.583906	0.158898	1	1	1	1
J9VP04	IAENAGQSAFYLAK	0.78509	0.00952087	0.926767	1	0	1	1	0.00253421	1	0.218352	0.326821	1	0.638827	0.00149432	0.123784	0.282594	0.0224719	1	1	0.592085	0.561412	1	1	1
J9VP04	ALYFASQGANEAIK	1	0.519388	0.777806	1	1	1	1	0.53828	0.474399	0.1827	1	1	0.329715	0.236317	0.428389	0.130931	0.305727	0.901512	0.546691	0.738242	1	0.91521	0.819126	0.482419
J9VLD7	LVVVAGQDDEQPGR	0.947238	0	0.0104814	0.835829	0.0320757	0.00145233	0.179122	0	0.265445	0	0	0.259855	0	0	0.22728	1	0	0	0.150973	0	0	0.497998	0.00759235	0.786932
J9VLD7	GPQEDDQGAVVVLR	0.0121248	0.981383	0.197944	1	0.0534486	1	0.445969	1	1	1	1	1	1	1	0.436575	0.369359	1	1	1	0.420388	0.0298999	1	1	0.14997
J9VM66	KFIGYVEGGDAGNR	0	0	0	0	0	0	0	0	0	0	0	0	0	0	0	0	0	0	0.275918	0	0	0	0	1
J9VM66	NGADGGEVYGIFKR	0.726042	0.0495489	0.166726	0.788457	0.0772283	0.685267	0.483553	0.479613	1	1	0.539803	0.364952	0.53387	1	1	1	0.225676	0.224373	1	0.0787161	1	1	0.561641	1
J9VKN8	LSVEGSGDVTDYLK	0	0	0	0	0	0	0	0	0	0	0	0	0	0	0	0	0	0	0	0	0	0	0	0
J9VKN8	LYDTVDGSGEVSLK	1	0.91195	0.658119	1	1	1	1	0.464288	1	0.800545	0.17968	0.619688	1	0.289018	0.977017	1	0.0311776	1	0.601201	0.872672	1	0.699752	1	1
J9VRB4	NNSSYEQALTDLK	0	0.00922291	0	0	0	0.0269559	0	0	0	0	0.0118007	0	0.00803428	0.0234163	0	0	0.0147793	0	0.0794035	0.0622179	0	0	0.0040549	0
J9VRB4	LDTLAQEYSSNNK	0.291011	0.678667	0.722816	1	0.716124	0.678018	0.534439	0.258231	0.987367	0.0525753	0.226992	1	0.228669	1	1	0.0353769	0.891617	0.111346	0.156395	0.0978828	0.126338	1	0.897849	1
J9VUI4	LTDFQVQEMTDR	0.412593	0	0	0.292232	0	0.0195414	1	0	1	0	0	0.637272	0	0	0	0.4215	0.00678064	1	0	0	1	0.0469765	0	0.767952
J9VUI4	DTMEQVQFDTLR	0.316766	0.0992877	0.919314	1	1	0.279029	1	1	1	0.540844	1	1	0.142434	1	1	1	1	0.761079	0.483603	0.474094	0.172707	0.879795	1	1
J9VH19	EMEMMDELADLR	0.116137	1	0.128514	0.859257	0.752974	1	0.162573	0.00334169	0.352358	0.621586	0.33173	0.817838	0.101279	0.169828	1	0.19071	0.510581	0.365103	0.675671	0.228964	0.133779	1	0.662256	1
J9VH19	LDALEDMMEMER	0.651151	0.608698	0.528001	0.443818	0.324092	1	0.323134	0.599738	0.465262	0.121297	0.318972	0.45714	0.239428	0.387187	0.243361	0.783261	0.635017	0.238081	1	0.512425	0.102191	1	0.385041	1
J9VID9	EGDNEAMEMSDVR	0.041484	0.0819131	0.0767416	0.817736	0.751847	1	1	0.0138345	0.669907	0.0157265	0.106198	1	0.95049	1	0.882211	1	0.107253	1	0.686875	0.339902	1	1	1	1
J9VID9	VDSMEMAENDGER	0.0819193	0.957915	0.841148	1	0.381453	0.174088	0.69099	1	1	0.613921	0.232571	1	0.644829	0.0913706	0.441291	1	0.0805647	0.810948	1	1	1	0.377311	0.711743	0.350965
J9VZX1	LLLADVSC[PPa]GTDTPSFVSSVLK	1	1	0.122859	1	0.349066	0.00838323	1	0.943419	1	0.87976	0.228113	1	1	1	1	1	0.230456	1	0.858117	1	1	1	0.613929	1
J9VZX1	LVSSVFSPTDTGC[PPa]SVDALLLK	1	1	1	0.968195	0.832632	1	1	1	0.771998	1	1	1	0.851946	1	1	1	0.989604	1	1	0.215411	1	1	1	1
J9VN80	EGLVLFAGDVFNPSVESSVTR	0.240476	1	1	1	1	0.135924	1	0.420672	1	0.41379	1	1	0.671287	0.169778	1	0.0396733	1	0.358127	0.95121	1	1	1	0.644019	1
J9VN80	TVSSEVSPNFVDGAFLVLGER	0.890622	0.0862735	0.108957	0.396897	0.336762	1	0.378468	1	0.661127	0.233125	0.730344	1	0.935587	1	1	1	0.359029	1	1	0.616083	0.88049	1	1	0.730082
J9VUJ8	LFHYGSLAASLSWGAASESIR	1	1	1	0.954158	1	1	1	1	1	1	1	1	1	1	1	0.931405	0.862927	1	1	1	0.667076	1	1	1
J9VUJ8	ISESAAGWSLSAALSGYHFLR	1	0.974406	1	0.724217	1	1	1	1	1	1	0.0802908	1	1	1	1	1	1	1	1	1	1	1	1	1
J9VZR8	SKGYAFVQFYDEATALSAVR	0.41807	1	0.95198	1	1	0.326202	0.904641	1	1	1	1	1	1	1	1	0.880179	0.975316	1	1	0.515702	1	1	0.363852	1
J9VZR8	VASLATAEDYFQVFAYGKSR	1	0.624077	1	1	1	1	1	1	1	0.835669	1	1	0.580759	0.740762	1	1	1	1	1	1	1	1	1	0.575585
J9VMR1	LFNITNDFTPEEEEQIRK	1	1	0.673273	1	1	1	1	0.503185	1	0.0838336	0.527534	1	1	1	1	1	1	1	1	1	0.214811	0.817121	1	0.457024
J9VMR1	RIQEEEEPTFDNTINFLK	0.626185	1	0.475725	1	1	1	1	0.840198	1	1	1	1	1	1	0.641737	1	1	1	1	1	1	1	1	1
J9VHN3	SHADNPTDTIPTEALDEIQR	1	1	0.612334	1	0.607856	1	1	0.682261	1	1	1	1	0.501296	0.761802	1	1	0.686867	1	1	1	1	1	1	1
J9VHN3	QIEDLAETPITDTPNDAHSR	0.989347	0.379402	0.130156	1	0.916991	1	0.306777	0.122735	1	0.270708	0.220982	1	0.815361	1	0.514764	0.361826	1	1	0.429058	1	1	0.484234	1	1
J9VMB6	VAELAVQHFITADKVNVAGLVLAGSAELK	0.360221	0.688924	0.0628464	0.653112	0.0592725	0.0517906	0	0.0571557	1	0.255669	0.0907872	1	1	0.131635	1	1	1	0.46782	1	0.256088	0.0666086	1	0.00360954	1
J9VMB6	LEASGALVLGAVNVKDATIFHQVALEAVK	0.98183	0.838342	0.856635	1	1	1	1	1	0.695372	1	1	1	1	1	1	1	1	1	1	0.453803	1	1	1	1
J9VHM8	SLGLNLIPVSHLSPSSSQHPGFDPSFSR	1	0.164763	1	1	1	1	1	1	1	1	0.746935	1	1	0.586205	1	1	1	1	1	1	1	1	1	1
J9VHM8	SFSPDFGPHQSSSPSLHSVPILNLGLSR	1	1	0.867532	1	1	1	1	0.814955	1	1	1	1	1	1	1	1	1	0.837278	1	0.912465	1	1	1	1
J9VFK3	KPLIVVGSAVLETR	0.0158222	0.00584757	0.00813507	0.681018	0	0	0	0	0	0	0	0.0110236	0	0	0.241125	0.124196	0	0	1	0.930917	0.65911	1	0	0
J9VFK3	TELVASGVVILPKR	1	1	1	1	1	1	1	0.84398	1	0.717949	1	1	1	1	1	1	1	1	1	1	1	1	1	1
J9VP12	LDDVIVGAIGQILR	0.0896094	0.0316896	0.0313265	0.964724	0.0265851	0	0.0456907	0.0953079	0.173446	0.00317063	0	1	0.698732	0	0.169171	0.686142	0	0.00863154	0.108213	0.0265421	0.76414	0.563714	0.32001	0.831262
J9VP12	LIQGIAGVIVDDLR	0.502888	1	0.465765	0.420616	0.336257	0.626692	1	0.917745	1	0.941947	1	0.309219	0.507289	0.411997	1	0.196015	0.58393	1	0.531917	1	1	0.915598	1	1
J9VQH0	AVEVVTLPGTNVIAWIAQNVK	0.00631671	0	0.034935	1	0.000462713	0	0	0	0.0292628	0.000347252	0	1	0.0130806	0	0.0431889	0.116355	0	0	0.0135369	0.0314685	0.32009	0.0733546	0.00272523	0.0764518
J9VQH0	VNQAIWAIVNTGPLTVVEVAK	1	0.476957	1	0.825417	0.321324	0.754313	0.12881	1	1	0.393174	0.366864	1	0.603533	0.25029	1	1	0.656326	1	1	0.264906	0.666897	1	0.537829	0.503939
J9VXU3	SEILLVAAVGQEPR	0.1763	1	0.415223	1	0.681925	0.00999744	0.171538	0.701658	0.381846	0.010629	1	1	0.833998	0.849561	0.0281483	0.260518	1	0.492362	1	1	0.612272	1	0.618315	0.250166
J9VXU3	PEQGVAAVLLIESR	1	0.481931	0.311046	1	0.40719	1	1	0.810931	0.80129	0.452584	0.677199	0.931562	0.435205	0.9118	1	0.262361	0.832088	1	1	0.878498	0.541895	0.347092	1	0.663691
J9VG93	VAVVVNPLSEQAQK	0	0	0	0.317069	0	0	0	0	0.00424779	0	0	0.0228263	0	0	0	0	0	0	0.014609	0	0	0.0373025	0	0
J9VG93	QAQESLPNVVVAVK	1	0.130934	0.854711	1	1	0.72807	0.705786	0.479729	0.575949	1	0.490543	1	0.939607	0.658056	1	1	0.696243	1	0.887476	0.597051	1	0.866683	0.596354	1
J9VYZ3	GFPFLIPPPPGGSAK	0.833302	0.67432	0.432546	0.774068	0.389136	0.534441	1	0.402266	1	0.105301	1	1	0.0882301	0.22799	0.622458	0.800345	0.816383	0.706053	0.0830189	1	0.691932	0.854385	1	1
J9VYZ3	ASGGPPPPILFPFGK	1	0.801486	0.177426	1	0.616751	1	1	1	1	0.827094	0.233243	1	1	1	1	1	1	1	1	1	1	1	1	0.541291
J9VG49	NGPATVLLVGPSDGGK	1	0.0357417	1	1	0.446783	0	0.812745	0.0135555	1	0.0330952	0.737555	1	0.198449	0.00698643	0.0168799	1	0.0243674	1	1	0.214609	1	0.835715	0.723667	1
J9VG49	GGDSPGVLLVTAPGNK	0.869594	0.928852	0.415824	0.156893	1	1	0.814624	0.808482	0.472275	1	0.782301	1	1	0.979842	1	1	1	1	1	0.996986	1	1	0.928173	1
J9VMJ3	WVSTWQAAGLPANVLQVVHLSQESTLK	1	1	0	1	0.39347	1	0.304562	1	0.986824	0.814041	0.981716	0.471968	0.035888	0.96681	1	0.224166	1	0.463061	0.425631	0.032944	1	1	0.446165	0.63418
J9VMJ3	LTSEQSLHVVQLVNAPLGAAQWTSVWK	1	0.124222	1	0.883059	1	1	1	0.43208	1	1	0.794954	1	1	1	0.798039	0.553144	0.302014	1	1	1	1	1	1	1
J9VYK4	LVETYQSMPIPSTLATVLMK	0.759262	0.167381	0.0157917	0.676493	0.0226547	0.847998	0.880733	0.116085	1	0.299457	1	1	1	1	0.592735	1	0.12663	1	1	1	0.123941	1	0.976399	1
J9VYK4	MLVTALTSPIPMSQYTEVLK	1	1	1	1	0.413328	0.217693	1	1	1	1	0.423135	1	1	1	1	1	1	1	1	1	1	1	1	0.546578
J9VWI4	AVEGVPSEILNPEK	0.883904	0.46674	1	0.870055	1	0.0622092	0.963002	0.71294	1	0.470258	1	0.828833	1	1	0.461681	1	1	0.704038	1	1	1	1	0.834038	0.807233
J9VWI4	EPNLIESPVGEVAK	1	0.56439	1	0.9694	0.116871	0.353594	0.161701	0.465057	1	0.385754	0.689243	0.871031	0.822264	0.788235	0.393514	1	0.264859	1	1	1	0.113184	1	0.925307	0.507296
J9VL65	GQVSGLAPNLAQGGGR	0.276406	0.0094141	0	0.234126	0.311036	0.0106491	0	0.0203733	1	0.30245	0.25258	0.623306	0.0469557	0.159699	0.282162	0.714292	0.0168588	0.00494015	0.529094	0	0.257463	1	0	0.23881
J9VL65	GGGQALNPALGSVQGR	0.815109	0.816759	0.938243	1	1	0.978406	1	1	1	0.0685541	0.76391	1	0.0866682	0.281753	0.682414	0.906813	1	0.249686	1	1	1	0.929018	1	1
J9VLF4	FPLSIPFFPSSSR	1	0.792216	0.786301	0.487188	0.625525	1	0.337792	0.489018	1	0.633526	0.754789	1	0.264142	0.696371	0.907179	0.528098	1	1	1	0.563327	1	1	0.374146	1
J9VLF4	SSSPFFPISLPFR	0.595364	0.0613927	0.0384399	1	0.34623	0.0443216	0.504566	0.0194953	0.939105	0.0375958	0.320817	0.695773	0.172107	0.191279	0.324832	0.190904	0.013905	0.212128	1	0.0297601	1	0.568442	0.254471	1
J9VIJ6	VPVIDGHTGC[PPa]VSVK	0.049758	0	0	0.00873267	0	0.00393784	0	0	0.289119	0	0.00153309	0.277649	0	0	0.0318964	0.93775	0.0128061	0	0.252976	0.0127813	1	0	0.190468	0.196996
J9VIJ6	VSVC[PPa]GTHGDIVPVK	0.376603	0.0624439	0.329682	1	0.175914	0.777781	0.372026	0.116456	0.611417	0.681161	0.291342	0.569732	0.476626	1	0.954933	1	0.396295	1	0.767181	0.658402	0.17473	0.605102	0.718818	1
J9VMY2	FLQLETAVELELWQEAFR	0.201816	0.0336707	0.161151	1	0	0	0	0	0.539236	0.016687	0	1	0.00358288	0	0.0902216	0.267663	0	0.0399778	1	0.091637	0.0832287	1	0.0306415	1
J9VMY2	FAEQWLELEVATELQLFR	1	1	0.292794	1	0.108103	0.711076	0.182845	0.93492	1	1	0.580346	1	1	1	0.551972	1	0.724115	1	0.687122	0.710558	0.744958	1	0.556911	1
J9W3R3	YQEPLFIYPSPK	1	0.0976297	0.0780605	0.866441	0.168458	0.756192	0.147816	1	1	1	0.483356	1	0.896703	0.119156	0.0695522	1	0.238926	1	0.129724	0.46426	0.990048	1	0.513169	0.96706
J9W3R3	PSPYIFLPEQYK	0.408038	1	0.875609	0.956824	1	0.952264	1	1	1	0.179212	0.487589	0.806148	0.864767	0.156211	0.887974	1	1	0.382992	0.679871	1	1	1	1	1
J9VQB3	IPDFDVLFGPAYK	0	0	0	0	0	0	0	0	0	0	0	0	0	0	0	0	0	0	0	0	0	0	0	0
J9VQB3	YAPGFLVDFDPIK	1	1	0.48271	1	1	1	1	1	1	1	0.907808	1	1	1	1	1	0.511037	1	1	1	1	1	1	0.64445
J9VM36	FNPAGPVDLTNPDGDVKPDIKPTASQLR	1	0.849808	0.01167	0.198639	1	1	0	0.688973	1	0.068775	0.234823	0.34206	1	0.323545	1	0.915732	0.186585	0.123481	1	1	1	0.847071	1	1
J9VM36	LQSATPKIDPKVDGDPNTLDVPGAPNFR	1	0.703728	1	1	1	1	1	1	1	0.72884	1	1	1	1	1	1	0.41879	1	1	0.277065	1	1	0.914696	1
J9VNU3	LPSGQTLFEYQAK	0.706236	0.215486	0.0139911	0	1	0.00658165	0.0311431	0.199171	1	0.974685	0.523441	0.0988726	0	0.00330959	0.941689	0.0381367	0.00712048	1	0.0397952	0	0.0330381	0	0	0.214458
J9VNU3	AQYEFLTQGSPLK	1	1	1	1	0.95561	0.885615	0.241596	0.903433	1	0.466949	0.617226	1	0.272652	0.209655	1	0.744299	0.571735	0.324073	1	0.299764	1	1	1	1
O13465	ATDTIPLNFGFTGK	0	0	0	0	0	0.00298211	0	0	0	0	0	1	0	0.0130719	0	0	0	0	0	0	0	0	0.506915	0.950619
O13465	GTFGFNLPITDTAK	1	0.809538	0.743875	0.35275	0.220398	1	0.304855	0.724677	1	1	1	1	0.502466	1	1	1	0.337106	1	1	0.550296	1	1	0.764183	1
J9VZ74	GLSVVGMIYTDLTPSPDDITK	0.906101	0.670889	1	1	1	0.338794	0.681546	1	1	1	0.222992	1	1	1	0.708687	1	1	1	0.609689	1	1	0.821598	1	0.828808
J9VZ74	TIDDPSPTLDTYIMGVVSLGK	0.392382	0.825068	0.829313	1	1	1	1	0.464068	1	1	0.895652	1	1	0.590528	0.600818	0.613209	1	1	1	0.591041	1	1	1	1
J9VQ15	NAIVMC[PPa]GDIAIYK	0	0	0	0	0	0	0	0	0	0	0	0	0	0	0	0	0	0	0	0	0	0	0	0
J9VQ15	YIAIDGC[PPa]MVIANK	0.867443	0.343812	1	0.716754	1	0.708947	1	0.449248	1	0.757476	0.330222	1	0.383803	0.125766	1	1	0.539852	0.570752	0.190383	1	0.269879	1	0.0778443	1
J9VDV4	SYNVSDTVIADAVK	0.0110377	0.0142253	0.0348617	0.255485	0	0.013958	0.132737	0.140535	0.841269	0	0	0.772158	0.733977	0	0	1	0.0052313	0.616373	0.642535	0.274834	1	1	0.0237718	0.446689
J9VDV4	VADAIVTDSVNYSK	0.383492	0.0225647	0.0296229	0.0735855	0.205743	0.010543	0.47226	0.585428	0.123195	0.010514	1	0.690727	0.143342	0.626691	0.0554444	1	0.401848	0.437903	0.775914	0.0388327	0.297556	0.626577	0.61652	1
J9VSQ9	SMVIDVNGWSFVK	0.381152	0.958734	0.562642	0.9684	0.61741	1	0.887405	0.898405	0.849314	0.762797	0.366634	0.884121	0.335392	0.402159	1	1	0.334826	1	0.803173	1	1	1	0.495242	1
J9VSQ9	VFSWGNVDIVMSK	0.544133	1	0.0663307	1	0.164762	1	0.567647	0.630791	1	0.307907	1	1	1	0.468282	1	1	0.58472	0.397409	0.642263	1	1	1	1	0.959435
J9VZR6	DKTQGGFWGVGVDADITASGLK	0.525612	0	0.311123	0.399731	0.0141443	0	0.00279373	0	1	0	0	0.439709	0.171949	0	0	1	0	0.0437368	1	0.0402708	0	1	0	1
J9VZR6	LGSATIDADVGVGWFGGQTKDK	1	0.994578	1	1	1	1	1	1	1	1	0.753211	0.764551	1	1	0.685212	1	1	1	1	0.529636	1	1	1	0.606153
J9VZE9	NGIIPAWEDPQNK	0.0110334	0	0	0.29108	0	0.00272128	0	0	0.296296	0.0241134	0	0.290783	0	0	0.0205669	0	0	0.0115617	0.225867	0.0078828	0	1	0.029696	0.0264074
J9VZE9	NQPDEWAPIIGNK	0.724283	0.187942	0.676978	0.460978	0.72454	0.735908	0.415191	0.0708902	1	0.163832	0.696961	1	0.225489	0.363045	0.63421	0.985263	0.379488	0.254218	0.379033	0.483684	1	1	0.578568	1
J9VXQ5	QPTAGDTASAPNVPR	1	0	1	1	1	1	1	0	0.974126	1	0	0.157263	1	0	1	1	0	1	0.261578	1	0.199272	1	1	1
J9VXQ5	PVNPASATDGATPQR	1	1	1	1	1	1	1	1	1	1	1	1	1	1	1	1	1	0.992694	1	1	1	1	1	1
J9VEI1	NMMSLGADLGHPC[PPa]PLPTIQR	1	0.0359134	1	1	0.316359	1	1	0.287485	1	1	0.0893809	1	0.872178	0.360046	1	1	0	0.0635883	0.581156	0.304571	0.0484265	1	0.086206	1
J9VEI1	QITPLPC[PPa]PHGLDAGLSMMNR	1	1	1	1	1	1	1	0.759675	1	0.981126	0.948557	1	1	0.965106	0.76941	1	1	1	0.328867	1	1	1	1	1
J9VTE0	QTQLQTLSEYDR	1	0	1	1	1	1	0.728563	0.27063	1	0.760832	0.501146	1	1	0.00220897	0.971474	0.672394	0.214322	1	0.199472	0.355677	0.995589	1	1	0.49787
J9VTE0	DYESLTQLQTQR	0.942152	1	1	0.394913	1	1	1	0.743873	1	1	0.998206	1	0.290174	0.449842	1	1	0.690287	0.988402	1	1	1	1	1	0.84216
J9VVR3	NMAFQDIFDRPK	0.442216	0.0450793	0	0.214506	0.588567	0.0271558	0.0264731	0.0126934	0.065977	0.664531	0.882572	0.00819822	0.645196	0.0180095	1	1	0.119174	0.00900503	0.0234043	0.0985599	0.0441945	0.385048	0.322119	1
J9VVR3	PRDFIDQFAMNK	1	0.256688	1	1	0.773083	0.614436	0.823468	0.265195	1	1	0.94706	1	0.417087	1	1	0.773749	0.519723	1	0.447305	0.315298	1	1	1	0.184382
J9VYB5	VDLEDFPQLYDK	0.0417187	1	0.0166174	0	0	0.618983	0.137441	0.010707	0	0.60171	0.0525723	0	0	0.322415	0.210738	0	0	0	0	0.142035	0.669477	0	0	0.00303532
J9VYB5	DYLQPFDELDVK	0.707464	1	1	1	1	1	1	0.502712	1	1	0.236907	1	0.808346	0.674159	1	1	1	0.467841	1	1	1	1	0.714856	0.734927
J9VXW1	DMSGDLFTPFPVR	1	1	0.545264	1	1	1	1	1	1	1	1	1	0.819722	1	0.535348	1	1	1	0.334984	1	0.829625	0.832547	0.926065	0.714333
J9VXW1	VPFPTFLDGSMDR	0.664067	0.345661	1	1	0.437923	0.837447	0.248574	0.311336	0.30997	0.718796	1	1	0.609892	0.0981233	0.868108	0.249153	0.625724	0.67062	0.359118	0.697767	0.395234	1	1	0.102365
J9VNL5	EYDAVLDETLDAK	0.698008	0.101227	0.112615	1	0.448266	1	0.00126803	1	1	0.34784	1	0.668373	0.690931	0.366	1	0.278896	0.848388	1	0.292697	0	0.0481068	0.00231992	0.687453	0.0276507
J9VNL5	ADLTEDLVADYEK	0.412186	0.537629	0.428627	0.743384	0.0851787	0.795126	0.233795	0.73164	0.304509	1	0.556641	0.896359	0.992433	0.738361	0.834476	1	0.313872	0.846099	0.501971	0.327984	0.496965	1	0.127005	1
J9VU39	IDSLYLDDSSPEK	0.116099	0	0	0.672785	0	0	0	0	0.0153539	0	0	0.00424424	0	0	0	0	0	0	0.203065	0	1	0.017713	0	0
J9VU39	EPSSDDLYLSDIK	1	0.164981	0.313418	0.309456	0.879102	0.479452	1	0.50748	0.683263	0.22671	0.381699	0.584973	1	0.827412	0.66642	0.574713	0.852326	1	1	0.0625917	0.796729	1	0.894496	1
J9VVQ4	TTTDLPDMPYATR	0	0	0	0.0175924	0	0	0	0	0	0	0	0	0	0	0	0.0111227	0	0	0.291443	0	0	0.0176696	0	0.0983526
J9VVQ4	TAYPMDPLDTTTR	0.302021	1	1	0.792012	0.732166	1	0.979843	1	0.996305	0.633962	0.47146	1	1	0.164807	1	1	0.485025	1	0.624728	1	0.419482	1	0.488718	1
J9VHI3	FDETVMEIFDFETSVEKR	0.00869475	0.122384	0	0.291534	0.276691	0.00459226	0	0.317124	0.486265	0.687184	0.825149	0.003118	0.00690219	0.256226	0.183866	0.368058	0.378233	0.135001	0.875831	0	0	0.625414	0.0127517	1
J9VHI3	KEVSTEFDFIEMVTEDFR	0.415142	1	0.172345	1	1	0.384906	1	0.832548	0.967309	0.94164	1	1	0.182603	0.941385	1	1	1	0.456418	1	0.957929	1	1	1	1
J9VQ17	SC[PPa]YTC[PPa]GGVGHISR	0.933781	0.177028	0	1	0.447509	0	0.00526474	0	0.0480993	0.224491	0.25659	0.206065	1	0.267026	1	1	1	1	1	0.47131	1	0.357006	1	0.757831
J9VQ17	SIHGVGGC[PPa]TYC[PPa]SR	1	0.119379	0.213873	1	0.513403	0.228206	0.130352	0.21526	1	0.457883	0.959392	0.969053	0.0821623	0.132852	0.854622	1	0.55727	1	0.490707	0.102473	0.24586	1	0.129914	0.106859
J9VJX9	AEDFMEQAENAVK	0.00943106	0.00129618	0.576447	0.018591	1	0.177607	1	0	0.00149161	0.135887	0	0	0.00843734	0.409523	0	0.851509	0.00395829	0.968608	0.255319	0.402751	0.0625433	0.0258636	0.131043	0.383871
J9VJX9	VANEAQEMFDEAK	1	1	0.564328	1	0.496256	1	1	1	1	1	1	1	1	1	0.848185	1	0.893668	1	0.202078	0.536355	1	0.866506	1	0.92802
J9VLH9	WQEGGDELTMTSK	0.948853	0.728108	0.0138518	0	0.520584	0.0018816	0.300685	0	0.114106	0.0385051	0	0.819161	0.00691727	0.198847	0.727714	0.443285	0	0.089314	0.562129	0.0143739	0.429248	0.0544791	0.165551	0.317219
J9VLH9	STMTLEDGGEQWK	0.964253	0.658527	1	1	0.77549	1	0.837287	0.489152	1	0.215127	0.30893	0.56598	1	0.345284	0.579272	0.994282	0.408366	1	0.88229	0.0927091	1	1	1	0.457075
J9VK87	MSMLEWMPVDDRDQAGQGR	0.015858	0.00775539	1	1	0.012622	0.0243536	0.0880369	0	1	0.0905586	0.0124919	0.189074	1	0.00304967	0.0415142	1	0	0.0329475	0.994058	0.948021	0.836241	1	0.269695	1
J9VK87	GQGAQDRDDVPMWELMSMR	0.222375	1	1	1	0.509754	0.746822	0.273694	1	1	1	1	0.747187	0.454008	1	0.37929	1	0.590266	0.657503	1	1	1	0.703315	0.562585	1
J9VJY5	GKNPQPEWELISPALTVLTK	0	0	0	0	0	0	0	0	0	0	0	0	0	0	0	0	0	0	0	0	0	0	0	0
J9VJY5	TLVTLAPSILEWEPQPNKGK	1	0.533489	1	1	1	0.62676	1	0.670801	1	1	0.282316	1	0.511371	0.653275	0.307035	1	1	1	0.319	0.607021	0.575005	0.883851	1	0.870557
J9VXP7	GIIGPHLIFVPASTLENWTR	0.679385	0	0.299486	1	0.51801	0	0.0725983	1	1	0.980653	0.219888	0.957859	1	0.125377	1	0.973126	0.264002	0.382442	1	1	1	1	1	1
J9VXP7	TWNELTSAPVFILHPGIIGR	0.969215	0.633639	1	0.435733	1	1	0.395377	1	1	0.498712	1	1	0.53883	0.708063	0.38362	1	0.496668	0.507861	1	0.823522	1	0.608083	0.533343	1
J9W0Q9	YITSGTPVVAMVWEGKDVIR	0.607882	0.0314911	1	0.189829	0.502049	0.489485	0	0.825783	1	0.0176277	1	1	1	0.65988	1	0.873386	1	1	1	0.0554631	1	1	0.8013	0.708591
J9W0Q9	IVDKGEWVMAVVPTGSTIYR	1	1	1	1	0.92597	1	1	1	1	1	0.723131	1	1	1	0.791362	1	1	1	0.917696	1	1	1	1	1
J9VZK0	AAIVIGAAQTSGEEDTFDVAKK	0.544044	0.315707	1	1	0.883014	1	0.618366	0.497128	1	1	0.814556	1	0.18621	0.0939442	0.283332	1	0.914108	1	0.0914931	1	1	1	1	1
J9VZK0	KAVDFTDEEGSTQAAGIVIAAK	0.751128	1	0.666717	1	1	1	1	1	1	1	1	1	1	1	0.633243	1	0.881358	1	1	1	1	1	1	1
J9VP48	GTTFYSHLNVGPGATTQQITK	0.206273	0.0190013	1	1	0.00380061	0.0100971	0.0038133	0	1	0	0	1	0.0417057	0	0.00377988	1	0.22938	0.00947701	1	0.166448	1	1	0.19441	0.490496
J9VP48	TIQQTTAGPGVNLHSYFTTGK	0.180727	1	1	1	1	1	1	0.51967	1	0.686496	0.706063	1	0.829082	1	0.940889	1	0.501377	1	1	1	1	1	1	1
J9VSW5	AVVDGLDGDGNEGELPAPQVLR	1	0.00588043	1	1	0.299482	1	1	0.946138	0.976184	0.662886	0.0291899	1	0.631682	1	1	0.750379	1	0.935722	1	1	0.868313	1	0.923978	1
J9VSW5	LVQPAPLEGENGDGDLGDVVAR	1	1	0.933127	1	1	1	1	1	1	1	1	1	1	1	0.984775	1	1	1	1	1	0.51544	0.975958	1	1
J9VXK2	HQSSVNAAQAQAQALANDLQR	1	1	1	1	0.76604	1	1	0.935321	0.520884	1	1	1	0.19267	1	0.834051	1	1	0.945614	0.499939	0.992959	1	1	1	1
J9VXK2	QLDNALAQAQAQAANVSSQHR	0.332056	0.891207	0.874486	1	1	1	0.481878	0.3681	1	1	1	1	1	1	1	0.7133	1	0.30426	0.46854	0.669898	1	1	1	1
J9VML0	QGPPPSSGMHDPNATSMGALLR	0.43682	0.0212425	0.429288	1	0.988413	1	1	1	1	1	1	1	0.653312	1	1	1	1	1	0.573589	1	0.701897	1	1	0.311734
J9VML0	LLAGMSTANPDHMGSSPPPGQR	1	1	1	1	1	1	1	1	1	1	1	1	0.489117	1	1	1	1	1	1	1	1	1	1	1
J9VXT1	GTSTSTYVNSPGHSQGSSTPIR	1	0	1	0.743043	0	0.010733	0	1	1	0.041242	1	1	0	0	0.0106876	0.0532177	0	0.269585	1	0.0883697	0.184955	1	0.152982	1
J9VXT1	IPTSSGQSHGPSNVYTSTSTGR	0.584277	0.734559	0.448554	1	0.585514	1	1	1	1	1	1	1	0.598025	1	0.818116	1	1	0.964462	1	0.62359	1	1	1	1
J9VNX6	IADVDESGQFGSYSIEYQGR	0.400098	1	1	0.67823	1	0.48936	1	0.368382	1	0.678729	1	1	1	1	0.378057	0.997467	0.204139	0.999701	0.529373	1	0.45431	1	1	1
J9VNX6	GQYEISYSGFQGSEDVDAIR	1	0.57628	1	1	1	1	0.809304	1	1	1	0.905337	1	1	1	0.51693	1	1	1	0.391788	0.694015	1	1	1	1
T2BMI4	IISLPVPPLQTFR	0.499954	0	0.962044	1	0	0.0435833	0	0	1	0	0	1	0.957626	0	0.0288314	1	0	0.00199362	1	1	0.222562	1	0.0220988	0.44097
T2BMI4	FTQLPPVPLSIIR	1	1	0.385922	0.679597	0.674626	1	0.285367	0.668053	1	1	0.498413	1	0.715987	0.5909	0.438667	1	0.0507716	0.734832	1	1	1	1	0.910519	0.557547
J9VPP9	LPGSHIFALDAVIK	0.295868	0.068818	0.347732	1	0.488051	1	1	0.361997	1	0.462091	0.0350162	0.84283	1	0.728071	0.0294962	0.602298	0.284294	1	0.0973747	0.0382574	0.527049	1	1	1
J9VPP9	IVADLAFIHSGPLK	0.658976	1	0.261117	1	0.136245	1	1	0.966266	1	1	1	0.651563	0.776043	0.2131	0.928208	1	1	1	0.368695	0.681051	1	0.378696	1	1
Q9HF03	APAAVQITAEQLLR	0.0892723	0.377738	0.232558	1	0.0505458	0.0963609	0.33202	0.23027	0.123303	0	0.00548963	1	1	0.054281	0.227706	0.94889	0	0.433007	0.507715	0.0160107	0.615591	0.478956	0.171633	0.137304
Q9HF03	LLQEATIQVAAPAR	0.98162	1	0.454119	0.436862	1	0.509566	0.564279	0.712371	1	0.972208	0.685529	0.608226	1	0.942694	1	1	0.609164	1	1	0.463289	0.899025	1	1	1
J9VQC6	YLLPLFSNSVTAR	0.0202654	0	0.771765	1	0	0	0.270282	0	0.677228	0	0	0.0468391	0.145768	0	0.224555	0.640398	0	0.0703377	0.0779168	0	0.173578	1	0	0.022123
J9VQC6	ATVSNSFLPLLYR	1	0.184355	0.453949	1	1	1	0.212875	1	1	0.320979	1	1	0.783693	0.613522	0.911314	0.81045	0.224666	1	1	0.850917	1	1	1	1
J9VP87	VLPGETALAFYTAK	0	0	0.719217	0.135795	0.0149798	0	0	0	1	0.0185062	0	1	0.0109964	0	0	0.217944	0	0	0.319215	0.274481	0.0239174	1	0.031746	0.200098
J9VP87	ATYFALATEGPLVK	1	0.981326	1	1	1	1	0.528407	0.284273	1	0.724524	0.288815	1	1	1	1	1	0.725359	1	0.0951194	1	1	1	0.657732	1
J9VNK0	TFAQTFIIPSEVK	0.683313	0	0.203787	0.838965	0	0.873511	0.251455	0.495813	0.723585	0.0192206	0.456225	1	0	0	0.271368	0.797808	0	0.303673	1	0.547471	0	0.913677	0.00547904	0.462074
J9VNK0	VESPIIFTQAFTK	1	0.929213	1	1	1	1	0.927543	0.470456	1	1	1	1	0.249826	0.387113	0.760352	1	0.713324	1	1	1	1	1	1	1
J9VV12	VSPPNDPEELLPLAIQHLNTIFPHLR	1	0.258843	0.552765	1	1	0.0296473	0.65326	0.555296	1	1	0.99966	1	0.96621	0.605663	1	1	0.593479	1	1	0.112478	1	0.632384	1	0.763159
J9VV12	LHPFITNLHQIALPLLEEPDNPPSVR	0.383312	1	1	0.430455	1	1	1	0.60231	1	0.587652	1	1	0.710042	0.489632	0.670519	1	1	0.974405	1	1	1	1	1	1
J9VQ03	QISVGFIGYPNTGK	0.16686	0	0.0364319	0.194962	0	0	0.0827664	0	0.653855	0	0.696639	0	0.555795	0	0.121785	0.430172	0.0129236	1	1	0.113356	0	0.0897397	0.853323	0.241268
J9VQ03	GTNPYGIFGVSIQK	1	0.722929	0.822959	0.515106	1	1	0.445679	1	0.882425	1	0.343932	1	1	1	0.856116	1	0.360309	0.809345	0.931164	0.195131	1	1	1	1
J9VXL6	FMPNLISSDSTLR	0.168329	0.515262	0.150287	0.115132	0.0335144	0.0175408	0.647502	0.0528805	0.0414243	0.0649741	0	0.55895	0.0161213	0.0189501	0.588099	0.149391	0.00668119	0.0793838	0	0.150187	0.415173	0.188133	0.437749	0.0322004
J9VXL6	LTSDSSILNPMFR	0.327216	0.466292	1	0.743204	1	1	1	0.626581	1	0.670528	1	1	0.983218	0.875319	1	1	0.576695	1	0.68775	0.733565	0.335184	0.157395	0.797488	1
J9VR61	LEAPYLYANVDGR	1	1	0.217507	1	0.440923	0.065719	0.545793	1	0.00606626	0.394849	0.776744	1	1	1	0.24317	1	0.0110691	1	1	0.481524	0.763206	1	1	1
J9VR61	GDVNAYLYPAELR	0.416958	0.324888	0.35499	0.721771	1	1	0.0739393	0.247594	0.476934	1	0.726695	1	1	0.586912	0.947788	1	0.660714	1	0.328212	1	0.984023	0.516304	1	0.378033
J9VXU7	FGNVNIGADPSVYK	0.176804	0.0360102	0	0.0656775	0	0.0538278	0	0.0110417	0.0396022	0	0.0734346	0	0	0	0.0169706	0.037037	0.249334	0.00947119	0.0823717	0	0.569019	0	1	1
J9VXU7	YVSPDAGINVNGFK	1	0.943138	1	1	0.26759	1	0.812498	1	1	0.992152	1	1	0.387232	0.989329	1	1	0.66482	1	0.745794	0.834639	0.668737	1	1	1
J9VQG0	KLQGWQHSAAGSMGGMTGAIVTSPFDVVK	0.86055	0.0323034	1	1	0.101601	1	1	1	1	0.95865	0.357384	1	1	0.976629	1	1	0.0375977	1	1	0.208564	1	1	1	1
J9VQG0	VVDFPSTVIAGTMGGMSGAASHQWGQLKK	0.239784	1	1	0.612359	0.666371	1	1	1	1	1	0.792303	1	1	1	1	1	1	0.974881	1	1	1	1	1	0.937312
J9VM65	VSTPSIQNTYTNR	0.0606987	0	0.00530035	0.000243902	0	0.00433233	0.00565224	0.628666	1	0	0.00235551	0.783274	0.841058	0	0.0167187	0.0473794	0.0230075	0.0258512	0.0426605	0	0	1	0.0492018	1
J9VM65	NTYTNQISPTSVR	0.916393	0.275088	0.56994	0.20008	0.133396	1	0.439124	1	1	1	1	0.773377	1	1	1	1	1	1	0.791162	0.717804	0.996995	0.522954	1	0.479486
J9VJG0	GSNPQTYTGSVTLR	0.82989	0	1	1	0.189479	1	1	0.889154	1	1	1	0.550339	0.923942	0	0.195292	1	0.614762	0.661053	1	0.779444	1	1	0.376656	0.914838
J9VJG0	LTVSGTYTQPNSGR	1	1	0.573142	1	1	1	1	1	1	1	1	1	1	1	1	1	1	1	1	1	1	1	1	1
J9VJW5	LIHDILQVTEDLLNDAGPSYSMSTATR	1	0.977612	0.381309	1	0.484395	0.370342	1	0.583492	1	1	0.61415	1	1	1	1	0.815718	0.589435	0.55116	0.443228	0.065845	1	0.609599	0.943378	0.954669
J9VJW5	TATSMSYSPGADNLLDETVQLIDHILR	0.886134	0.443988	0.162986	1	0.991048	0.692921	1	0.246282	1	1	1	0.988453	1	0.589327	1	1	1	1	1	0.467082	1	1	0.372471	1
J9VFT5	LNVSSTSSGTSTPSR	0.0803067	0	0	0.0271984	0	0	0	0	0.0250385	0	0	0.167322	0	0	0	0.863745	0	0	0.230858	0	0.036881	0.0891681	0	0
J9VFT5	SPTSTGSSTSSVNLR	1	0.768977	0.469065	1	0.271399	1	1	0.993848	1	0.970415	0.267734	1	0.0762217	0.429778	1	1	0.530239	0.222383	1	0.482725	0.802928	1	1	1
J9VPZ7	VFASEESPSGMLAR	0.0045162	0	0	0	0	0	0	0	0	0	0	0	0	0	0	0	0	0	0	0	0	0	0	0
J9VPZ7	ALMGSPSEESAFVR	1	0.626272	1	0.497075	0.599635	0.472826	1	0.165753	0.122352	1	0.401624	1	1	1	0.526479	1	0.759546	1	1	0.629102	0.953888	0.573164	1	0.221323
J9VNM1	AMGPGFAPFDPAFR	0	0	0	0	0	0	0	0	0	0	0	0	0	0	0	0	0	0	0	0	0	0	0	0
J9VNM1	FAPDFPAFGPGMAR	0.129716	0.72835	1	1	0.762283	0.892053	0.407709	1	0.323263	1	0.860655	1	0.801218	1	0.495126	1	0.238644	0.838751	1	0.687187	0.170991	1	1	1
J9VQV9	LFEYTFMSSDLK	0.90143	1	0.54459	1	0.280534	0.90142	0.567326	0.948306	0.619123	1	0.3859	1	1	0.542685	0.0924337	0.521348	0.796644	0.350971	0.947462	0.835124	0.849497	0.855526	0.686093	1
J9VQV9	LDSSMFTYEFLK	0.297991	0.173708	0.687917	0.903044	0.520656	0.336667	0.122706	0.0521054	0.849218	0.33097	0.714554	0.431254	0.583106	0.0585405	0.884027	0.549149	0.43069	1	1	0.152658	0.53346	0.459382	1	0.874235
J9VSI4	SQLASEPAFSSSNR	0.401041	0.00211715	0.0619871	1	0.0184795	0.183347	0.029897	0.366464	0.638245	0	0.0170651	0.71527	0.421724	0	0.0564001	0.69424	0.291361	0.149989	0.227276	0.0589529	0.0454182	1	0.140744	0.704656
J9VSI4	NSSSFAPESALQSR	1	1	0.0636042	0.534523	0.611489	1	0.105388	0.513264	0.855666	0.358894	0.55451	0.773539	1	0.178725	0.987103	0.863444	1	0.896016	1	0.796404	0.69736	1	1	0.120817
J9VKZ3	EKPAYEDWSLDK	0.540712	0.850268	1	1	0.982809	0.0190202	1	1	0.198285	1	0.844802	1	1	0.748179	1	1	0.836393	0.828053	0.815653	0.576125	0.318906	1	0.373488	0.187487
J9VKZ3	DLSWDEYAPKEK	1	0.730012	1	0.492643	1	1	0.150203	1	1	0.611968	0.704581	1	0.132614	0.477794	1	1	0.967564	0.982319	0.2777	0.668884	0.273371	1	0.151969	1
J9VGQ8	NSDLWPFLDSMR	0	0	0	0.403093	0	1	0	0	0.0220342	0	1	0.766719	0.748706	0	0	0.0742178	0	0	0	0	0	1	0	0.245537
J9VGQ8	MSDLFPWLDSNR	0.711562	0.359858	0.591237	1	1	0.636137	1	0.445158	0.769129	0.135532	0.0528535	1	1	0.460248	0.70284	0.971146	0.937307	1	1	0.419079	1	0.393402	0.572914	1
J9VQB7	AASESASSTDAVQTR	1	0.239446	0	1	0.124372	0	0.0401743	0.0481719	1	1	0	0.354432	0.667945	0	0.45146	0.0739841	0	0.0994502	1	0.203309	0.228939	1	0	1
J9VQB7	TQVADTSSASESAAR	1	1	0.522108	1	0.81515	1	1	0.754248	1	0.433301	0.927101	1	1	1	1	1	1	1	1	1	0.441063	1	0.710748	1
J9W0H9	YGMDEPSVLEQGR	1	0.298978	0.419542	0.105137	0.234535	0.492877	0.410537	0.496614	0.660057	0.855692	0.220179	1	0.644358	0.697503	0.195855	0.420186	0.28119	0.257894	0.881196	0.984783	1	0.228766	0.141859	1
J9W0H9	GQELVSPEDMGYR	0.691581	1	0.604566	0.437149	0.179395	0.24223	0.427334	0.392792	0.0784591	0.67104	0.411452	1	0.828362	0.269742	1	1	0.331929	0.931204	0.6608	1	1	1	0.317022	0.308665
J9VRT3	EGGPSGIDEFMVDK	0.0591162	0.00101479	0	1	0.559276	0.0148601	0	0.155141	0.896807	0.968733	1	0.778937	0.774587	0.536057	0.0340273	0.0599232	1	0.366481	0.0527588	0.419765	0.383199	0.0650883	0.77178	0.156097
J9VRT3	DVMFEDIGSPGGEK	1	1	1	1	1	1	1	0.784797	0.950594	1	1	1	1	1	1	1	1	1	0.425057	1	1	1	1	0.723297
J9VNW1	YDEPPEFAEPMR	0.446716	0	0.0137323	0	0	0.117509	0.0109785	0	0.377142	0.215098	0.222482	0	0.744628	0	0.117243	0.900446	0	0	0.620724	0.225454	0.0210478	0.0812883	0.0227259	0.206743
J9VNW1	MPEAFEPPEDYR	0.61854	0.133435	0.327218	1	0.473271	0.766669	1	1	1	0.413191	0.594393	0.818286	0.596459	0.399926	1	0.519179	0.288764	0.196954	0.785604	0.607489	1	1	0.103406	1
J9VRJ3	AGLGIVLLGTNGEASHLSPEER	0.490758	1	1	0.173103	0.760772	1	1	1	1	1	0.318136	1	0.905395	1	1	0.878761	0.345951	1	1	1	0.679703	1	0.464022	1
J9VRJ3	EEPSLHSAEGNTGLLVIGLGAR	1	1	1	1	1	1	1	0.568281	0.454906	1	1	0.82577	1	1	1	0.429365	0.486201	1	1	1	1	1	0.5669	1
J9VLN2	LDTPLGMTIALASIWNGAGYR	0.978987	0.00470114	1	1	0.652642	0.517796	0.656187	0.0926755	0.789023	1	0.127993	1	0.861433	0.00525007	0.808596	1	0.785821	0.744912	1	0.169785	0.126331	1	1	0.956006
J9VLN2	YGAGNWISALAITMGLPTDLR	0.982779	0.268427	0.254865	1	0.614301	1	0.106256	0.60093	1	1	0.147414	0.975063	0.772067	0.269663	0.248808	0.270196	0.872887	1	1	0.347481	0.318996	1	1	1
J9VHW2	VEDANLQTFLNQIADQMNR	0.940141	1	0.137793	0.782835	1	1	1	0.979724	1	1	0.0599428	0.948623	1	1	1	1	0.101788	1	0.879167	0.741759	0.88734	1	0.428321	1
J9VHW2	NMQDAIQNLFTQLNADEVR	0.879629	0.235349	1	0.695624	1	0.646551	0.460784	1	1	0.50774	0.109175	1	1	0.0449635	0.994501	0.579713	0.0220889	1	0.875275	0.094062	0.4323	0.108088	1	1
J9VT98	EGDHMLDIGC[PPa]GWGTLAAFAGK	0.10469	0	0	0.953212	0	0	0	0	0.107374	0	0	1	0	0	0.012603	1	0	0	0.849586	0	0.00398595	0.498235	0	0.931151
J9VT98	GAFAALTGWGC[PPa]GIDLMHDGEK	1	1	1	1	1	1	1	1	1	1	1	1	1	1	0.647938	1	0.341673	0.879742	0.982944	0.895118	0.920022	1	1	1
J9VHN0	QAISSFSHEDTPTAEDNQDK	0.863388	0.0300538	0.404119	1	0.0427392	0.069179	0.385013	1	0.315202	0.00781011	0.728734	0.074715	0.36569	0.0431952	0.839197	0.232228	0.0130574	0.314712	0.261668	0.0258318	0.779689	1	0.428435	0.148842
J9VHN0	DQNDEATPTDEHSFSSIAQK	1	0.643301	1	0.817822	0.825598	1	0.114784	0.539309	1	0.430925	0.845555	1	1	0.885013	0.0673235	1	0.850747	1	1	0.273866	1	1	0.619673	0.37894
J9VY31	QMVQPAANADYHVQPVLSLSWTPNHR	1	0.147911	0.1864	0.164662	0.743889	0.0731015	0.631612	0.760371	0.305286	0.225864	0.733567	1	0.497864	1	1	0.750346	0.191493	1	1	0.101612	1	1	1	0.385984
J9VY31	HNPTWSLSLVPQVHYDANAAPQVMQR	1	1	0.683137	0.955245	1	1	0.916062	1	1	1	1	1	1	0.681994	1	0.756555	1	1	1	1	1	1	1	1
J9VI98	GTQGPSPLLLILDR	0.0319642	0	0.00487132	1	0	0	0	0.00584416	0.270564	0	0	0.0133559	0.0876716	0	0.121838	0.0183889	0	0.00767684	0.103526	0	0.057771	0.0980991	0.00989469	0.0144828
J9VI98	DLILLLPSPGQTGR	0.138609	0.35619	0.137086	1	0.275831	0.80293	1	0.0370193	1	0.734729	0.261891	1	0.884881	1	0.920902	1	0.676306	1	0.600726	0.669737	1	1	1	1
J9VKM6	FVGPFTPLVFSLR	0.809987	0	1	1	0	0	0	0.10161	0.659149	0.287894	0	1	0.299781	0	0.482853	1	0.00175229	0.814796	0.601326	0	0.380246	1	0	1
J9VKM6	LSFVLPTFPGVFR	0.662321	0.381819	1	1	1	0.871447	0.726584	0.114236	0.87569	0.492891	1	0.841929	0.175921	1	0.692582	1	0.030607	1	1	0.144278	1	1	1	0.688468
J9VPH3	KYVKPYLVAAGIDYTLPSVPLHGSITR	1	1	1	1	0.611177	0.00059312	0.490577	0.957494	0.549246	0.196136	0.256383	1	0.226083	0	1	1	0.0691156	1	1	0.845635	1	1	0.13703	0.364789
J9VPH3	TISGHLPVSPLTYDIGAAVLYPKVYKR	1	1	1	1	1	1	1	1	1	0.395443	1	1	1	1	0.518733	1	1	1	1	1	1	1	1	1
J9VVH1	GGFATIPTTAAFVGGIVAQEAIK	0.01688	1	0.0243231	0.0149498	0.0117624	0.0175798	0.00308048	1	0.306854	0	0.0303776	0.0557724	0	0.272207	0.0157978	0.0127332	0.271274	0.0620185	0.200656	0.00580241	0.0393733	0.0166551	0.00163159	0.314536
J9VVH1	IAEQAVIGGVFAATTPITAFGGK	0.538833	0.322333	1	1	1	1	0.842516	0.673633	1	1	0.837631	1	0.621252	1	1	1	1	0.891248	1	0.49269	0.868643	1	1	0.687377
J9VWJ4	AGLLQTELTNVLHHMAQSKK	1	0.764816	1	1	0.672135	1	1	0.195081	1	1	0.477454	1	0.910435	1	1	0.919814	1	0.623788	0.838088	1	1	1	1	1
J9VWJ4	KSQAMHHLVNTLETQLLGAK	1	1	1	1	1	1	1	1	1	1	0.384022	1	1	1	1	0.982391	1	1	1	1	1	1	1	0.875037
J9W1U6	YLPVFASAVVDGNK	0	0.00581846	0	0.0112181	0	1	0	1	0.0727853	0	0.0087116	0.818003	0	0	0.065186	1	0.173829	0.00734686	0.0584609	0	1	0	0.259676	0
J9W1U6	NGDVVASAFVPLYK	0.839611	1	1	1	0.528467	1	0.800459	1	0.219212	0.673301	1	1	1	1	0.928284	0.405545	0.307972	1	0.257295	1	0.0611238	1	0.923807	1
J9VVM4	DQPALPLSPEVASR	0	0.11653	0	1	0.380122	0.026772	1	0.289777	1	0	0	1	0	0.355846	0.884231	1	0.710089	1	1	1	1	0	0.46408	0.0538868
J9VVM4	SAVEPSLPLAPQDR	0.446601	0.679529	0.22586	0.178068	1	0.470943	0.703521	1	1	0.398191	1	1	0.836206	0.769939	0.263619	0.876194	0.0874061	0.569713	1	0.984195	0.260195	0.286064	1	0.406093
J9VRA9	TSIPSAFVQSVSTR	0	0	0	0	0	0	0	0	0	0	0	0	0	0	0	0.0364469	0	0	1	0	0	1	0	0
J9VRA9	TSVSQVFASPISTR	0.816311	0.44364	1	0.595332	1	1	1	1	1	1	1	1	0.445861	1	1	1	1	1	1	1	1	0.996216	0.344253	0.531007
J9VSZ8	RNAAPHAPAPSSGPIGPNPLQLQQQQQR	1	0.205059	0.36065	0.541818	0.354747	0.991309	1	1	1	1	0.614049	1	1	1	1	1	1	1	0.637289	0.6069	1	1	1	1
J9VSZ8	QQQQQLQLPNPGIPGSSPAPAHPAANRR	1	1	1	1	1	1	1	1	1	1	1	1	0.972478	1	1	1	1	1	1	1	1	1	1	1
J9VMD1	LYVLENPFDELK	0.588986	0	0.613368	1	0.288037	0.329667	0.559901	0.217798	1	0.404625	0.394012	1	0.326399	0.777446	0.015475	0.857344	0.00842046	0.00781889	1	0.355152	0.00522876	1	0.0508815	0.555829
J9VMD1	LEDFPNELVYLK	0.480019	0.781098	1	1	0.393764	0.680678	0.392037	0.401865	1	0.191382	0.781241	0.705882	0.585483	0.352565	1	1	0.090547	0.294212	0.700148	0.319388	0.204671	0.391169	0.112722	1
J9VZP7	SLYFDVVPDLSPK	0.419308	0.321349	0.636648	1	0.07526	1	0.0167277	1	1	0.0882291	1	0.652142	1	0.0107307	0.0818923	0.595791	1	1	0.510643	0.490304	1	0.591439	0.263282	0.964235
J9VZP7	PSLDPVVDFYLSK	0.974269	0.964619	1	1	0.776121	1	0.509658	1	0.653538	0.898213	0.20589	1	1	1	0.260325	1	0.823948	0.510561	0.534628	1	0.404416	1	0.147795	1
J9VRX9	QKPLAVIGGGDSAAEEATYLTK	0	0	0	0	0	0	0	0	0	0	0	0	0	0	0	0	0	0	0	0	0	0	0	0
J9VRX9	TLYTAEEAASDGGGIVALPKQK	0.476319	0.909256	0.107496	1	0.276128	0.860867	0.988082	0.67618	1	1	1	1	1	0.19379	1	0.573571	1	1	1	0.868043	1	1	1	1
J9VUH5	QSDLLQVVESFSK	0.115813	0.166796	0.279366	1	1	0.0601977	0.0498453	0.879586	0.193206	0.501174	0.378246	1	0.0353909	0.293435	0.774604	1	0.534591	0.0114354	0.706996	1	0.691879	0.914843	0.23909	0.209078
J9VUH5	SFSEVVQLLDSQK	0.512828	0.362452	0.424987	1	0.395327	0.536774	0.054596	1	1	1	0.0781638	0.894254	0.963927	0.640593	1	1	0.309938	0.605426	1	0.828226	0.890239	0.747474	0.561569	1
J9VW55	C[PPa]FSTPLQSQELDGILEIVR	1	0.33485	1	1	0.213817	0.829826	0.460749	0.366516	1	0.584167	0.747398	1	1	0.366251	0.927476	1	1	1	1	0.64219	1	1	0.495944	1
J9VW55	VIELIGDLEQSQLPTSFC[PPa]R	1	1	0.86961	0.991902	0.553619	1	1	1	1	0.508153	0.220611	1	0.247724	1	1	1	0.137005	1	1	0.76136	1	0.202037	1	0.959885
J9VLP5	VLELSLADLNNDQEQSFRK	0.025114	0.00692263	0.00349534	0	0.0137895	0.000149824	0	0.0122179	0.80227	1	0.00972253	0.443767	1	0.116112	1	0.00513479	0.310513	1	0.542867	0.108086	0.0709717	1	0.027652	0.00222934
J9VLP5	RFSQEQDNNLDALSLELVK	1	1	1	1	1	1	1	1	1	0.80672	0.864625	1	1	1	1	1	1	1	0.681938	1	1	1	1	1
J9VW35	VPDNASYSSLPPPTQQAPPPR	1	0	1	0.98131	0.466729	1	0.241578	0.453868	0.793197	1	0.290683	1	0.108703	0.0194368	1	1	0.591065	0.39868	0.406957	0.302288	1	0.0974918	0.558893	0.784208
J9VW35	PPPAQQTPPPLSSYSANDPVR	1	0.377142	1	0.744203	0.936752	0.22789	0.332914	0.291503	1	0.703084	0.139193	0.556029	1	0.433584	1	1	1	1	0.21255	0.702575	1	1	1	1
J9VLT3	NHGDVLQLQGDQR	0.611901	0	0	0.0275457	0	0	0	0	0.0787303	0.0539752	0.0204805	0	0	0	0.980031	1	0.142102	0	1	0.0320701	0	0.0122838	0.943092	1
J9VLT3	QDGQLQLVDGHNR	0.243245	0.891115	0.173634	0.720301	0.283183	0.284325	0.00839798	0.531289	1	0.257249	0.38782	0.992974	0.423309	0.510111	0.871985	0.45461	0.438018	0.7791	0.747447	1	0.272465	1	0.520356	1
J9VEV2	AAEWNVESFLWK	0.904812	0	0.162797	0.411647	0	0.551887	0.778234	0.00618802	1	0.515847	0	0.270903	0.17456	0.00672585	1	0.860537	0	0.512979	0.122235	0.122409	0.0227835	1	0	0.0942227
J9VEV2	WLFSEVNWEAAK	0.414676	0.82408	1	1	0.76475	1	0.264034	0.555906	1	1	0.148825	1	0.410161	0.642106	0.0436004	1	0.587791	1	0.801027	0.347277	0.653974	0.424785	0.890383	1
J9VZX6	TSAAEFYQFFLR	0.141375	0	0.00459355	0	0	0	0	0	0.0144542	0	0.024024	0	0	0	0.592726	1	0	0.750373	1	0	0.930688	1	0.0100183	1
J9VZX6	LFFQYFEAASTR	0.830485	1	0.509218	0.69394	0.0421895	0.764049	0.777715	1	1	0.188667	1	1	0.263775	0.225591	0.845681	0.795412	1	1	0.216484	0.644447	0.790775	1	1	0.723597
J9VHA5	AC[PPa]ADPSLGFTTAVR	0.649401	0.0871085	0.747298	0.803195	1	1	0.576398	0.617439	0.19847	0.934954	0.156232	0	1	0.894646	1	0.487642	0.475591	0.854983	1	0.580452	0.900834	0.238766	1	1
J9VHA5	VATTFGLSPDAC[PPa]AR	1	0.356847	0.0908837	0.544	0.141371	0.251604	1	0.280611	0.528051	0.1091	0.0441721	0.687574	1	0.760014	0.262004	0.520893	0.344897	1	0.730517	0.282247	0.367569	0.880914	0.60621	1
J9VMB3	GFGIDREPGYTPNTPTNLNR	0.293348	0	0	0.0793551	0	0	0	0	0.139973	0	0	0.0216354	0.0586748	0	0	0.0280437	0	0	0.0542652	0	0	0.434668	0	0.0163879
J9VMB3	NLNTPTNPTYGPERDIGFGR	1	0.375463	1	0.0803564	1	1	1	0.105796	1	1	0.553752	1	0.52401	0.788965	0.874174	1	0.916636	1	1	0.493504	0.732008	1	1	0.603162
J9VKA5	DSQDLPFLPSLANTSDEITR	1	1	1	1	1	0.384091	1	1	1	1	0.326161	0.954519	1	0.728118	0.563757	1	0.115093	1	0.427014	0.293108	1	1	1	0.333437
J9VKA5	TIEDSTNALSPLFPLDQSDR	0.633102	1	1	1	1	1	1	1	1	1	0.147843	1	0.646026	0.221005	1	1	0.645896	1	0.743112	1	1	1	0.974495	0.752803
J9VRW0	NVDFAYPSRPDAK	1	0.0974965	0.0412105	0.471907	0.109505	0.589317	0.304019	0.719663	1	0.675045	0.287076	1	1	0.309733	0.958472	1	1	0.771273	0.727244	1	0.167168	0.527938	0.429105	1
J9VRW0	ADPRSPYAFDVNK	1	0.136272	0.588727	1	0.939057	0.280268	1	0.86367	1	0.319288	1	1	0.514879	0.303216	0.58584	1	0.135898	0.236487	1	0.289937	0.31441	0.978682	0.373375	1
J9VY83	SSTQAEETVIASEK	0.370221	0.137056	1	1	0.300855	0.718022	0.202615	1	1	1	0.158376	1	0.633791	0.756025	0.532714	1	1	1	1	0.872464	1	0.715326	1	1
J9VY83	ESAIVTEEAQTSSK	1	0.106069	0.705891	1	0.318429	1	0.291867	0.544912	0.117381	0.105494	0.437024	1	0.227962	1	0.815146	1	0.12176	0.420155	0.822827	0.812471	0.647629	0.864606	0.18531	0.722139
J9VW23	ADLSPASAEYQATR	1	0	0	1	0	0	0	0	0.0750258	0.145749	0	0.0549958	0.0075594	0	0.0458587	0.240505	0	0	1	0	0.286267	0.817882	0.111132	0.214646
J9VW23	TAQYEASAPSLDAR	0.79946	0.716152	0.0231378	1	0.760568	0.626806	1	0.196619	0.656662	1	0.0325677	1	1	0.16053	1	1	0.111435	1	1	0.101267	1	0.910823	0.829753	1
J9W2M7	DADGNVYQTELVR	1	0.737308	0.771555	1	0.0652084	1	0.827745	0.490269	0.921121	0.621563	1	1	0.418812	1	0.926622	0.40025	0.219499	1	1	0.0241805	0.232396	1	0.0234834	1
J9W2M7	VLETQYVNGDADR	1	0.191784	0.660796	1	0.0774666	0.329949	0.527583	0.844863	0.811331	1	0.318149	0.203228	0.168367	0.321461	0.588392	0.792041	0.0354571	0.265211	0.660618	0.0780863	1	1	0.488904	1
J9VTC0	HYMIFNGDLVDR	1	1	1	0.0720836	0.136878	1	0.411294	0.371152	0.951348	0.915832	1	1	0.691602	1	1	0.981663	0.595885	0.910788	0.407061	1	0.761018	0.68302	0.26224	0.677545
J9VTC0	DVLDGNFIMYHR	1	1	0.044344	1	0.295603	0.791988	0.091829	1	0.716721	0.296066	0.824939	0.627115	1	1	0.266631	0.169764	0.75834	0.519948	0.459718	0.101547	0.69507	1	0.381031	0.88551
J9VR76	YENYGSTIWSPLDSGMLTGK	0.0356362	0.0021254	0	0	0	1	0.261003	0.813529	0.0183411	0	1	0.0254449	0	0.0151515	0.00182482	0	0.0361936	0	0.0236294	0.0115501	0	0	0.158341	0
J9VR76	GTLMGSDLPSWITSGYNEYK	0.579665	0.416485	1	0.716452	1	1	0.620433	1	0.78157	0.985021	0.461814	1	0.620741	1	1	1	0.924583	1	0.749069	1	0.911186	1	1	1
J9VGX5	SSSAPSGPSTMFAPR	0.638858	0	0	1	0.0126582	0	0	0.013822	0.537515	0.00618606	0	0.46951	0.0205526	0	1	0.942274	0	0.00352078	0.342242	0	0.00253807	1	0.657133	0.811099
J9VGX5	PAFMTSPGSPASSSR	0.616862	0.408896	0.464012	0.814112	1	1	1	1	1	0.0442843	0.37556	0.395294	0.857899	0.792847	0.926186	0.411072	1	1	0.445361	0.82486	1	0.802118	1	1
J9VUI0	AMIWAGWSSEDAR	0.403981	1	1	0.801722	0.178476	0.0296457	0.718699	0.467976	0.619691	0.302403	0.412249	1	0.53843	0.112461	1	0.782514	0.129516	0.13228	0.150813	0.714519	1	1	0.769943	0.600213
J9VUI0	ADESSWGAWIMAR	0.811558	1	1	1	1	1	0.651477	0.411774	1	1	0.533293	1	1	1	1	0.527519	1	1	1	1	0.796121	1	1	0.656571
J9VQX4	ETLAMLEDESGER	0.695077	0.00577087	0.341679	1	0	0	0.0203772	0	0.357623	0	0	1	0.605197	0	0.998834	0.669958	0.00992487	0.228879	0.762127	0.0102453	0.0400894	0.979385	0	0.100682
J9VQX4	EGSEDELMALTER	0.638122	0.483225	0.166675	0.93646	0.633236	1	0.449193	0.624487	0.91921	0.983583	1	1	1	0.711401	1	1	0.630415	1	0.0540304	0.334268	0.877874	1	0.727528	0.289276
J9VZ79	WWDYYFGTDVK	0.378084	0.00812028	0.382205	0.213755	0.0371074	0.984027	0.00789209	0.517789	0.302546	0.310547	0	0.826014	0.24168	1	0.62173	0.891062	0.197284	0.234369	1	0.830669	0.0224753	0.51196	1	0.154773
J9VZ79	VDTGFYYDWWK	1	0.403149	0.924804	1	0.781632	1	0.250578	0.478176	0.904071	1	0.0250935	1	1	0.308625	0.913461	0.534188	1	1	1	1	0.482885	1	1	0.881289
J9VQZ9	YQTGEDLEEMHK	0	0	0	0	0	0	0	0	0	0	0	0	0	0	0	0	0	0	0.0270029	0	0	0	0	0
J9VQZ9	HMEELDEGTQYK	1	0.327012	0.275253	1	0.0714542	0.936875	0.663488	0.372595	0.266642	0.364379	0.716727	0.931254	0.0965413	0.676305	0.132501	1	0.508413	1	0.90855	0.652515	0.87588	1	1	0.261998
Q6URB0	QWAGEPWTMATSD	0.841848	0	0.59226	0.627504	0.0141497	0.164282	0.41035	0.00997098	0.227683	0.170968	0.0154519	0.813281	0.279523	0.0264195	0.355149	0.418899	0	0.0321383	0.494174	0.0111898	0.0645848	0.51979	0.0789234	0.0225244
Q6URB0	STAMTWPEGAWQD	1	0.274235	0.992923	1	1	0.898716	1	0.376126	0.566965	0.658876	1	1	0.807163	1	1	1	0.180658	1	1	1	1	1	1	1
J9VU32	YLPQQGTIPTIIPPQHAESK	0.997627	1	0.744672	1	1	0.354786	1	1	1	1	1	1	1	0.41494	1	1	1	0.546712	1	1	0.827276	1	1	1
J9VU32	SEAHQPPIITPITGQQPLYK	1	1	0.484728	1	1	1	1	1	0.31785	1	1	0.966566	1	1	1	1	0.777504	0.950219	0.408099	1	0.942909	1	1	1
J9VGP8	HIGLFHQGSSTILAPATPSQR	1	0.957276	0.723669	1	1	0.576097	1	0.955486	1	1	1	1	0.432463	0.906356	0.742266	1	1	0.879652	1	1	1	1	0.416025	1
J9VGP8	QSPTAPALITSSGQHFLGIHR	0.94801	1	1	1	0.468984	0.998795	1	0.919897	1	1	0.882878	1	0.587925	0.762658	1	1	1	1	0.819479	1	1	1	1	1
J9VWF5	SAGEPLQYILGSADFGPINIR	0.367594	0.00115565	1	1	0.537298	1	0.544498	0.24289	0.626174	0.0966827	1	1	0.653678	0.516982	0.228776	0.480533	1	1	0.297358	0.423678	0.822317	1	1	0.848657
J9VWF5	INIPGFDASGLIYQLPEGASR	1	0.998603	1	1	1	0.942068	0.820754	0.14858	1	0.429774	0.997432	1	1	1	1	1	0.112504	1	0.435217	1	1	1	1	1
J9W0Z7	AQDLLESGTRALEDGDISTAR	0.651603	1	0.330911	1	0.909429	0.536704	1	0.612462	1	1	0.892938	1	1	1	1	1	0.475243	1	1	1	1	1	0.484303	1
J9W0Z7	ATSIDGDELARTGSELLDQAR	1	1	1	1	0.87934	1	0.979596	1	1	0.729338	1	1	1	0.590433	1	1	1	1	0.987226	1	1	1	1	1
J9VN56	VIPQFMLQGGDFTNHNGTGGK	0	0	0	0	0	0	0	0	0	0	0	0	0	0	0	0	0	0	0	0	0	0	0	0
J9VN56	GGTGNHNTFDGGQLMFQPIVK	1	1	1	1	1	1	0.734903	1	1	1	0.482735	1	1	0.557218	1	0.717635	0.89811	1	1	0.384108	0.685054	1	0.505233	0.313347
J9VZG6	YSSTANSLLFWANTFNEPR	0.0186335	0	0	1	0	0	0	0	0.106367	0	0.0144074	0	0	0	0.0599734	0.393604	0	0	0.407163	0	0	0.00187178	0	0.802783
J9VZG6	PENFTNAWFLLSNATSSYR	0.368752	0.051297	0.324595	1	0.457269	0.710861	1	1	1	0.138042	0.296625	1	1	0.123092	0.258303	1	0.82967	0.562469	0.672703	0.657751	0.835742	0.560213	0.681482	0.343075
J9VQT9	DSDSSVLQFLYGEDSLDVTK	1	1	0.364632	0.183283	0.772622	0.169693	0.427235	0.240821	0.95134	0.425844	1	0.796148	1	0.361234	0.00182087	0.0642331	0.17378	1	0.711937	0.825662	1	0.66573	1	1
J9VQT9	TVDLSDEGYLFQLVSSDSDK	0.22118	1	1	1	1	1	1	0.477414	0.813406	1	1	1	1	0.667977	0.620954	1	0.997106	1	1	1	1	1	0.883894	0.446223
J9VIT9	LLVVSLGGLEPLIR	0	0	0	0	0	0	0	0	0	0	0	0	0	0	0	0	0	0	0	0	0	0	0	0
J9VIT9	ILPELGGLSVVLLR	0.718056	1	1	0.631858	1	1	0.380934	1	0.322729	0.759501	0.566367	0.343515	0.452642	1	0.835873	1	0.189084	0.556529	1	0.250621	0.959915	1	1	1
J9VGW2	SALVPLLSLLPSIR	0	0	0	0	0	0	0	0	0	0	0	0	0	0	0	0.0090272	0	0.00810811	0.0267994	0	0	0.603498	0	0.0328843
J9VGW2	ISPLLSLLPVLASR	1	0.650479	0.634641	1	1	1	0.400549	1	0.29715	0.74092	1	1	0.515998	0.832537	1	0.851617	0.477618	1	1	0.580647	0.86647	1	0.600619	1
J9VM94	SILTSFLPSLSSAR	0.00276116	0	0.0303857	0.00324977	0	0	0.112636	0	1	0	0	0.862478	0.478423	0.00344951	0.0951025	0.400273	0.0359625	1	0.756919	0.71347	0.0617253	0.243264	0	0.796549
J9VM94	ASSLSPLFSTLISR	1	0.656486	0.434954	0.223381	0.0485961	0.819237	0.178451	0.327414	0.503063	0.435485	1	1	1	0.569788	0.893552	0.704192	0.369496	0.784445	1	1	0.394318	0.876996	0.29413	1
J9VTD2	NLPPPVGQPTTTTR	0.515331	1	0.873058	1	0.385427	1	0.0928037	0.807499	0.597293	0.801461	1	1	0.418613	0.114993	1	1	0.259433	0.6109	1	1	1	0.686947	0.878539	0.317185
J9VTD2	TTTTPQGVPPPLNR	0.577375	1	1	1	1	0.461605	0.720507	0.0421931	0.72089	0.582639	0.825532	1	0.885088	0.0489663	1	1	1	0.777638	1	0.0836518	1	0.523524	0.7749	1
J9VMU9	ASNYGESVGLGIIAK	1	0.535076	1	0.935731	0.529378	0.580056	0.168988	0.00587488	1	0.867148	1	1	0.108845	0.00409952	1	0.0858288	0.0186961	0.0065262	1	0.16081	0.0131479	1	0	1
J9VMU9	AIIGLGVSEGYNSAK	0.636951	1	0.140495	0.4236	1	0.679315	0.0946704	1	0.736056	0.995296	1	1	0.794436	0.129996	0.0747134	0.809002	0.0996424	0.405315	0.971167	0.365534	0.0983051	0.037459	0.369233	1
J9VVN8	GLAIIGFPC[PPa]NQFK	0	0	0	0	0	0	0	0	0	0	0	0	0	0	0	0	0.00159974	0	0	0	0.0123561	0	0	0.0299497
J9VVN8	FQNC[PPa]PFGIIALGK	0.948261	0.944734	0.177074	0.409636	1	1	1	0.647785	1	0.22479	0.444077	1	1	1	0.129671	1	1	0.725192	1	1	0.746688	1	0.95177	1
J9VMA7	DTIMVPPGGSVHIR	0.576889	1	0.508665	0.0167148	1	1	0.493027	0.594392	1	0.564818	0.0589629	0.383902	1	0.919639	0.528786	0.0521189	0.526867	0.173037	1	1	1	1	0.50149	1
J9VMA7	IHVSGGPPVMITDR	1	1	0.845981	1	1	0.683775	0.578838	0.342598	1	0.491745	1	0.720066	0.742377	0.143025	0.476762	0.803934	1	0.813361	1	1	1	1	0.803531	1
J9VS37	NAIGSAGLMFASLAR	0.00187882	0	0.00270019	0.224826	0	0	0.00971009	0	0.0140419	0	0	0.055911	0.0251545	0	0.0826501	0.00631074	0	0.0120694	0.0803688	0	0.00741679	0.723946	0	0
J9VS37	ALSAFMLGASGIANR	0.529255	1	0.99951	1	1	1	1	0.492451	1	1	0.592332	1	0.744581	1	0.61797	1	1	1	1	1	1	1	0.254186	1
J9VE17	GIVSQAPHEWINK	1	0	0	1	0.454263	0.369112	0	0.0265631	0.918424	0.1048	0.0907731	0.0541261	0	0.00396938	0.11161	0.572157	0	0.036834	0.147955	0.00972565	0.0576542	0.0723679	0.00318091	0.841065
J9VE17	NIWEHPAQSVIGK	0.432373	0.551834	0.113554	1	1	1	1	0.720437	1	0.326194	0.150525	1	1	0.358322	1	1	0.1817	0.349764	0.414667	1	0.438058	1	0.37951	0.794369
J9VY39	KISEAYEVLSDPK	0.912952	0.0230689	1	0.0765581	1	0.956776	1	1	1	1	0.264482	1	0.119993	0.163133	0.74322	1	0.265059	0.245986	1	0.0250803	1	1	0.811732	0.760168
J9VY39	PDSLVEYAESIKK	0.0776984	0.455184	1	1	0.669392	1	0.57891	0.752582	0.410595	0.141146	1	1	0.753297	0.753762	1	0.969883	0.162697	0.781443	1	1	0.87101	0.40453	0.456657	1
J9VT67	LWIDSPDGYATLK	1	0	0.59726	0.640127	0	0.0106242	0.00366664	0	0.0923053	0	0	1	0.0195625	0	0.0374943	0.31076	0	0	0.105528	0.0333294	0.380595	1	0	0.0522074
J9VT67	LTAYGDPSDIWLK	0.0885963	0.979222	1	0.193302	0.0453581	0.848069	1	1	0.697999	1	0.671605	1	1	1	0.41351	1	0.518024	0.758826	0.169432	1	0.196612	1	1	0.914288
J9VNX3	VSSSDALFASEPIR	1	0.19996	0	1	0.111945	1	0.134023	0.272495	0.247215	0.265629	1	1	0.382023	0.0359739	0.425182	1	0.839757	0.0824934	1	0.0308679	1	1	1	1
J9VNX3	IPESAFLADSSSVR	1	0.0848267	1	1	0.947873	1	0.780116	0.944104	1	1	0.960023	0.823063	1	0.494653	1	0.742552	0.371554	0.647091	0.164507	0.170567	0.980565	0.986331	0.439979	1
J9VQR2	NNLGVTVLNDYEK	0.0635517	0.0892515	0	0.128146	0.59205	0.713768	0.829691	0.110055	0.355139	1	0.435078	0.368716	1	1	0.624096	1	0.401428	0.0390026	1	0.126603	0	0.363752	0.0985453	0.351584
J9VQR2	EYDNLVTVGLNNK	1	1	1	0.906164	1	0.568165	1	1	0.569555	0.341571	0.146465	1	1	1	0.809111	1	1	1	0.820386	0.547943	1	1	1	1
J9VHW3	TAEQFVNWINEK	0	0	0	0	0	0	0	0	0	0	0	0	0	0	0	0	0	0	0.0379258	0	0	0.00655809	0	0
J9VHW3	ENIWNVFQEATK	1	0.102773	0.235174	0.775237	0.628981	0.776147	0.465443	0.0985592	1	0.355455	1	1	0.879892	0.722945	1	1	0.390305	1	0.903339	0.867956	0.123743	0.964886	0.64023	0.838113
J9VSP0	GVNAVAHMASPYHFNAVELDELFEPAK	1	0.497302	0	0.683756	0.903721	1	0.50168	0.993693	1	1	1	1	0.10862	0.387655	1	0.405228	0.848245	1	1	0.0307581	1	0.921322	1	1
J9VSP0	APEFLEDLEVANFHYPSAMHAVANVGK	1	1	1	1	0.47846	1	0.47724	1	1	0.419431	0.469808	1	1	1	1	1	1	1	1	1	1	1	0.875951	0.734021
J9VPD4	TSMMIPSTMPVQR	1	0.0967258	1	0.433505	0.661175	0.333244	0.809301	0.0715183	1	1	0.94449	1	1	0.868599	0.269584	0.706368	0.118463	1	0.482601	1	0.58498	1	0.851447	0.748917
J9VPD4	QVPMTSPIMMSTR	0.98225	0.251744	0.536313	0.320115	0.545305	1	0.600706	1	0.441675	0.201445	1	1	0.542639	1	0.411655	0.952669	0.650847	0.245049	0.434348	1	1	0.84928	0.303679	0.524984
J9VXZ6	QSSQSTPSAEEVTK	0	0.241465	0.0183345	1	0.0239249	1	0.130594	0.620406	1	0.0222078	0.413281	1	0.143163	0	0.59689	1	0	0.0502681	1	0.00465586	0.726405	0.0177218	1	1
J9VXZ6	TVEEASPTSQSSQK	0.768742	0.72282	0.905925	1	0.172587	1	1	0.0715261	1	0.769127	1	0.956266	0.369338	1	0.854738	1	0.732377	1	1	0.275945	0.642527	1	0.487937	1
J9VZZ5	NVVSWTVC[PPa]EDGAK	0.385581	0.266834	0.0273738	0.886054	0.00460365	0	0.296755	0.362372	0.676342	0.117104	0.03341	0.162806	0.566157	0.197194	0.814512	1	0.0678173	0.14992	0.241604	0.470193	0.105878	0.275568	0.347144	0.281967
J9VZZ5	AGDEC[PPa]VTWSVVNK	1	0.469484	0.619673	1	1	1	1	0.891969	0.85244	1	0.554009	1	1	1	1	0.761766	1	0.862102	1	1	1	1	1	1
J9VEK1	YPGDPSTPGEPAYK	1	0.206831	0.24718	0.918236	0.828619	0.426893	0.148591	0.423301	0.94204	0.89944	0.245737	1	0.503842	0.0264981	0.0559321	1	0.0140058	0.492899	0.443342	0.266379	1	0.655138	0.303187	1
J9VEK1	YAPEGPTSPDGPYK	0.342983	0.494461	1	1	0.383	1	1	0.812253	1	0.527038	0.457094	1	0.0601058	1	1	0.696118	0.452999	0.72314	0.517978	1	1	0.109405	0.199169	0.452047
J9VI12	DGTEMSTPGLESVR	1	1	0.27934	1	0.384358	0.12533	0.208311	0.413377	1	0.62011	0.837156	1	0.025641	0.090604	0.534912	1	0.259333	0.534647	0.444078	1	0.192664	1	0.893614	0.25005
J9VI12	VSELGPTSMETGDR	0.307782	0.0452524	0.912562	0.356187	0.366559	0.621474	0.334456	0.426146	1	0.329924	0.21863	1	0.449183	0.31046	0.062104	1	0.682961	1	0.277553	0.345396	0.545917	1	1	0.0655911
J9VSH3	VTGAAGTGQDEDVMK	0	0	0	0	0	0.00073779	0	0	0	0	0.9145	0	0	0	0	0	0	0	0	0	0	0	0.00130912	0
J9VSH3	MVDEDQGTGAAGTVK	0.0255926	0.996919	1	0.657667	0.460138	0.610975	1	0.351669	0.556468	0.920596	0.715723	1	0.328479	0.169694	1	0.132719	0.828206	0.0841225	0.111029	0.0568715	0.859185	1	0.142605	1
J9W2V9	LQEGEQC[PPa]QMGER	1	0.0746392	0.573935	0.394393	0.625546	0.582075	0.179287	0.0107972	1	0.0464795	0.00617528	1	0.344898	0	0.0052672	1	0	0.003517	1	0.190424	0.0195425	0	0.0128695	1
J9W2V9	EGMQC[PPa]QEGEQLR	0.357001	0.420334	0.615618	0.768868	1	1	0.405821	0.0200726	1	1	0.214955	1	0.0805967	0.931538	0.551154	0.710126	0.583098	0.943046	1	0.750142	1	0.544109	0.980492	0.65559
J9W1P9	GVIHGGGAVAGGVAHGLGSVGGFAGR	1	1	1	1	1	1	1	0.654338	1	1	0.935138	1	1	0.491156	1	0.735465	1	1	1	1	1	1	1	1
J9W1P9	GAFGGVSGLGHAVGGAVAGGGHIVGR	1	1	1	1	1	1	1	1	1	1	0.816087	1	0.422143	1	1	1	0.479119	1	1	0.472684	1	1	1	1
J9VSI8	VAEENAPSIVFIDEIDAVGTK	0.317444	0.838446	0.105435	0.787833	0.599122	0.853833	0.0167342	0.641937	0.987291	0.213277	0.122304	1	0.239188	0.43586	0.0559161	0.112131	0.656241	0.358144	0.0606703	0.0446063	0.0210398	0.00673913	1	0.0135831
J9VSI8	TGVADIEDIFVISPANEEAVK	1	0.299117	1	1	0.220975	0.81706	1	0.763236	1	1	0.636782	1	1	1	1	1	0.0707626	1	0.237444	0.551843	1	1	1	1
J9VKY8	LGPTAQIQDPYAAPPSASAAYK	0.00610754	0	1	1	0.0019568	0.0091617	0.0402426	0	1	0.0137258	0.0142877	0.247799	0.182354	0	0.0341403	0.156119	0.036834	0.338828	0.78543	0	1	1	0.752447	0.184252
J9VKY8	YAASASPPAAYPDQIQATPGLK	0.593096	0.802416	0.694402	0.824014	1	0.247927	1	1	1	1	1	0.731641	1	0.948245	1	1	0.263855	1	1	1	0.628332	1	0.29427	1
J9VWH6	LVFGHTFTDHMLTIPWSSK	0.453385	1	1	1	1	1	0.960833	0.806887	1	1	0.6329	1	1	1	0.200284	1	1	0.862735	0.372982	1	1	1	0.629843	1
J9VWH6	SSWPITLMHDTFTHGFVLK	0.31972	0.439354	0.195857	1	0.735853	1	0.125744	0.219095	0.61399	0.295981	0.395016	1	1	0.810442	1	1	0.615421	0.337152	1	0.998631	0.825257	1	1	0.977816
J9VT51	LITASEDDESPIIMLWDLR	0.0061552	0	0	0.493536	0	0	0	0	0.333509	0.0054636	0	0.0195477	0.166693	0	0.0261263	0	0	0	0.142794	0	0	1	0	0.00969064
J9VT51	LDWLMIIPSEDDESATILR	1	0.391255	0.731453	0.967504	0.515326	1	0.996231	0.301025	0.513072	1	0.0977129	1	0.98039	0.909036	0.99371	1	0.549906	0.932037	1	0.571843	0.312604	0.582084	1	1
J9VMX9	IMDGLVDGSVELDQDLVDGAR	0	1	0	0.0087184	1	1	0	0.00582807	0.0480537	0.0184	0.25766	1	0.0170106	1	0.0096272	0.314941	0.271657	0.0380712	0.187846	0.0492495	0	0	1	0.752791
J9VMX9	AGDVLDQDLEVSGDVLGDMIR	0.793097	0.0827505	1	1	1	0.865047	1	1	0.664854	1	1	1	1	0.881422	0.982617	0.241117	1	1	0.326877	1	0.599122	1	1	1
J9VXC8	DTMGWTALMIASAAGHPEMVK	0.00595566	0	0.00444481	0.337473	1	0.0262375	0.490087	0.215106	0.94736	0.0356087	0.0836645	0.204629	0	0.0109484	0.0474621	0.21219	0.0476165	0.62204	0.365314	0	0.0104521	0.00535535	0.00547445	0.230947
J9VXC8	VMEPHGAASAIMLATWGMTDK	0.267003	1	0.0326254	0.325319	1	1	1	0.792712	1	1	0.599218	1	1	0.391652	0.820402	0.35505	1	0.11607	0.323651	0.296802	1	1	1	1
J9VXY5	TFDVHGYALNPSIQNVTAPIVGSLTNAR	0.438413	0.252196	0.0450615	0.930208	0.0387068	0.264906	1	1	0.208241	1	0.684388	0.914817	1	0.731934	1	0.0041645	0.792917	1	0.956626	0.510611	0.195165	1	1	1
J9VXY5	ANTLSGVIPATVNQISPNLAYGHVDFTR	1	1	1	1	1	0.30947	1	0.588833	0.752393	1	1	1	1	1	1	1	0.945366	1	0.624575	1	1	1	1	1
J9VTQ5	IQDVLVPWVLAPK	0	0.000586467	0	0	0	0.017549	0.244538	0.00398241	0.0331935	0.878812	0.00268366	0.017199	0.0265519	0.227585	0.351823	0.0170249	0.986275	0.055457	0.006827	0.684375	0.0207697	0	0.0110635	1
J9VTQ5	PALVWPVLVDQIK	0.873262	1	0.32848	1	0.321446	0.495192	1	0.347743	0.988691	1	0.622348	1	0.0205652	0.0101259	1	1	0.264007	0.008	1	0.810685	1	1	0.505306	0.845144
J9VQX1	NTLLPVVNFVFSK	1	0	0	0.712633	0	0.0725468	0.00899255	0.103966	1	0.0106538	0	0.036798	0	0	0.937018	0.0105054	0.00383907	0.00199641	1	0.0114552	0	0.708754	0	0.981148
J9VQX1	SFVFNVVPLLTNK	0.256595	0.567814	1	0.780563	0.492724	0.58457	0.647007	0.863801	1	0.489619	0.459151	0.804296	0.478379	1	0.308634	0.395046	0.0227944	0.38938	1	0.668606	0.749475	1	1	1
J9W439	SFGLPLLALGGGGYR	0.403904	0	0.939751	0.180437	0	0.0529603	0.00632167	0.0107916	1	0.0413379	0	0.451482	1	0	0.0430664	0.440935	0	1	0.752608	0.0711116	0.055799	0.0592332	0.022698	1
J9W439	YGGGGLALLPLGFSR	1	1	0.325162	0.452958	0.121108	0.918765	0.132554	0.299652	1	1	0.144756	1	0.256679	0.228839	0.608164	1	0.128819	1	0.80756	1	1	1	0.514079	1
J9VVR7	AEGLPPLAPLESQR	0.176676	0.043014	0.0106073	0	0	0.0400042	1	1	1	0.0216541	0.00841815	0.870473	0.414764	0.89504	0.00949825	0.967871	0.0282304	1	0.378835	0.531708	0.00984269	1	0.714348	0.571221
J9VVR7	QSELPALPPLGEAR	0.908234	1	1	1	1	1	1	0.715393	1	0.98862	1	1	1	1	1	1	1	1	1	1	1	1	1	1
J9VY66	TC[PPa]VDITSGLSAIVK	1	0.166728	0.811053	0.731271	0.0320868	0.446959	0.761251	0.423289	1	0.937082	0.0143036	0.616172	1	0.0805344	0.230355	1	0.20828	1	0.146931	0.613025	1	0.850463	0	0.256502
J9VY66	VIASLGSTIDVC[PPa]TK	0.137313	0.601483	0.952352	0.7291	0.0283074	1	0.296272	0.532204	0.71123	0.171625	0.0773223	1	0.724165	0.932624	1	1	0.463678	0.525336	0.435473	0.257155	0.958426	0.205612	1	0.214744
J9VNU1	QSQSLSPIFTLEK	0	0	0	0	0.0271997	0	0	0	0.0480662	0.351841	0	0	0	0	0.00930521	0	0	0	0	0	0	0	0	0
J9VNU1	ELTFIPSLSQSQK	1	0.987905	0.135014	1	1	1	0.598701	0.0707965	1	1	0.0859477	1	1	1	1	0.907127	1	0.544957	1	0.759016	1	0.254573	1	0.831763
J9VP99	GLFNGVVIDETVSK	0.0122699	0.00775983	0	0.0166733	0.0259541	0.0898992	0	0.0604976	0.121905	0.564827	0.864736	0.531697	0	1	0	0	0	0.0202268	0.0239726	0	0	0.0186341	0.274334	0.0825214
J9VP99	SVTEDIVVGNFLGK	1	0.422329	1	1	1	1	0.139717	1	1	0.139113	1	1	0.175608	0.0980356	1	1	1	1	0.587112	1	1	1	0.826725	0.612681
J9VJ92	LNEFILASIDSQK	1	0.270872	0.0962721	1	0.899555	0.0100907	0.669399	0.0209246	1	0.915919	1	0.54848	0.957765	0.221078	0	0.254441	0.726827	1	0.748367	0.319611	0.0252268	1	0.00433101	0
J9VJ92	QSDISALIFENLK	0.536865	0.764891	0.811479	1	0.0200369	0.786431	0.978363	0.631424	0.773922	0.350944	1	0.477844	0.705657	1	0.606615	1	0.619046	0.19743	0.480158	0.190111	1	0.188737	0.57383	1
J9VM77	KPTNFSRPLISSQSMPYLDPPPNVLR	1	0.00251643	1	1	1	0.034227	1	0.081882	1	0.308543	0.0905524	1	1	1	1	1	0.449932	1	1	0.0458846	1	0.553762	0.059367	0.597202
J9VM77	LVNPPPDLYPMSQSSILPRSFNTPKR	1	0.768121	0.713514	1	1	1	1	1	1	0.709531	1	1	0.70786	0.401293	1	1	1	1	0.623159	0.227515	1	1	1	1
J9VU23	AVFVWDVASGAVTR	1	0.933504	0.484707	0.701199	1	1	1	0.387674	0.753963	0.926358	0.136949	0.924288	0.696437	1	1	1	1	1	1	1	1	1	0.125912	1
J9VU23	TVAGSAVDWVFVAR	1	1	1	1	1	1	0.462789	0.460438	1	1	1	1	0.402958	0.571962	0.388271	0.782832	0.984898	0.371512	0.134504	0.541575	1	0.973588	1	1
J9VD30	AMPLPEGVETFLLSQQGAISK	0.289066	0	0.736981	1	0.204198	0.0625551	0.323819	0.0107077	0.204426	0.0260864	0	1	0.0389514	0.0364426	0.0640574	0.733628	0.311209	0.946347	0.688031	0.331586	0.0771611	1	0.307969	0.684991
J9VD30	SIAGQQSLLFTEVGEPLPMAK	1	1	0.84562	1	0.466813	1	0.697001	1	1	1	0.673184	0.562703	1	1	1	1	0.673522	1	1	1	0.863367	1	0.809946	1
J9VVM8	FADQEAC[PPa]VAVLLK	0.964214	0.260733	0.0529132	0.663229	0.00982371	0.0190246	0.0962086	0.00618018	0.205819	0.33793	0.335975	0.395114	0.032534	0.294443	0.0483092	0.953585	0.000322867	0.00315582	1	0.0919089	0.302396	0.0277728	1	0.909572
J9VVM8	LLVAVC[PPa]AEQDAFK	0.349601	0.353185	0.0112718	0.412746	0.164853	1	0.662954	0.352517	0.763033	0.515434	0.759178	0.0434783	0.798021	0.638898	1	1	0.118321	1	0.516233	0.277433	1	1	0.886471	0.153709
J9VSH2	WDFDTGLVQVLGK	0	0	0	0	0	0	0	0	0	0	0	0	0	0	0	0	0	0	0	0	0.0067236	0	0	0
J9VSH2	GLVQVLGTDFDWK	1	0.147917	0.713365	0.376125	1	0.661516	0.799869	0.229346	1	0.930783	0.439751	1	1	0.315575	0.789573	0.716802	0.387014	0.997569	0.339982	0.763923	0.549199	1	0.829694	0.946702
J9VMK2	STSPVAAVIIEPILSEGGDKHASPEFFR	1	0.247933	0.0197514	1	0.264962	1	0.0664732	0.0673737	0.436336	1	1	1	0.235099	1	1	0.342122	1	0.12528	1	0.0662781	0.863842	0.0415959	0.21024	0.719251
J9VMK2	FFEPSAHKDGGESLIPEIIVAAVPSTSR	0.59981	1	1	1	1	1	1	1	1	1	1	1	1	1	1	1	1	1	1	1	1	1	1	1
J9W0N0	GETQVSVFDIVQR	0	0	1	1	0	0	0	0	0.998885	0	0	1	0	0	0	0.863734	0	0.66053	0.0333333	0	0	0.0418538	0	1
J9W0N0	QVIDFVSVQTEGR	1	1	1	1	0.906501	1	0.986982	0.905888	1	1	1	1	0.344764	0.774569	0.77231	1	0.985021	1	1	1	1	1	1	1
J9VWP8	AGPSITQTALDEFK	0.00471328	0	0.00591196	0	0.385192	0	0	0	1	0.0589378	0.026875	0	0.056587	0.0408779	0.00981194	0.0157974	0.964023	0.04313	1	0	0.084428	0	0.0368953	0.019508
J9VWP8	FEDLATQTISPGAK	0.797405	1	1	1	0.0397614	0.669834	1	0.168802	1	1	0.898179	1	1	0.5807	0.403649	1	1	1	1	1	1	1	1	0.924546
J9VSK2	LFNTPLTQSVDDK	1	1	0.0270716	1	0.318946	1	0.134452	0.0189338	0.255117	0.876998	0.0829184	0.0148346	1	0.211712	1	1	0.201818	0.65207	1	0.599571	1	0.0184591	0.136594	0.341379
J9VSK2	DDVSQTLPTNFLK	1	0.638684	0.758197	1	0.329288	0.723955	0.325758	0.996326	0.481456	0.0533858	0.0737386	0.509091	1	0.879653	0.620437	1	0.851683	0.337246	0.608255	0.124405	0.272127	1	1	0.797833
J9VE82	FGPGGSQPQLSFGAK	0.591742	0	0	0.067383	0.0327756	0	0.0793536	0	0.0464753	0	0	0	0.0105362	0	0.038613	0.04617	0.00112495	0.00426729	0.930464	0.00319719	0.032217	0	0	0.140295
J9VE82	AGFSLQPQSGGPGFK	0.868527	1	0.737035	1	0.699724	1	0.26613	0.14453	0.836253	1	0.736046	0.656229	0.498954	1	1	1	0.773908	1	1	1	0.738499	1	0.631103	1
J9VUG6	SIAC[PPa]GPTSSTVIDR	0.492705	0	0	0.617348	0.517039	0.0662908	0	0.445123	0.756642	0.20779	0.015085	0	0.0105308	0.0147629	0.0428656	0.752149	0.0158949	0.414584	0.734572	0.433845	0	0.234963	0.12635	0.545339
J9VUG6	DIVTSSTPGC[PPa]AISR	0.325904	0.802754	0.514194	1	1	0.550683	1	1	1	1	0.688708	0.630053	1	1	1	1	0.733403	1	0.444332	0.82053	1	0.929811	1	1
J9VKI6	AIAFAHGPGIMLATGGDDC[PPa]TVK	0.795517	0.0324763	0.026024	1	0.0476294	0.633365	0.167974	0.0202872	0.319208	1	0	1	1	0.483454	0.13115	0.532574	0.0313363	0.504309	1	1	0.571475	1	0.143355	0.795781
J9VKI6	VTC[PPa]DDGGTALMIGPGHAFAIAK	0.348031	0.886228	0.466152	1	0.450559	0.9421	0.903557	1	1	1	1	1	1	1	1	1	1	1	1	0.825154	1	1	1	0.642287
J9VN96	KGFYGDGSPLGFVSVVMDNAR	0.417537	0.0265184	0.00459619	1	0.062056	0.305287	0.240197	0	0.0515219	0.419402	0.0116746	0.727423	0.0081553	0.0221292	0.042471	0.112539	0.074426	0.10084	0.668036	0	0.00671872	0.149415	0.0058997	0.362086
J9VN96	ANDMVVSVFGLPSGDGYFGKR	0.939671	0.695944	1	0.530923	1	0.844736	1	1	1	1	0.243166	1	1	1	0.61442	1	0.502038	1	0.517272	1	0.959567	1	1	1
J9VMC5	NTDWVLASSELDK	0	0	0	0	0	0	0	0	0	0	0	0	0	0	0	0	0	0	0	0	0	0.395647	0	0
J9VMC5	DLESSALVWDTNK	0.853456	0.494018	0.623215	1	1	1	1	1	1	0.639401	1	0.556875	1	0.43428	0.502393	1	0.509551	1	1	0.711312	0.512546	1	0.174388	1
J9VMB0	VTIATTASHHPPQPNEASDSR	0.0148912	0.0033051	0	1	0	0	0	0	0.0553639	0.015609	0.0107805	0.00685566	0.000398406	0.000758553	0.100913	0.0423046	0.00578078	0	1	0	0	0.213559	0.0347326	0.0166003
J9VMB0	SDSAENPQPPHHSATTAITVR	1	1	1	1	0.350087	1	1	0.301827	1	0.523743	1	1	1	1	1	1	1	1	1	0.803782	1	1	1	1
J9VSV3	KNGEEAVELIMSNPDVEWR	0.307497	0.253032	0.69447	1	0.187328	1	0.0335938	0.937549	1	0.819402	1	0.670812	0.866516	0.609851	0.103682	1	0.204742	0.620753	0.804896	0.0107511	0.903406	0.452548	1	0.725814
J9VSV3	WEVDPNSMILEVAEEGNKR	1	0.530079	1	0.897961	0.482794	0.82375	1	0.905882	1	1	1	1	1	1	0.980938	1	0.763171	1	0.799486	0.321722	1	1	1	1
J9W146	AIQELDGGSFGGGNR	0.0330281	0	0.0296113	1	0	0.019701	0.030904	0	0.065857	0	0	1	0.0474267	0	0.642465	0.423264	0	1	1	0.254583	0	1	0.49526	0.0167882
J9W146	NGGGFSGGDLEQIAR	0.969179	0.567767	0.461124	0.386933	1	0.284856	0.967183	0.610204	0.768379	0.454761	0.506853	0.698335	0.418474	0.0843317	1	0.431557	0.173643	0.636496	1	0.0919137	1	1	0.73128	0.194301
J9VXR3	NQDC[PPa]VVEAVTGSGK	0.759224	0.209799	0.00780335	0.32822	0.0345942	0.539156	0.0105842	0.0784462	1	0.0255363	0	0.770577	0.865825	0.990206	1	1	0.670507	1	1	0.196838	1	0.0606641	1	1
J9VXR3	GSGTVAEVVC[PPa]DQNK	1	0.552657	1	0.444625	0.0988872	1	0.0431582	0.0369176	1	1	1	1	0.132711	0.676	0.477646	0.556635	0.304886	1	0.504232	1	0.816964	1	1	0.56312
J9VQI5	EGTSYGAIALPHDGEEEGEVR	1	1	0.0138568	1	0.783649	0.44308	0.900082	0.442718	1	1	0.565657	0.740531	0.585432	0.0316411	1	1	0.0163037	1	1	0.690622	1	1	0.0396623	1
J9VQI5	VEGEEEGDHPLAIAGYSTGER	1	1	1	1	1	1	1	1	1	1	0.911862	1	1	1	1	1	0.736119	1	1	1	0.558028	1	1	1
J9VK01	FLPYSDPSAWGTH	0	0	0	0	0	0	0	0	0	0	0	0.0107121	0	0	0	0	0	0	0	0	0	0	0	0
J9VK01	TGWASPDSYPLFH	1	0.567023	1	0.327941	0.559071	1	0.346628	1	0.811299	1	1	1	0.889981	0.497647	1	1	1	1	0.943258	0.767997	1	1	1	0.959224
J9VEH5	SAGWDEESGVGEVR	0	0	0	0	0	0	0	0	0	0.340637	0.00974002	0	0	0.0230016	0.000459031	0	0.003247	0	0	0	0	0	0	0
J9VEH5	VEGVGSEEDWGASR	0.970473	1	0.247036	1	0.208035	0.649828	1	0.540758	0.0785855	1	0.833025	0.152858	1	1	0.78062	1	0.567156	1	1	0.440702	1	1	0.51044	0.650885
J9VUF9	HIDC[PPa]AWAYGNEK	0.0157821	0	0	0	0	0	0.28002	0.393897	0	0.0982644	0.0219809	0	0	0.355956	0.397162	0.0103117	0	0	0.0235824	0	0	0	0	0.0183206
J9VUF9	ENGYAWAC[PPa]DIHK	0.0447589	0.179582	1	1	0.186071	1	0.669492	0.650548	0.338151	0.7267	0.688034	0.983161	0.40435	0.33431	0.879915	1	0.691728	0.521882	1	1	0.78935	0.814541	0.334388	1
J9VLP1	EIHYPADSPFQAAVGFLQPELVGKPDK	1	0.380273	0.10266	1	1	1	0.0646325	0.390343	1	0.105671	1	1	1	0.56753	1	1	0.0508689	0.0405649	0.577931	0.0598047	1	0.878404	0.524977	0.344641
J9VLP1	DPKGVLEPQLFGVAAQFPSDAPYHIEK	1	0.834679	1	0.585252	0.649199	0.988586	1	1	1	1	1	1	1	1	1	1	1	1	1	0.952245	1	1	1	1
J9VGF1	AIQHSLPVEQGGEGGTKFPNGTLSFEPR	1	1	0.246278	0.879187	1	1	0.0612715	1	1	0.442587	0.790577	1	1	1	1	1	1	1	1	0.135852	0.194263	0.856987	1	1
J9VGF1	PEFSLTGNPFKTGGEGGQEVPLSHQIAR	1	1	1	1	0.78493	0.817717	1	1	1	1	1	1	1	1	0.740905	1	1	0.319665	1	0.930629	1	1	1	1
J9VL01	ILPGRPVQQLASSFTSAPFAK	1	1	1	0.636674	0.952535	1	0.996201	0.734466	0.710303	0.978754	1	1	0.898578	1	0.210467	1	1	0.954803	1	0.973104	1	1	1	1
J9VL01	AFPASTFSSALQQVPRGPLIK	0.991257	0.750877	1	1	0.651442	1	0.406008	0.59518	1	1	1	1	0.696198	0.955292	1	1	1	1	1	1	1	0.922625	1	1
J9VZA3	NLIESIVVSYPANSLAIGQAR	0.029039	0.00406973	1	0.0456164	0.688785	0.00817201	1	0.140846	1	0.237376	0.295015	1	1	0.0197882	0.851209	0.673913	0.0106238	1	1	0.229158	1	1	0.340679	1
J9VZA3	AQGIALSNAPYSVVISEILNR	1	1	0.73675	1	1	1	1	1	0.898922	0.862422	1	1	1	1	1	1	1	1	1	1	1	1	1	1
J9VKR8	AIHTELTNALGLPGASDEHLR	1	0.209491	1	1	0.139812	0.811488	1	0.838621	1	0.231	0.0170616	1	1	1	1	0.86364	0.0509527	0.676273	1	0.0843392	1	1	0.372236	1
J9VKR8	LHEDSAGPLGLANTLETHIAR	1	0.949646	0.431678	0.862737	0.187891	1	0.355031	0.657378	0.944704	0.487223	0.737847	1	0.897084	1	1	0.826388	0.0421155	1	1	0.803639	0.493275	0.698579	0.43713	0.849088
J9VW74	DVEGLNHQFLFNLYHNVR	0.29121	0.524482	0.141911	1	0	0.28506	1	0.95112	1	0.393144	0.931167	1	1	0.943302	0.786401	1	0.210058	0.864124	0.309654	0.361269	1	1	1	1
J9VW74	VNHYLNFLFQHNLGEVDR	1	0.667765	1	0.85897	1	1	1	0.43921	1	1	1	1	1	0.302271	1	0.766906	0.208438	1	0.243605	0.720193	1	1	0.887135	1
J9VPE2	IVPAPPSFSLSLHSEDFTDR	0.490802	0.252715	1	1	0.858995	0.891032	0.967215	1	1	0.0385028	1	1	0.931036	1	0.730159	1	0.952418	1	1	0.373053	1	1	0.0763289	1
J9VPE2	DTFDESHLSLSFSPPAPVIR	1	1	1	1	1	1	1	1	1	1	1	1	1	1	1	1	1	1	1	1	1	1	1	1
J9VS18	IDLDGDETVPDVQGEWSLVK	0.485657	0.827413	0.336154	0.0542028	1	1	0.30155	0	0.021965	0.0156036	0.911036	0	0.00606116	1	1	0	0	0	0.400316	0	1	0.00457823	0.147967	0.139956
J9VS18	VLSWEGQVDPVTEDGDLDIK	1	1	1	1	0.296414	1	1	0.708241	1	1	0.355008	1	1	1	1	1	1	0.454983	0.777839	0.936144	1	0.484639	1	1
J9VTM3	KFNEEHDLEVNPTTIDWK	0	0	0	0	0	0	0	0	0	0	0	0	0.00154604	0	0.0582675	0.0197795	0	0	1	0	0	0	0	0.879375
J9VTM3	WDITTPNVELDHEENFKK	0.959358	1	1	1	0.11332	1	1	1	0.906193	0.797726	0.711493	1	1	0.569195	1	1	0.884218	1	1	1	1	1	0.107682	1
J9VJ75	AAIEMFNGFDWFGNVLEVR	0.078256	0.0318438	0.809397	0.310768	0.203579	0.0479636	0.0027907	0.0311442	1	0.468598	0	1	1	0	0.199977	1	0.0345191	0.247214	0.948801	0.0226715	0.00362734	1	0.71265	1
J9VJ75	VELVNGFWDFGNFMEIAAR	1	0.726431	0.273177	0.696757	0.611559	0.896522	0.448727	0.836649	1	0.512983	0.472266	0.673862	0.118705	0.977012	0.796488	1	0.344181	1	1	1	1	1	1	0.980904
J9VEG0	LIQFHWSSAYGGYGTGSLDR	1	1	1	1	1	1	1	0.229273	1	1	1	1	1	1	1	1	1	1	1	1	1	1	1	1
J9VEG0	DLSGTGYGGYASSWHFQILR	1	1	0.967712	1	0.306887	0.689639	1	0.926868	1	1	0.524611	1	0.922582	0.794146	1	1	1	1	0.755919	1	1	1	1	1
J9VS12	IWILPIPSLLPSK	0	0	0	0.000243635	0	0	0	0	0.0143408	0	0	0.000401768	0	0	0	0	0	0.0173981	0.157024	0	0.0524086	0.0804545	0	0.0145061
J9VS12	SPLLSPIPLIWIK	0.376103	0.453623	0.465423	1	0.221762	1	0.992696	0.199413	0.630075	0.941054	0.717424	1	0.745144	1	1	1	0.829198	0.242013	1	0.0576753	0.342671	1	0.0594732	1
J9VUX2	IVSVVPLLPSISPR	0	0	0	0	0	0	0	0	0	0	0	0	0	0	0	0	0	0	0	0	0	0	0	0
J9VUX2	PSISPLLPVVSVIR	0.782101	0.715203	0.409376	0.101488	0.281113	0.655626	0.469538	0.240763	1	0.167636	0.0206739	1	0.180964	0.238637	0.561934	0.465564	0.168555	0.331126	0.0368402	0.710918	0.241326	0.955428	0.316037	0.28891
J9VTE1	LPVLQDILEPVLK	0.491664	0.337364	0.0661273	0.666509	0.162752	0.074586	0.0891655	0.113795	0.133381	0.247424	0.332372	0.163426	0.20482	0.150447	1	0.19421	0.0230143	0.597349	0.95668	1	0.499326	0.376032	0.0855957	0.253804
J9VTE1	LVPELIDQLVPLK	1	0.101144	0.357073	0.206362	1	0.086801	0.653705	0.118005	1	1	0.348561	0.0389237	0.379044	0.0240842	0.137116	0.389627	0.433816	0.387752	1	0.464231	0.293515	0.54862	0.958954	0.713781
J9VVE7	VLITLFLTNSEAR	0	0	0	0	0	0	0	0	0	0	0	0	0	0	0	0	0	0	0	0	0	0	0	0
J9VVE7	AESNTLFLTILVR	1	1	1	1	0.678487	0.786762	0.544724	1	1	0.584687	0.679446	1	0.933073	0.184957	1	0.185335	0.915077	0.252595	0.187541	0.313418	1	1	0.548436	0.359609
J9VQA0	FAVGLGTLSENLQK	0.982817	0.183139	0.674979	1	0.811723	1	0.942332	0.302131	1	1	0.0255893	1	1	0.000904227	0.732894	0.256739	1	0.229105	0.0794449	0.0843084	0.184055	0.505554	1	0.581424
J9VQA0	QLNESLTGLGVAFK	0.802754	0.213559	0.169301	1	0.235972	0.238856	0.110523	0.83212	0.935728	0.0893248	0.065363	0.504554	0.754843	0.432368	1	0.879387	1	1	0.433241	0.40488	1	1	0.609626	0.85328
J9VI00	GAVGTLLISDDLFR	0.0157019	0	0.454595	0.0774204	0.0137816	0	0.025346	0	0.0056338	0	0	0.159933	0	0	0.00915999	0	0	0	0.0495886	0	0.0070774	0.0567696	0.0116104	0.0603618
J9VI00	FLDDSILLTGVAGR	0.0878049	1	0.0796936	0.026832	0.0204506	0.158642	0.0279417	0.304966	0.0634555	0.992769	1	1	0.324251	0.247524	0.302914	0.407619	1	0.068777	0.255338	0.0641665	0.170491	0.442933	0.41681	0.0425491
J9VVB1	ILQTPTWLDFSR	0.462407	0.00581395	0.711707	0.362285	0.809734	1	0.462351	0.143491	0.827847	0.485665	0.133916	1	1	0	1	0.173943	0.625152	1	0.639523	0.457567	1	1	0.0185209	0.164301
J9VVB1	SFDLWTPTQLIR	0.148093	0.626529	0.669393	0.399484	0.923072	1	1	0.078831	1	1	0.726274	1	0.228393	1	0.992055	0.17195	0.999114	0.547375	0.271672	0.299035	1	1	0.415798	1
J9VYV8	LAFEVLSWALGDR	0.125008	0.0229003	0.00592189	0.287834	0.0272269	0.194867	1	0.256955	0.684483	0.0216625	0	1	0.870454	0.132817	0.438793	1	0	0.0127928	0.945476	0.0164151	0.637602	1	0.0187449	1
J9VYV8	DGLAWSLVEFALR	1	0.138495	0.312741	0.660597	0.670096	1	1	0.585243	0.632538	1	0.177238	1	0.105536	0.336665	0.18746	0.99341	0.808622	1	0.887011	0.848916	0.999282	1	1	1
J9VQE1	LTNPSVDLHDLPR	1	0.54641	0.756501	0.102865	1	0.777551	0.407396	0.0642161	1	0.593266	0.0897575	1	0.038045	0.405175	0.103218	1	0.254099	0.245998	1	1	0.341946	0.19054	0.274878	1
J9VQE1	PLDHLDVSPNTLR	1	0.556192	0.380789	0.695963	0.492447	0.560155	0.874046	0.275414	0.203112	0.906676	0.156167	1	0.645404	0.298921	0.698078	0.400591	1	0.829915	1	0.970116	1	1	0.368719	0.749424
J9VM62	QSDVMIVAGTLTNK	0	0	0	0	0	0	0	0	0	0	0	0	0	0	0	0	0	0	0.0169587	0	0	0	0	0
J9VM62	NTLTGAVIMVDSQK	1	0.7327	1	1	1	1	1	1	0.187613	1	1	1	1	1	1	0.383639	1	1	0.578553	1	1	1	1	0.991655
J9W0X0	SNVSQPEIFQVTK	1	0	0.697465	0.129964	0.0169109	0.470538	1	0.0411837	0.250784	0.756879	0.0101387	1	1	0.0234776	0.538302	0.169752	0.181448	0.830755	0.042996	0.381425	0.89381	1	0.82295	1
J9W0X0	TVQFIEPQSVNSK	0.350995	0.783444	0.524391	1	0.631772	1	0.270636	1	1	0.823657	1	1	1	1	0.678356	1	0.285188	1	1	1	1	0.678444	1	0.705621
J9VKC8	EMLIPSTTSQEIK	0.225601	0.041039	0.92366	0.0299673	0.395157	0.335098	0.404759	0.00333751	0.792639	1	0.0247934	0.867205	0.946063	0.915469	0.753287	1	0.353784	0.0176397	1	1	1	1	1	0.20401
J9VKC8	IEQSTTSPILMEK	1	1	1	0.257227	0.334464	1	1	0.700056	0.895683	0.335414	0.906027	0.0490561	1	0.160092	1	0.864236	1	0.711135	0.403855	1	0.804818	0.564293	1	1
J9VWE5	ESQSILITGESGAGK	0.33107	1	1	1	0.899156	1	0.189095	0.784756	1	1	0.0400282	1	0.0843194	0.203135	0.939035	1	0	0.177914	0.939561	0.355668	1	0.888178	0.167416	0.894754
J9VWE5	GAGSEGTILISQSEK	1	1	0.18357	1	0.53123	0.477633	1	0.191017	1	0.233498	1	1	1	0.717449	1	1	1	0.80843	1	0.30152	1	1	1	1
J9VLB9	DLWDAIEVGAYPK	0	0	0	0	0	0.0232363	0	0	0	0	0	0	0	0	0	0	0	0	0	0	0	0	0	0
J9VLB9	PYAGVEIADWLDK	1	0.817282	0.684353	0.260153	1	1	0.673535	1	1	1	0.976115	1	1	0.327491	1	1	1	0.706653	0.983974	1	1	1	1	0.517295
J9W0T8	NLPIGTSDAGSVMSK	0.239272	1	1	0.76869	0.0226451	0.247307	0.512303	0.448051	0.982941	0.208354	0.158535	0.110615	0.91954	1	0.468888	1	0.0664496	0.930389	0.964573	0.12751	0.0410894	1	1	1
J9W0T8	SMVSGADSTGIPLNK	1	0.695819	0.408135	1	1	1	1	0.530553	0.520445	0.805449	1	1	1	1	0.657721	0.854942	1	1	0.14086	1	1	1	1	0.669117
J9VFF7	FIPFEWAPEQGR	1	1	0.304739	0.794909	0.567406	1	0.132154	0.0361041	1	0.732001	1	0.613302	0.606742	0.767424	1	0.830521	0.37606	1	1	0.85728	0.92662	1	0.523016	1
J9VFF7	GQEPAWEFPIFR	0.690344	1	1	0.998031	0.600997	1	0.669145	0.30785	1	1	0.165436	1	1	0.906203	0.647159	1	0.915961	1	1	0.957266	0.182117	1	1	0.67796
J9VWN2	VTEALEIQEGMEK	0.673977	0.929373	0.811521	0.459238	0.0239177	0.436056	0.350762	0.0605485	0.730401	0.337861	0.271304	0.572313	0.0326095	0.139959	1	0.0381437	0.00384379	0.0458119	0.501516	0.454724	0.926734	1	0.878084	0.358747
J9VWN2	EMGEQIELAETVK	1	0.102528	0.843548	1	0.0734076	1	0.176895	1	0.0084446	0.630532	0.165036	0.646947	1	0.24019	0.374149	0.153846	0.203842	0.301077	0.693162	0.128173	0.924723	0.277785	0.470092	0.313221
J9VVG9	SVDNSVDEAATALGK	0.631766	0.0260506	0.925448	1	0.830356	0.282379	0.714368	1	0.702577	1	1	0.464776	1	0.516672	0.0657877	1	0	0.309119	1	1	1	0.159599	0.0786261	0.995075
J9VVG9	GLATAAEDVSNDVSK	0.278218	0.696353	0.736676	1	1	0.579282	1	0.664524	0.470482	0.171453	1	1	0.93234	1	1	1	1	0.221522	0.873206	1	0.555633	1	0.399166	1
J9VSV4	DAPKPEPYPYGSR	0.303549	1	0	0	0	0.0402719	0	0.0109393	0.00865998	0.0141814	0.0175025	0.024017	0	0	0.237804	0.131488	0.424741	0.012653	1	0	0.0131368	0.55699	0	0.143441
J9VSV4	SGYPYPEPKPADR	1	0.385531	0.351559	1	0.202459	0.907734	1	0.241299	0.721252	0.30968	0.667921	0.910178	0.756666	0.442082	0.10657	1	0.731559	0.502974	1	0.556686	0.490707	0.20251	1	0.914519
J9VWF6	GGQGDEEQIGLFAR	0.601009	0.604425	0.666236	1	0.331894	0.470871	1	0.174896	1	1	0.766758	1	1	0.712996	1	1	0.930739	0.588602	0.0786449	0.103378	0.882713	0.820708	1	1
J9VWF6	AFLGIQEEDGQGGR	0.479171	1	0.229548	0.502631	0.0905215	0.699359	0.664555	0.244911	0.196585	1	0.520539	0.582422	0.351613	0.913543	0.540131	0.109237	0.130303	0.130291	0.288081	0.605419	0.298347	0.919464	0.829855	0.517691
H1AE12	GVYDEDYLAYLR	0.715558	0.187141	0.74642	1	0.775135	0.912995	0.492028	0.18125	1	0.580902	0.581579	1	0.122252	0.675158	1	0.933239	0.0134471	0.569081	0.224024	1	1	0.980998	1	0.756437
H1AE12	LYALYDEDYVGR	0.699422	1	0.12528	0.773252	0.198078	0.0446648	1	0.829337	1	0.370376	0.463568	0.566199	0.163452	0.0386331	0.69213	0.0416037	0.579143	1	0.486921	0.580975	1	0.716334	1	1
J9VRV0	HYPGDFC[PPa]VAVAGFPQGHPETPDTPEGR	1	1	0	1	1	0.0351081	0.262625	1	1	1	0.314901	1	1	1	0.758318	1	1	1	1	1	1	1	0.962386	1
J9VRV0	GEPTDPTEPHGQPFGAVAVC[PPa]FDGPYHR	0.746687	0.863447	1	1	1	1	1	1	1	1	0.811024	1	0.570624	0.972405	1	1	0.848897	1	0.484632	0.695914	1	1	1	1
J9VWV3	EFC[PPa]TTFLDGASSK	0.618036	1	1	1	0.0427322	0.040106	1	0.289224	0.8825	0.0842238	0.327341	1	1	0.0629196	1	1	1	1	1	0.701144	1	1	1	1
J9VWV3	SSAGDLFTTC[PPa]FEK	1	1	0.922962	1	0.756691	0.481319	0.671318	1	1	0.0856513	0.658687	1	1	0.207715	0.981076	1	0.802855	1	0.398366	0.163043	0.269664	0.321244	0.339764	0.546223
J9VD06	C[PPa]FNAC[PPa]AQDFTSK	0.216838	0	0	0.560549	0.0125917	0.133825	0.0167193	0.0656914	0.0220886	0.147164	0.0187413	0.25233	0.00887034	0.0464926	0.64443	0.671145	1	0.869571	0.596246	0.698869	0.0137782	0.432376	0.197272	1
J9VD06	STFDQAC[PPa]ANFC[PPa]K	0.323018	0.192888	0.456846	0.0962372	0.503931	0.877667	0.702756	0.816163	0.581779	1	0.0311679	0.379725	0.372154	0.682509	1	0.796456	0.272643	0.54034	0.0500222	0.426545	0.269468	1	0.172055	0.453129
J9VNN9	LIAAYLLLQQGGNASPSAADIK	0	0	0	0	0	0	0	0	0	0	0	0	0	0	0	0	0	0	0	0	0	0	0	0
J9VNN9	IDAASPSANGGQQLLLYAAILK	1	1	0.926554	1	0.409442	1	0.560754	1	1	1	1	1	0.465047	1	1	1	1	1	1	0.977958	1	1	1	1
J9VFS8	LLVLSDGEVAEFDTPINLLR	1	0.00930463	0.826142	1	0.247924	0.0227094	0	0.0169872	1	0.115607	1	1	1	0.0107376	0.0255226	1	0.593197	0.255657	1	0.017514	1	1	0.034318	0.958958
J9VFS8	LLNIPTDFEAVEGDSLVLLR	1	1	0.770665	1	1	0.900027	1	1	1	1	1	1	1	0.738042	1	1	1	1	1	0.919976	1	1	0.397029	0.705526
J9VTJ4	LSAITPWGTHDLQYELVDR	0.947234	0.563994	1	0.780837	0.0243568	0.0484352	1	0.38992	1	0.469727	0.108923	1	1	1	0.918243	1	0.0323882	1	1	1	1	1	1	1
J9VTJ4	DVLEYQLDHTGWPTIASLR	1	1	1	1	1	1	0.982214	1	1	1	1	1	1	0.866604	0.0962657	0.931766	1	1	0.407192	1	1	1	1	1
J9VW58	SGIPPSALSPGPSNIDHIDPSR	0.755824	0.695112	1	1	0.15977	0.727409	0.383834	1	0.387467	0.156606	0.513042	1	0.526793	1	1	1	0.928242	1	0.75	0.658426	1	1	0.921746	1
J9VW58	SPDIHDINSPGPSLASPPIGSR	1	1	0.862021	1	0.327117	1	1	0.718598	1	1	0.323675	1	1	1	0.847308	1	0.728543	1	1	0.206097	1	1	1	1
J9VI69	LRPGWDTYFMTLASLASER	1	0.0012958	0	1	0.241365	0.651872	0.207934	0.0673626	0.787012	0.180288	0.352135	1	0.311493	0.125233	0.421656	1	0.0172754	0.496521	0.522548	0.0252977	1	0.814525	0.052094	1
J9VI69	ESALSALTMFYTDWGPRLR	1	0.206697	0.707206	1	0.866196	0.628558	1	0.324436	0.783593	0.295339	1	1	0.363438	0.95976	0.360487	1	0.666667	1	0.525927	0.963508	1	1	1	1
J9VRC3	LIHVSHINANPESTSEFYR	0	0	0.023885	0.579297	0	0	0	0	1	0	0	0.0142248	0.98292	0	1	0.757634	0	0.0274272	1	0.0107442	1	0.984363	0	1
J9VRC3	YFESTSEPNANIHSVHILR	1	1	0.632717	1	0.913658	0.486787	1	0.737874	0.377256	1	1	1	1	0.339983	1	1	0.28232	1	1	1	1	1	1	1
J9VY77	FNVTLEAIALQTR	0.25494	0.324183	0	0.752865	0.880928	0.0304092	0	0.962227	1	1	0.0554004	0.192993	0.0848334	0.106706	0	0.837942	1	0.575512	0	0	0	0.0231374	0	0.342055
J9VY77	TQLAIAELTVNFR	1	1	1	1	0.104034	1	1	0.698103	0.415226	0.173078	0.657519	1	0.387753	1	1	0.870406	1	1	1	0.975216	0.864008	0.289813	0.582621	1
J9VW07	LQTLNLVPSSTFR	1	0.0672175	1	0.967752	1	0.547406	1	0.723873	1	1	1	0.705524	0.570544	0	0.0520156	0.724453	0.0239507	1	0.199279	0.446746	1	0.790511	0.749561	1
J9VW07	FTSSPVLNLTQLR	0.377572	1	1	1	0.36813	0.559153	1	0.0641196	0.524409	0.916905	0.0359489	1	0.790696	1	0.566558	0.291844	1	0.0965128	0.7612	0.427193	0.810332	1	1	1
J9VHR4	IALSGRDDVTLEPILNFLAR	0.0363432	0.0101641	1	1	1	1	1	0.911224	1	1	1	0.851667	1	0.0175271	0.86557	1	1	1	1	1	1	0.957303	1	1
J9VHR4	ALFNLIPELTVDDRGSLAIR	0.63445	0.568605	1	1	1	0.73909	0.269877	0.796213	0.959567	0.134119	1	0.849981	0.374465	0.967165	0.235217	0.827711	0.560974	1	1	0.765424	1	1	0.733176	1
J9VHD5	IYLVEPSLPGYPK	0	0	0	0	0	0	0	0	0	0	0	0	0	0.00317735	0	0	0.264729	0	0	0.00179095	0	0	0	0
J9VHD5	PYGPLSPEVLYIK	0.177497	0.423146	0.496096	1	0.06186	0.367069	0.933296	0.195156	1	1	0.365483	0.510458	0.35986	0.240332	0.0867912	0.117428	1	0.159653	0.272606	0.760044	0.803889	0.308248	0.0616893	1
J9VME7	DADLPLALQSVLFAAVGTAGQR	1	0.555401	0.0623046	0.271703	0.374902	0.287045	0.15255	0.343903	1	0.770863	0.568357	0.361026	0.360748	0.715391	0.321487	1	0.994769	1	1	0.22569	1	1	0.445083	1
J9VME7	QGATGVAAFLVSQLALPLDADR	0.788718	0.277572	0.367215	0.609944	0.284409	0.104964	0.615068	0.365584	0.895818	0.704862	0.490252	0.167887	1	1	0.719146	0.872883	1	0.338483	1	0.704423	0.874512	1	1	1
J9VX25	APPDFVVFSEIVR	0.443353	0.0846542	0.818282	0.981457	0.0856672	0.310574	1	0.362334	0.861407	0.265513	0.0795401	0.463688	0.629462	0.0171124	0.0582922	0.783208	1	0.608072	0.816524	0.417749	0.344617	0.284996	1	0.627576
J9VX25	VIESFVVFDPPAR	0.500757	0.139973	1	1	0.374195	0.498017	0.127168	1	0.622707	1	0.806431	1	1	0.988627	0.923522	1	0.69585	1	0.577273	0.278248	0.104367	0.880904	0.74095	0.0738296
P04104	FLEQQNQVLQTK	0.041722	0.132206	0.098576	0	0.447908	0.544386	0	0.0101063	0.00222827	0	0.0470198	0.896306	0	1	0	1	1	0.0280564	0	0.0618568	1	0.249526	1	0
P04104	TQLVQNQQELFK	1	0.308398	1	0.745507	1	1	1	0.018496	0.625761	0.235257	0.230364	0.190487	0.801304	0.848102	0.287804	0.91673	1	0.387458	1	1	1	0.811487	0.663423	1
J9W476	IVLSDPEGSGLFNK	1	0.0133437	1	1	1	0.976152	1	0.269299	1	0.004712	0.0290945	1	0.731855	0.25511	0.169151	0.844715	0.578003	1	0.43726	0.559924	1	0.305742	0.00861698	0.779002
J9W476	NFLGSGEPDSLVIK	0.0315248	0.623174	0.366304	0.928945	0.442116	1	1	0.294917	0.48249	0.238985	0.89169	0.500234	0.124151	1	1	0.762052	1	0.374057	1	0.74563	0.644256	0.751115	0.596502	0.246848
J9VNQ3	ELAGTPLTPNFTSK	0.0823554	0	0	0.0785361	0.367307	0	0.0516406	0	0.204349	0.690125	0	0.703566	0.0113061	0	0.0208747	0.475194	0	1	0.0551471	0.932905	0.228011	1	0	0.142565
J9VNQ3	STFNPTLPTGALEK	0.149428	1	0.776353	0.289127	0.704985	0.449707	1	0.390131	0.930671	0.524764	0.989444	0.291435	0.299595	0.538191	0.184546	0.904895	0.855978	0.364092	1	0.293904	1	1	0.516567	0.578499
J9VPM8	GTLPISYPSDVQAK	0.818684	0.309645	0.0315627	1	0.132162	0.0850201	0.0935133	0.677995	0.0809203	0.734251	0.48092	0.0634377	0.235979	0.293447	0.126135	0.396989	0.241043	0.00257655	0.609366	0.199275	0.184591	0.113888	0.225952	0.0440019
J9VPM8	AQVDSPYSIPLTGK	0.657878	0.507305	1	0.529578	0.358494	0.275124	1	0.320342	0.580588	0.196164	0.924165	1	1	0.139833	0.352385	0.126991	0.277395	1	1	0.0785759	0.424186	0.532067	0.180863	1
J9VN83	TIHALYPMFSPAK	1	0.673878	0.614737	0.0809988	0.262876	0.575205	1	0.0682092	0.426646	1	1	1	1	0.211323	0.945149	0.67767	0.326764	0.237305	0.00536955	1	0.215133	0.560459	1	0.989135
J9VN83	APSFMPYLAHITK	1	1	1	0.355548	0.781873	0.232294	1	0.398647	0.835283	0.328696	1	1	0.682502	0.905032	1	1	1	0.142193	1	0.984841	0.402638	1	0.879031	0.291381
J9VED8	ILGMTFG	0.0761838	0	1	1	0.917153	0.0310069	0.436115	0.600785	0.426984	0.830637	0.170003	1	0.0192753	0.611988	0.0750959	0.0709231	0.421451	0.275284	0.767407	0.536199	0.882383	0.321563	0.0703528	0.307527
J9VED8	FTMGLIG	0.703899	0.142248	0.117521	1	0.0325605	0.297025	0.146396	0.0711087	1	0.179297	0.904252	1	0.118984	0.819973	0.323607	1	0.80904	0.0418104	0.93059	0.677074	0.461982	0.0504959	0.10559	0.0128281
J9VU59	GYPIIDHEFDAVVVGAGGAGLR	0.579577	0.533423	0.341501	0.233875	0.0010705	1	0.667779	0.146715	0.638302	0.488547	0.00380322	0.272186	1	0.913585	1	0	0.0556944	0.0258436	0.940818	0.226103	0	0.623529	1	0.147541
J9VU59	LGAGGAGVVVADFEHDIIPYGR	0.618101	1	1	0.438082	0.881178	1	1	0.212011	1	1	1	0.733747	1	0.31564	1	1	1	0.554434	1	0.5467	1	1	0.545074	1
J9VMS5	FEAC[PPa]QPVAVEALK	1	0.689484	0.982354	0.766791	0.882959	0.240426	1	0.410859	1	0.348712	0.526232	1	1	0.460737	0.209345	1	0.0618102	1	1	0.0147168	0.23404	1	1	0.307468
J9VMS5	LAEVAVPQC[PPa]AEFK	1	0.989054	0.547182	1	1	0.766204	0.287054	1	0.0134446	0.372976	0.0442698	1	0.550216	0.896554	1	0.410846	1	1	0.753345	0.633485	1	0.367029	1	0.974621
J9VS76	SEGVVVWAADISSR	0.739998	1	1	0.496526	0.625611	0.0542802	1	1	1	1	0.884393	1	0.205923	0.914388	0.228266	1	0.434246	1	1	0.824333	0.817187	1	1	0.30432
J9VS76	SSIDAAWVVVGESR	0.16398	0.0471573	1	0.192357	0.58723	0.308692	0.385966	0.371439	0.82804	1	1	1	0.421692	0.375571	0.961061	1	1	1	1	0.222212	0.168135	1	0.523726	1
J9VMB5	KAATPIDFEEAQR	0.183614	0.11266	0.248047	1	0.0638309	0.283828	0.0483441	1	0.141847	0.374959	0.0561685	0.82243	0.969995	0.446393	0.0247329	0.12488	1	0.351169	0.579628	0.233873	0.432276	0.731828	0.730656	0.407721
J9VMB5	QAEEFDIPTAAKR	0.78967	0.0398651	0.145394	0.339634	0.0841187	0.144241	0.0647692	0.0296993	0.150364	0.0416373	0.0135854	0.0769693	0.102493	0.087344	0.0380604	0.165438	0.205353	0.33944	0.120203	0.087124	0.128093	0.0493624	0.222839	0.384711
J9VWS0	LSNGQMTTAYIPGEGHNLQEHSVVLVR	1	0.641773	0.374453	1	0.893403	1	1	1	1	1	1	0.455057	1	1	1	0.320159	1	1	1	1	1	1	0.663263	1
J9VWS0	VLVVSHEQLNHGEGPIYATTMQGNSLR	1	1	1	1	1	1	1	1	1	1	1	1	1	1	1	1	1	1	1	1	1	1	1	1
J9VXC6	LAGVSNQDSQSTLR	0	0	0.602446	0.0762598	0	0	0	0	1	0.0128205	0	0.161031	0.304938	0	0.275298	0.0581678	0	0.180686	0.869549	0.0115648	0.0450083	0.320167	0	0.40068
J9VXC6	LTSQSDQNSVGALR	0.425795	0.70781	0.0746122	1	0.982566	1	0.687862	0.0516808	0.587613	0.177861	0.955	1	0.250831	0.111458	0.957183	0.676893	0.329768	0.539201	0.787221	0.276991	0.0953832	0.140157	0.343181	0.567845
J9VMZ2	LNGGLGTTMGC[PPa]VGPK	0.0244452	0	0	0	0.00107173	0.00187631	0	0.16463	0	0.032127	0.568664	0.00967829	0	0.0287935	0.00815888	0	0.0835296	0	0	0.00304195	0	0	1	0.0163457
J9VMZ2	PGVC[PPa]GMTTGLGGNLK	1	0.522382	0.909376	0.203583	0.950823	0.353357	0.0250947	0.702071	0.248979	1	0.24075	1	0.815501	0.723671	0.0481839	1	0.909873	0.953683	1	0.370475	0.877505	0.203374	0.705938	0.427001
J9VXD1	VTYQAGSVAYAELVEFFYR	0.0101564	0	0	0	0	0	0	0	0.0143392	0	0.00594187	0	0	0.674811	0	0	0.0494584	0	0.703139	0.0138233	0.00553966	0	0.00317662	0.0450374
J9VXD1	YFFEVLEAYAVSGAQYTVR	1	0.192089	1	1	0.250929	1	1	0.905258	1	1	0.928701	0.737239	1	1	0.327861	1	1	1	1	1	1	1	1	1
J9VJN0	ADVELESSLEDLR	0.330048	1	0.681632	1	0.509136	0.0934823	1	0.401303	0.116995	0.359844	1	0.712312	0.753005	1	1	0.849894	0.137077	1	0.455836	0.681162	0.145786	1	0.166962	1
J9VJN0	LDELSSELEVDAR	1	0.219997	1	1	1	1	0.344736	0.48665	0.169079	0.566041	0.344318	1	0.165021	0.876746	0.965592	1	1	0.385349	0.588968	1	0.0975153	1	1	0.678119
J9VM05	EAMFGSVFSVSGPVVIGENMR	1	0.749292	1	1	0.50203	1	1	0.292192	1	1	1	1	1	0.924833	1	1	0.193515	0.672215	0.697628	1	1	1	0.708818	1
J9VM05	MNEGIVVPGSVSFVSGFMAER	1	1	0.582777	1	1	1	0.589272	1	0.974718	0.910332	0.910145	0.851579	0.400567	1	1	1	1	1	1	0.263042	1	0.255853	1	1
J9VPM2	TVDETVQTQTHAGEEAAAGGLK	1	0.336303	0.950226	1	0.127617	0.174871	0.406617	0.607186	0.122823	0.129332	0.342197	1	1	0.163126	1	0.485228	0.283101	0.00200541	0.352869	0.120459	1	1	0.904058	1
J9VPM2	LGGAAAEEGAHTQTQVTEDVTK	1	1	1	1	0.696098	1	1	1	1	1	1	1	1	1	0.827226	1	1	1	1	1	1	1	1	1
J9VUG0	YGAMITEYITEGK	0	0	0	0	0	0	0	0	0	0	0	0	0	0	0	0	0	0	0	0	0	0	0	0
J9VUG0	GETIYETIMAGYK	1	0.113421	0.97747	0.406194	0.779525	0.423523	0.436131	1	1	0.607147	1	1	0.292004	0.940155	0.863887	0.69684	1	0.898356	1	1	0.648259	0.265138	0.549346	0.327012
J9VTD1	LIEASQMTGPEGDK	1	0.0199933	0.012305	1	0.00821468	0.065856	0.0616339	0.0169929	0.236469	0.0859854	0.0291322	0.16048	0.492711	0.0109422	0.314087	0.194635	0.313656	1	0.389195	0	0.928935	0.0968537	0.394484	1
J9VTD1	DGEPGTMQSAEILK	1	0.37694	1	1	0.651257	0.758344	0.545992	1	0.480569	1	1	1	0.323106	0.826159	0.998079	0.102846	0.397998	1	1	1	1	0.593814	0.492377	1
J9VL63	EYVMAFEQVFGR	1	1	0.643883	0.103939	0.0112949	0.497556	0.486236	1	0.178366	1	0.0683106	1	0.178345	0.486673	0.500768	0.61463	0.909718	0.810201	1	0.246519	0.431929	1	0.627937	0.654474
J9VL63	GFVQEFAMVYER	0.660734	1	1	0.689999	1	0.977337	1	1	0.33112	1	0.57165	0.900087	0.182	0.688213	1	1	0.550589	1	1	0.152753	0.711663	1	1	0.80952
J9VZD5	LRPLTLSWPKPLVEFC[PPa]NK	1	1	0.971631	0.382745	1	0.581843	1	0.350464	1	1	1	0.380385	0.344659	0.162762	0.383171	1	1	1	1	1	1	1	0.760925	1
J9VZD5	NC[PPa]FEVLPKPWSLTLPRLK	1	0.570845	1	0.905838	0.968589	1	1	1	1	1	0.996161	1	1	0.776034	0.761149	1	1	1	0.496315	0.707801	0.755732	1	1	1
J9VPR8	LVDKPLTNVETTGVTAAVVER	0.130573	0.164701	0.417501	1	0.587459	0.558197	0.0166165	0	1	0.702097	0.698524	1	0.147272	0.0876453	0.121747	1	0.358484	0.234526	0.502302	0.647322	0.803846	1	0.847493	0.519313
J9VPR8	EVVAATVGTTEVNTLPKDVLR	1	1	0.684128	1	1	1	0.677336	1	1	0.707336	1	1	0.738202	1	0.49649	1	1	1	1	0.760285	1	0.898879	1	1
J9VR68	LAVHAALTNPIESFIPPYMK	0.5372	0.85214	1	0.878666	1	1	1	1	1	1	0.594474	1	1	1	1	0.863885	0.836039	0.665112	1	1	1	1	1	0.982518
J9VR68	MYPPIFSEIPNTLAAHVALK	0.674089	0.171284	1	0.114091	0.34594	1	1	1	0.917913	1	0.274691	0.331548	0.656861	1	1	1	0.292702	0.807283	1	0.175367	0.676595	0.0554523	0.525208	0.353099
J9VKG0	SGVTSTAVSGAATPAVAEPVPSKK	0	0	0	0	0	0	0	0	0	0	0	0	0	0	0	0	0	0	0	0	0	0	0	0
J9VKG0	KSPVPEAVAPTAAGSVATSTVGSK	1	0.222667	0.0358198	1	1	0.976923	0.938115	0.529078	1	1	1	1	1	1	1	0.229255	0.9284	1	1	0.966018	1	1	1	1
J9VWM7	TTEGGLVISEALPISLQAADAR	1	1	0.531088	0.937747	1	0.403956	1	0.677017	1	1	0.904892	0.727198	1	0.922586	1	1	1	1	0.928866	1	1	1	1	1
J9VWM7	ADAAQLSIPLAESIVLGGETTR	1	1	1	1	1	1	1	1	1	1	1	1	1	0.931883	0.130814	1	1	1	1	0.892344	1	1	1	1
J9VQ89	MVKPEEVLIVENEEGEIVR	1	1	1	1	0.005005	0.000149522	1	0.0270372	1	0	0.00627648	0.875378	0.000591191	0	0.0112034	0.456341	0	0.00296179	1	0.00523681	0.091702	0.886627	0	0.145553
J9VQ89	VIEGEENEVILVEEPKVMR	0.497448	0.693494	1	0.953661	0.479899	1	0.239696	0.248558	1	1	0.260101	1	0.522511	0.582541	0.826403	1	1	0.720424	0.875931	1	1	1	1	0.930851
J9W2I6	SSTDLYESPYTIPNALTLAR	0.715995	0.593917	0.89756	1	1	0.346054	1	0.90419	1	1	0.486385	1	0.843966	0.90612	1	1	1	0.221579	1	0.520393	1	1	1	0.706935
J9W2I6	ALTLANPITYPSEYLDTSSR	1	1	0.716684	1	1	1	0.689836	1	1	1	1	1	0.240927	1	1	1	1	1	1	1	0.90711	1	1	1
J9VSQ4	GSFINISQMSGVVGQQFVEGK	0.151271	0.0379657	0.0664207	0.823762	0.233715	1	0.0418052	0.657853	1	0.691663	1	1	0	0.0684925	1	0.372313	1	1	1	0.0604302	1	0.571828	0.0496915	0.86072
J9VSQ4	GEVFQQGVVGSMQSINIFSGK	1	1	1	0.859449	1	0.201505	1	0.681152	1	1	1	1	1	0.469819	0.546931	1	1	1	1	1	1	1	0.648093	1
J9VHT8	DISSSSSAPSSSLLTTQSLSTR	0.0167395	0.00867979	0.0474486	0.00650954	0.0381556	0	0	0.281276	1	1	0.00153466	0.101601	0	0.00736131	0.018969	0.0125899	0.0101606	0.00351631	0	0	0	1	0	1
J9VHT8	TSLSQTTLLSSSPASSSSSIDR	1	1	0.503314	1	0.305925	0.798407	0.924703	0.371521	1	0.5634	1	1	1	0.730033	1	1	0.825465	0.194359	0.540442	1	0.247191	0.47584	0.6508	0.78668
J9VWW5	INSVVIPIIYSEK	0.0327359	0.00480962	0.0889562	0	0	0.102382	0	0	0.159403	0	0	0.00805492	0.171374	0.0186321	0.26079	0	0.801054	0	0.155605	0.0333353	0.52483	0	0	0.169076
J9VWW5	ESYIIPIVVSNIK	0.828439	0.72919	0.893505	0.221293	1	0.897994	1	0.192387	1	0.74758	1	1	0.665412	1	0.248917	1	1	0.997068	1	0.763749	1	0.801667	1	0.862472
J9VJ41	LAASLPAAELSYLR	1	1	1	1	0.784197	1	1	1	1	1	0.456292	1	1	0.0498405	0.973866	0.224094	0.77505	0.997902	0.254871	1	1	0.236242	0.667715	0.302055
J9VJ41	LYSLEAAPLSAALR	1	0.562754	1	0.623763	0.10864	0.925041	0.2635	1	1	0.847761	0.943214	1	0.502633	0.913651	1	0.863769	0.178736	0.930988	0.123354	0.458554	0.136048	0.624634	0.128212	0.501062
J9VQG1	TVEVIVQSYPLAR	1	0.861951	0	1	0	0.305461	0.302915	0	0.098799	0.953541	0	0	0.0488975	0.486855	0.189149	1	1	1	0.76648	0.00451397	1	1	0.0102012	0.138325
J9VQG1	ALPYSQVIVEVTR	0.176531	0.018097	0.663727	0.0651027	0.961114	1	0.123647	0.795343	0.878515	1	0.0692888	1	1	0.466128	1	0.407912	1	0.813074	1	0.559965	1	1	1	1
J9VHY6	VLSIYTTSLPQPR	1	0.600566	1	1	0.522865	0.0398108	0.0812433	0.67527	0.158568	0.742738	0.655133	1	0.062324	0.697078	0.327691	0.0387225	0.669354	0.462243	1	0.0669073	0.528235	0.629589	0.742258	0.130135
J9VHY6	PQPLSTTYISLVR	1	0.680325	1	1	0.883176	1	0.0662126	0.591379	0.0981697	0.970191	1	0.28352	0.604148	0.46557	0.158088	0.196612	1	1	1	0.214238	1	1	0.598457	0.68638
J9VI49	TDFVVDIPALGISK	0.593855	0.0331033	0.0116202	0.81914	0.94131	0.960681	1	0.0477954	1	0.0464956	0.660637	0.253344	0.30518	1	0.487286	1	1	1	0.480602	0.647629	0.763269	1	0.53687	1
J9VI49	SIGLAPIDVVFDTK	0.68708	0.778847	1	1	0.955706	1	0.934362	0.664005	1	1	0.87526	1	0.512448	0.878092	0.440978	0.801807	1	1	0.571264	1	0.984323	0.801684	1	0.776173
J9VRH6	LPYAVDSLEVQIK	1	0.147834	0.343982	0.0884233	0.563661	0.80322	0.712024	1	1	1	0.830792	1	0.081872	0.643261	0.723408	0.139673	1	0.0329803	0.179796	1	1	0.972358	0.593696	0.461435
J9VRH6	IQVELSDVAYPLK	0.834297	0.49596	1	1	0.914017	1	1	0.514638	1	1	1	1	0.23896	1	0.629074	0.619952	1	1	0.394368	0.991583	0.842472	0.921868	1	1
J9VP57	LLTSLEDNPFPTK	1	0.0432497	0.680787	0.0121683	0.15465	0.127589	0.984498	1	0.226976	0.347334	0.385865	1	0.949548	0.889017	0.888508	0.598086	0.587128	0.846513	0.401681	0.450839	0.300498	0.808481	0.0530716	0.357251
J9VP57	TPFPNDELSTLLK	0.948667	0.393133	0.81077	0.217884	1	0.235313	0.449473	0.127403	0.610368	0.45223	0.466993	1	1	1	0.875349	1	1	0.984201	1	1	0.380759	1	0.971731	0.311181
J9VWR8	ESVQMLGSIQNLR	0.0533135	0.163011	1	0.0423627	0.519468	0.305419	0.607987	0.267983	0.389001	0.0801654	0.38137	0.12367	0.617276	0.00524971	0.0391979	0.583143	1	0.335362	0.268495	0.647086	0.841613	1	0.0168283	0.115086
J9VWR8	LNQISGLMQVSER	1	0.230252	1	0.131393	1	1	0.304089	1	1	1	1	1	0.637202	1	1	1	1	1	1	0.692906	1	1	1	0.618481
J9VEP5	LGNQQVGIAANFDK	0	0	0	0	0	0	0	0	0	0	0	0	0	0	0	0	0	0	0	0	0	0	0	0
J9VEP5	DFNAAIGVQQNGLK	1	1	0.151501	0.628491	0.153437	0.669635	0.206845	0.101471	1	1	0.615161	1	0.776465	0.278261	0.580403	0.900651	1	0.408323	0.488758	0.0272326	0.291957	0.236766	0.443376	1
J9W2B5	IATGFLSSFYSGPK	0	0	0	0	0	0	0	0	0	0	0	0	0	0	0	0	0	0	0	0	0	0	0	0
J9W2B5	PGSYFSSLFGTAIK	1	1	1	0.541156	1	0.392033	1	1	1	1	0.492755	0.336855	1	0.486708	0.630301	0.891104	1	0.559011	1	0.238658	0.694559	0.410099	1	1
J9VI65	LLDEGEGALTGSQGK	0	0	0	0	0	0	0	0	0	0.0265667	0	0	0	0	0	0	0.0221787	0	0.00952948	0	0	0	0	0
J9VI65	GQSGTLAGEGEDLLK	0.25236	1	0.586184	0.89254	0.721409	1	1	1	0.0923194	0.753191	1	1	0.0632302	0.846118	1	0.0551654	1	0.380272	0.49857	0.710986	1	0.982759	0.415615	0.0667547
J9VW24	DEIDDVVLVGGSTR	0.00255043	0.885934	0.0270056	0	0.638122	0.969015	0.00322804	0.00616991	0	0.222383	0.0089727	0	0	0	0.0406137	0	0	0	0	0	0.0295404	0	0	0
J9VW24	TSGGVLVVDDIEDR	1	1	1	1	0.926032	0.892391	1	1	0.874004	0.792967	0.943151	1	1	0.875532	0.456583	1	1	1	1	1	1	1	1	1
J9VK27	LDGVKGEVVTSNADA	1	0.0885335	0.18581	0.43607	1	0.164924	0	1	0.29384	0.276008	0.0799072	0.98631	1	0.69264	1	0.329238	0.923241	0.229263	1	0.578009	0.868008	0.80165	0.0812934	1
J9VK27	DANSTVVEGKVGDLA	1	1	0.788781	1	1	0.389287	0.375471	0.363629	0.904403	1	1	1	0.861929	0.970004	1	0.965113	0.861749	0.968167	0.455534	0.22022	1	1	1	0.614239
J9VVH9	AGGMTWPSLLAGEGK	0.597537	0	0.0355885	0.956604	0	0.0186213	0.0311003	0.0120985	0.00717261	0	0	1	0.0679876	0	0	0.0649533	0.010176	0	0.101273	0	0.0297653	0	0	1
J9VVH9	GEGALLSPWTMGGAK	0.699475	1	1	0.892403	1	0.923332	1	1	1	0.149921	0.650452	0.669651	0.27212	0.772026	0.338116	0.129653	1	0.812813	1	1	1	0.748504	0.256221	1
J9VPN4	QMAELAALEQSQR	0.442727	0.0510804	1	1	0.304101	0.0970523	1	0.639612	0.595427	1	1	1	0.0541232	0.8945	0.891337	1	0.820245	0.986519	1	0.564777	1	1	0.645159	0.29762
J9VPN4	QSQELAALEAMQR	0.811299	0.0368029	1	0.858633	1	1	0.806723	0.87545	1	0.531414	0.949125	0.413237	0.336874	1	0.0520231	0.831062	1	0.11618	0.0935627	1	0.250972	0.479664	1	1
J9VWY4	GQVYFITQEFDK	0	0	0	0	0	0	0	0	0.00738092	0	0	0	0	0	0	0	0	0	0	0	0	0.0855468	0	0
J9VWY4	DFEQTIFYVQGK	1	0.987936	0.203134	0.016329	0.302796	0.255859	0.361032	0.869766	1	0.208495	0.0814137	1	0.396556	1	0.663896	0.865735	1	0.596033	0.0600977	0.986773	1	0.751594	0.79578	0.619537
J9VYV9	SLDPVWEFYYR	0	0	0	0.871007	0	0	0	0	0.0199818	0	0	0	0	0	0	0.362314	0.0224839	1	0.119938	0	0.194495	0.0223028	0	0.0962567
J9VYV9	YYFEWVPDLSR	0.353133	1	1	1	1	0.316177	1	0.856639	0.331787	0.0631209	0.834529	1	1	1	0.579801	1	1	0.0510599	0.389059	1	0.274058	1	1	0.152056
J9VIW2	EFLMQFMNIC[PPa]K	0.225399	0.00291667	0.173121	0.637887	0	0.264975	0.0366793	0	0.380882	0.119215	0.0213084	1	0.261011	0.547751	0.112575	0.178115	0.680625	0.842876	0.0808706	0.0395798	1	0.199855	0.304489	0.205396
J9VIW2	EC[PPa]INMFQMLFK	0.168258	0.104152	0.12742	0.695438	0.892552	1	0.0566907	0.498917	1	0.545347	0.77971	0.924197	1	0.515727	0.981111	1	1	1	1	1	1	0.851414	1	0.368006
J9VP27	NPVVEIDGDEMTR	0	0	0	0	0	0	0	0	0	0	0	0	0	0	0	0	0	0	0	0	0	0	0	0
J9VP27	TMEDGDIEVVPNR	0.754899	0.413328	0.162883	0.0312049	0.046769	0.202323	0.560192	0.0811348	0.495387	0.403624	0.575531	0.520826	0.215582	0.388265	1	0.552941	0.582757	1	1	0.500638	1	0.715242	0.491118	0.620631
J9VUT4	EMVVDTTFEFEK	0	0.139469	0	0	0	0	0	0.0285252	0	0	0	0	0.00230747	0	0	0	0.0186148	0	0.018028	0	0	0	0	0
J9VUT4	EFEFTTDVVMEK	0.0986029	0.550124	0.0496977	0.0469278	0.145579	0.109238	0.218102	0.0523309	0.0374101	0.194026	0.297292	0.322493	0.153087	0.548616	0.234282	0.114324	1	0.0341553	0.103545	0.0566538	0.243687	0.0834607	0.112637	0.820623
J9VRK6	DQLLPAFSNLGLGQAPGQTQR	0.782744	1	0.229845	0.946043	0.233705	0.24014	0.434592	1	1	0.5995	1	1	1	1	1	1	1	1	1	1	1	1	1	0.863283
J9VRK6	QTQGPAQGLGLNSFAPLLQDR	1	1	1	1	1	1	0.563476	0.929437	1	1	0.282885	1	0.636063	1	1	1	1	1	0.944636	1	1	1	1	1
P00761	LGEHNIDVLEGNEQFINAAK	0	0.810871	0	0	0	0	0	0	0	0.001534	0.0435111	0	0	1	0	0	0.0174608	0	0	0	0	0	0.0077361	0
P00761	AANIFQENGELVDINHEGLK	1	0.14784	0.950079	1	0.677133	0.473028	0.656093	0.511267	1	1	1	1	0.937773	1	0.978641	1	1	1	1	1	1	1	1	1
J9VH56	TRPAYVGGGGAGGSSSSSSMAGGPR	0	0	0	1	0	0	0	0	0.0220256	0	0	0	0	0	0	0.0127218	0	0.0243667	1	0	0	0.0438729	0	0.0206897
J9VH56	PGGAMSSSSSSGGAGGGGVYAPRTR	1	0.614733	1	1	0.319255	1	0.420231	0.425913	1	1	1	1	0.977557	0.782055	1	1	0.180003	1	0.675388	1	0.538094	1	0.834518	1
T2BQ49	LGLNSLSDFLPGLK	0.0863517	0.0426083	0.388058	0.472044	0.702745	0.483828	0.903041	0.0663914	0.860424	0.123944	1	1	0.0464597	0.220124	0.686743	0.0263517	0.786603	0.964396	1	0.545748	0.634936	0.0465388	1	0.141134
T2BQ49	LGPLFDSLSNLGLK	1	0.105075	0.939929	1	1	0.629947	0.741945	1	0.933631	0.780312	1	0.59432	0.486719	0.25845	0.539438	0.362832	1	0.625347	1	0.741076	0.706002	0.14587	0.336028	0.142077
J9VK10	IAPLLISSAALNLSEEKDGLR	0.240956	0	0	0.0867217	0	0	0	0	0.028709	0	0	0.233653	0	0	0.032296	0	0	0	0.619154	0	0	0.116587	0	0
J9VK10	LGDKEESLNLAASSILLPAIR	1	1	1	1	1	1	1	1	1	0.433161	0.373573	1	0.571739	1	1	1	1	0.333695	1	1	1	1	1	1
J9VHI6	MAFAGLK	0	0	0	0	0.192629	0.000446395	0	0	0.0233827	0	0	0.0383764	0	0	0.643528	0.260672	0.0500053	0	0.0291971	0	0.799741	0	0.00362462	0.0820548
J9VHI6	LGAFAMK	0.602472	0.101231	0.65156	0.567149	1	0.374238	0.0737001	1	0.553667	1	0.234088	0.32072	0.0523002	0.0952029	0.560669	0.0595417	1	0.545138	0.60941	0.735592	1	0.721277	0.746735	0.378107
J9VKQ8	GISLTAEQWEVLK	0.373808	0.0753107	0.939862	0.496499	0.256449	0.678788	0.0379544	1	1	0.595409	0.176111	0.721703	0.0431349	0.289418	0.0428466	0.991544	1	0.786351	0.15794	1	0.954069	1	0.608409	0.579926
J9VKQ8	LVEWQEATLSIGK	0.958436	0.985381	0.700156	0.97244	0.87375	1	1	0.727116	1	1	0.479422	0.569385	0.605142	1	0.185379	1	1	1	1	1	1	0.834062	0.656808	0.962904
J9VIJ8	VIKPVYESIASYHSAVYGVK	1	1	1	1	1	0.638934	0.705649	0.793639	1	1	1	1	1	1	1	1	1	1	1	1	0.777955	0.915143	1	0.958063
J9VIJ8	VGYVASHYSAISEYVPKIVK	1	1	0.889721	0.523741	1	1	0.841417	1	1	1	1	1	0.92619	0.786928	0.681198	0.867023	1	1	1	1	1	1	1	1
Q85T01	ALLFLAAGAVIHGMADQQDLR	0.423523	1	1	1	0.270264	1	0.0532574	0.0456269	1	0.843079	0.210632	1	1	0.326139	1	0.418834	1	0.374224	0.354456	0.516868	1	0.951971	1	1
Q85T01	LDQQDAMGHIVAGAALFLLAR	1	1	1	1	1	0.352113	1	1	1	1	1	1	1	1	1	1	1	1	1	1	1	0.973072	1	1
J9VZK2	SIVPPTFGPSTFIVIAGSYEK	0.176343	0.173775	0.635834	0.0810241	0.21048	0.584065	0.150592	0.438911	0	0.00317381	0.0968632	1	1	0.586817	0.72343	0.257823	0.155133	0.140231	1	1	0.0394001	0.0746708	1	1
J9VZK2	EYSGAIVIFTSPGFTPPVISK	0.589012	0.542311	1	0.453326	1	1	0.706433	0.716174	1	0.406928	0.648625	1	1	1	0.687442	0.940243	1	0.75692	1	1	0.572618	1	1	1
J9VWY8	LSEFSLDPPLLDK	0.0356797	0.0521655	1	0.0399442	0.0574087	1	0.578213	0.548869	0.240542	0.0116029	0.182433	1	0.0505285	0.970152	0.463167	1	0.643657	1	1	0.0420303	0.0581633	0.811496	0.0893123	0.557971
J9VWY8	DLLPPDLSFESLK	0.960394	1	1	0.165065	1	0.257431	0.715947	1	0.369855	0.816879	1	1	0.929061	1	0.503853	0.332756	1	1	0.989859	0.314077	0.378662	0.507377	1	0.921468
J9VTS1	AGIPDGVINVITTDANLQDVGK	0.171996	0.340066	0.274646	0.123651	1	0.0119232	0.181728	1	0.891902	0.0817514	0.556575	0.00836212	1	1	0.37949	0.254156	0.390365	0.0354445	0.174944	0.401535	0.774989	0	0.104577	0.00869232
J9VTS1	GVDQLNADTTIVNIVGDPIGAK	0.757949	0.819747	0.96038	1	0.523152	0.929855	0.0589757	0.742699	1	1	1	0.868028	0.321703	1	0.753648	1	1	1	1	0.755575	1	1	0.977043	0.912106
J9VWQ4	NINAPFMLPISEK	0	0	0	0	0	0	0	0	0	0	0	0	0	0	0	0	0	0	0	0	0	0	0	0
J9VWQ4	ESIPLMFPANINK	1	1	1	0.0614754	1	0.335175	0.906542	0.689711	1	0.11392	0.5473	0.312809	0.197453	0.870147	0.490417	1	0.560406	1	1	0.866253	0.87992	1	0.656348	0.982637
J9VMT7	IFTVLQQPVTGTDEAQVHAR	1	1	1	1	1	1	1	1	1	1	1	1	1	1	1	1	1	1	1	1	1	1	1	1
J9VMT7	AHVQAEDTGTVPQQLVTFIR	1	1	1	1	1	1	1	1	1	1	0.896983	1	1	1	1	1	1	1	1	1	1	1	1	0.341953
J9VI95	NEHLDAVPTKLEGLEVDILVNNAGMVR	1	0.914693	0.103048	1	0.679973	1	0.0249736	0.74108	1	0.960622	0.161522	1	0.444128	1	1	0.509175	0.794184	1	1	1	0.956756	1	1	1
J9VI95	VMGANNVLIDVELGELKTPVADLHENR	1	0.671184	0.356353	1	1	1	1	1	1	1	0.838442	1	1	1	1	1	1	1	1	1	1	1	1	0.78353
J9VQ78	GNIAEFASPADLLR	0.17629	0	0.0266384	0.2772	0.0115217	0.00851007	0.039095	0	0.0199718	0.0146056	0.00380606	0.114547	0.623267	0.0044699	0.10235	0.145941	0.00495719	0.0568286	0	0.00866437	0.00059946	0.305025	0	1
J9VQ78	LLDAPSAFEAINGR	1	0.961741	0.606246	1	1	0.617704	1	1	1	1	0.833642	0.935616	1	1	1	0.584338	1	0.673089	0.77057	1	1	0.540126	1	0.219246
J9VM09	IYKIPDGKPENVFAFSGEAK	0.00720263	0	0.140563	0.172823	0.679545	0.0150592	0	0.912391	1	0.673767	0.791009	1	0.464182	0.242815	0.338466	1	0.895531	1	1	0	0	1	0.216942	1
J9VM09	AEGSFAFVNEPKGDPIKYIK	0.679196	0.376119	0.296406	0.93252	0.677766	1	0.226461	1	1	1	1	1	1	0.686689	0.717731	1	0.616921	1	0.880858	1	0.507108	0.950935	0.61257	1
J9VSZ5	SAPITSTAEAVPSSR	0	0	0	0	0	0	0	0	0	0	0	0	0	0	0.0279902	0	0	0	0	0	0	0	0	0
J9VSZ5	SSPVAEATSTIPASR	1	0.452659	1	1	1	1	0.539543	1	1	1	0.810199	1	1	0.944095	1	1	1	1	1	1	1	1	1	1
J9VP09	QAEIDYPLTTPQGHISNIGR	0.286069	0	0	0.0166915	0.242123	0	0.00563673	1	0.15784	0.0456177	0	0.378578	0.0301887	0.0344993	0	0.00514007	0.813867	0	1	0	0.00859214	0.0164797	0	0.776505
J9VP09	GINSIHGQPTTLPYDIEAQR	1	0.800931	0.795637	0.731543	0.0130711	1	1	0.790947	1	1	0.161016	0.364434	0.230029	1	1	1	0.678926	1	0.588235	0.680822	0.90799	1	1	0.224561
J9W149	AVADAELASWVWR	0.0455801	0	1	1	0.937291	0.00938906	1	0.00476347	1	0.124286	0.00973127	1	1	0	1	1	1	1	1	1	1	1	1	1
J9W149	WVWSALEADAVAR	0.187504	1	0.152542	0.444962	0.573698	0.384604	0.122887	0.255724	0.805686	0.212444	0.257564	0.333403	0.422551	0.0704117	0.124752	0.0175903	1	0.0146573	1	0.870007	1	1	0.382452	1
J9VQ27	AIVPYAAHGMGVYVSLSTMDK	0.884076	0.0780572	0.160004	0.65824	1	1	0.60556	1	0.545143	1	0.879738	1	0.76074	0.878963	0.563569	0.641437	0.895598	1	1	0.626563	0.620092	1	1	1
J9VQ27	DMTSLSVYVGMGHAAYPVIAK	1	1	1	1	1	1	1	1	1	1	1	1	0.688634	1	1	1	1	1	1	1	1	1	1	1
J9VQY7	WEPTGANSISVGQK	0	0	0.136875	0.0127309	0.0117764	0	0	0.00684825	0.913094	0.225348	0.0695184	0	0.0332379	0.0171299	0.200907	1	0.00523482	0.0053141	0.106957	0.219525	0.01596	0.0320451	0.00050025	0.527797
J9VQY7	QGVSISNAGTPEWK	1	0.729534	0.353405	1	0.418773	0.587172	0.443984	0.573709	0.902967	0.873824	1	0.800333	1	0.805941	0.532507	0.824905	0.468148	1	0.311067	1	1	0.518653	1	1
J9VRZ0	TAEQESGEIPVEGK	0.669589	0.1741	0.0683581	0.649485	0.351773	0.689398	1	0.547586	1	0.461634	0.962742	0.22693	0.318785	0.418542	1	0.462439	0.484226	0.49322	1	0.353997	0.311136	0.595037	0.304724	1
J9VRZ0	GEVPIEGSEQEATK	0.223542	1	0.833644	0.236649	0.478256	0.870025	0.0347866	0.944494	0.765014	0.0949619	0.524018	1	1	1	1	0.703894	0.336925	0.556638	1	1	1	0.165519	1	1
J9VVD0	AVVSVAENPDDAMR	0.343943	0	0.317085	0.293464	0.533208	0.675483	0.115738	0.32312	0.705495	0.564342	0.0341005	1	0.681119	0.0186673	0.286088	0.452061	0.902499	0.848752	0.455768	0.113351	0.428866	0.282401	0.136076	1
J9VVD0	MADDPNEAVSVVAR	0.926474	0.420642	0.55184	1	0.438116	1	0.976252	0.286346	1	1	1	1	1	0.204468	1	1	0.342764	0.945065	1	0.362767	1	0.384082	0.214208	1
J9VSL8	FAEFGLSHWGSDTQGVNTTR	0.300735	0.268361	0.113619	0.600365	0.171182	0.00647116	0.0290531	0.0186059	1	1	0.279921	0.414457	0.839588	1	1	1	1	0.425119	1	1	0.375981	1	0.00447289	1
J9VSL8	TTNVGQTDSGWHSLGFEAFR	1	0.311493	0.762146	1	1	0.205457	1	0.327779	1	1	1	1	0.620554	1	1	1	1	1	1	1	1	1	0.889608	0.398237
J9W2K7	EDGVTPYFTMWK	0	0	0	0	0	0	0	0	0	0	0	0	0	0	0	0	0	0	0	0	0	0	0	0
J9W2K7	WMTFYPTVGDEK	0.302128	0.97562	1	0.446393	0.658935	1	0.909119	1	1	1	0.788413	0.437254	0.264338	0.910018	0.246633	0.820964	1	1	0.17981	0.231619	1	1	0.110345	0.859565
J9VJM0	NSFLSSFNDDEAK	0.378595	1	0.0968705	0.13296	0.212808	0.73181	0.329208	0.377073	0.0294063	0.674673	0.294263	0.750499	0.208835	0.756001	0.24677	1	1	1	0.489166	0.197539	0.372279	0.415355	1	1
J9VJM0	AEDDNFSSLFSNK	0.516953	0.0685034	1	0.610271	0.618545	0.812441	1	0.563504	0.942907	0.50853	0.791602	1	1	0.525341	0.895595	0.978031	0.925354	0.615741	1	1	0.094137	1	1	1
[truncated: 91,834 more rows]

## Sheet: Supplementary Table S6-HFI1 30 
	Protein	Label	log2FC	SE	Tvalue	DF	pvalue	adj.pvalue
1	H1AE12	(1)ADAONELOWvs(-1)WTLOW	NA	NA	NA	NA	NA	NA
2	J9VCZ8	(1)ADAONELOWvs(-1)WTLOW	NA	NA	NA	NA	NA	NA
3	J9VD06	(1)ADAONELOWvs(-1)WTLOW	NA	NA	NA	NA	NA	NA
4	J9VD25	(1)ADAONELOWvs(-1)WTLOW	0.246058	0.122462	2.00926	79	0.0479247	0.0813776
5	J9VD30	(1)ADAONELOWvs(-1)WTLOW	-0.25988	0.148556	-1.74937	61	0.0852564	0.132242
6	J9VD46	(1)ADAONELOWvs(-1)WTLOW	-1.0658	0.105408	-10.1112	25	2.56393e-10	3.47627e-09
7	J9VD54	(1)ADAONELOWvs(-1)WTLOW	1.16453	0.216772	5.37213	47	2.36606e-06	1.38851e-05
8	J9VD63	(1)ADAONELOWvs(-1)WTLOW	-0.272871	0.0603432	-4.52198	52	3.57565e-05	0.000151356
9	J9VD67	(1)ADAONELOWvs(-1)WTLOW	NA	NA	NA	NA	NA	NA
10	J9VD71	(1)ADAONELOWvs(-1)WTLOW	NA	NA	NA	NA	NA	NA
11	J9VD75	(1)ADAONELOWvs(-1)WTLOW	0.322238	0.0315772	10.2048	530	0	0
12	J9VD88	(1)ADAONELOWvs(-1)WTLOW	-0.194713	0.0376131	-5.17672	355	3.78887e-07	2.69869e-06
13	J9VD92	(1)ADAONELOWvs(-1)WTLOW	0.317802	0.0354887	8.95503	338	0	0
14	J9VD96	(1)ADAONELOWvs(-1)WTLOW	0.315751	0.0449564	7.02351	110	1.89178e-10	2.6181e-09
15	J9VDA1	(1)ADAONELOWvs(-1)WTLOW	-0.463518	0.131914	-3.51378	92	0.000687242	0.00202831
16	J9VDB3	(1)ADAONELOWvs(-1)WTLOW	0.0931997	0.129286	0.720881	24	0.477947	0.563618
17	J9VDB8	(1)ADAONELOWvs(-1)WTLOW	-0.0215439	0.0138318	-1.55756	9	0.153764	0.218462
18	J9VDD8	(1)ADAONELOWvs(-1)WTLOW	-0.166664	0.0403032	-4.13526	274	4.71879e-05	0.000192754
19	J9VDE9	(1)ADAONELOWvs(-1)WTLOW	0.158866	0.0337458	4.70775	506	3.23834e-06	1.82481e-05
20	J9VDH1	(1)ADAONELOWvs(-1)WTLOW	-0.25438	0.093395	-2.7237	46	0.00909369	0.0191707
21	J9VDK2	(1)ADAONELOWvs(-1)WTLOW	0.872447	0.0789711	11.0477	8	4.01546e-06	2.1978e-05
22	J9VDK8	(1)ADAONELOWvs(-1)WTLOW	1.00543	0.168019	5.98405	8	0.000329197	0.00104304
23	J9VDL3	(1)ADAONELOWvs(-1)WTLOW	-0.331062	0.0267506	-12.3759	659	0	0
24	J9VDN6	(1)ADAONELOWvs(-1)WTLOW	NA	NA	NA	NA	NA	NA
25	J9VDP9	(1)ADAONELOWvs(-1)WTLOW	-1.0348	0.213317	-4.851	30	3.54739e-05	0.000150637
26	J9VDQ3	(1)ADAONELOWvs(-1)WTLOW	NA	NA	NA	NA	NA	NA
27	J9VDR2	(1)ADAONELOWvs(-1)WTLOW	0.0416708	0.0408529	1.02002	3	0.382806	0.472493
28	J9VDR3	(1)ADAONELOWvs(-1)WTLOW	-0.347312	0.0357729	-9.70881	473	0	0
29	J9VDR8	(1)ADAONELOWvs(-1)WTLOW	0.43024	0.0641834	6.70329	4	0.00257729	0.00651272
30	J9VDS3	(1)ADAONELOWvs(-1)WTLOW	NA	NA	NA	NA	NA	NA
31	J9VDS7	(1)ADAONELOWvs(-1)WTLOW	-0.124206	0.0791186	-1.56987	100	0.119604	0.176596
32	J9VDT0	(1)ADAONELOWvs(-1)WTLOW	0.189059	0.0865601	2.18413	10	0.0538678	0.0896453
33	J9VDT5	(1)ADAONELOWvs(-1)WTLOW	-0.018316	0.134492	-0.136187	7	0.895507	0.923679
34	J9VDT7	(1)ADAONELOWvs(-1)WTLOW	0.307885	0.103331	2.97961	8	0.0176108	0.0340119
35	J9VDT9	(1)ADAONELOWvs(-1)WTLOW	0.402006	0.0535118	7.51248	306	6.42597e-13	1.2664e-11
36	J9VDU8	(1)ADAONELOWvs(-1)WTLOW	NA	NA	NA	NA	NA	NA
37	J9VDV4	(1)ADAONELOWvs(-1)WTLOW	-0.0672244	0.147799	-0.454837	76	0.650523	0.724221
38	J9VDV9	(1)ADAONELOWvs(-1)WTLOW	-0.0361286	0.0734118	-0.492137	106	0.623641	0.700393
39	J9VDW0	(1)ADAONELOWvs(-1)WTLOW	-0.103807	0.122863	-0.844897	80	0.400688	0.489812
40	J9VDW3	(1)ADAONELOWvs(-1)WTLOW	-0.00836978	0.0612003	-0.13676	261	0.891326	0.920623
41	J9VDW9	(1)ADAONELOWvs(-1)WTLOW	0.629744	0.0904177	6.96483	10	3.8769e-05	0.000161442
42	J9VDX1	(1)ADAONELOWvs(-1)WTLOW	NA	NA	NA	NA	NA	NA
43	J9VDX4	(1)ADAONELOWvs(-1)WTLOW	0.851199	0.0145659	58.4379	8	8.16591e-12	1.39815e-10
44	J9VDX9	(1)ADAONELOWvs(-1)WTLOW	-0.244289	0.00409866	-59.6023	4	4.74554e-07	3.27528e-06
45	J9VDY5	(1)ADAONELOWvs(-1)WTLOW	0.511073	0.0913099	5.59713	65	4.70874e-07	3.26191e-06
46	J9VDY8	(1)ADAONELOWvs(-1)WTLOW	NA	NA	NA	NA	NA	NA
47	J9VDZ1	(1)ADAONELOWvs(-1)WTLOW	-0.117021	0.143566	-0.815105	55	0.418528	0.506519
48	J9VDZ5	(1)ADAONELOWvs(-1)WTLOW	NA	NA	NA	NA	NA	NA
49	J9VE00	(1)ADAONELOWvs(-1)WTLOW	-0.183117	0.0822783	-2.22557	3	0.112458	0.166968
50	J9VE11	(1)ADAONELOWvs(-1)WTLOW	0.0711675	0.024352	2.92245	551	0.00361542	0.00873126
51	J9VE17	(1)ADAONELOWvs(-1)WTLOW	0.130216	0.0898838	1.44872	22	0.16152	0.227663
52	J9VE23	(1)ADAONELOWvs(-1)WTLOW	-0.0744356	0.127155	-0.585393	19	0.565172	0.644842
53	J9VE28	(1)ADAONELOWvs(-1)WTLOW	NA	NA	NA	NA	NA	NA
54	J9VE30	(1)ADAONELOWvs(-1)WTLOW	-0.178114	0.009062	-19.655	7	2.20389e-07	1.67709e-06
55	J9VE31	(1)ADAONELOWvs(-1)WTLOW	-0.0533684	0.0906408	-0.58879	30	0.56041	0.640777
56	J9VE43	(1)ADAONELOWvs(-1)WTLOW	0.384184	0.134403	2.85844	7	0.024392	0.0452124
57	J9VE45	(1)ADAONELOWvs(-1)WTLOW	0.203542	0.110464	1.8426	20	0.080262	0.125662
58	J9VE48	(1)ADAONELOWvs(-1)WTLOW	-0.418357	0.0531293	-7.87432	246	1.0969e-13	2.42134e-12
59	J9VE51	(1)ADAONELOWvs(-1)WTLOW	0.347195	0.00285701	121.524	3	1.22851e-06	7.75733e-06
60	J9VE53	(1)ADAONELOWvs(-1)WTLOW	-0.589168	0.123596	-4.76689	21	0.000104118	0.00038625
61	J9VE60	(1)ADAONELOWvs(-1)WTLOW	NA	NA	NA	NA	NA	NA
62	J9VE65	(1)ADAONELOWvs(-1)WTLOW	NA	NA	NA	NA	NA	NA
63	J9VE67	(1)ADAONELOWvs(-1)WTLOW	0.228575	0.151197	1.51177	12	0.156472	0.221717
64	J9VE78	(1)ADAONELOWvs(-1)WTLOW	0.624249	0.0709534	8.79801	25	3.97727e-09	4.28358e-08
65	J9VE80	(1)ADAONELOWvs(-1)WTLOW	0.623782	0.0726346	8.58795	10	6.29385e-06	3.24534e-05
66	J9VE82	(1)ADAONELOWvs(-1)WTLOW	-0.143642	0.0575548	-2.49574	202	0.01337	0.0266634
67	J9VE84	(1)ADAONELOWvs(-1)WTLOW	0.434298	0.182688	2.37726	3	0.0978593	0.148597
68	J9VE89	(1)ADAONELOWvs(-1)WTLOW	0.41521	0.186286	2.22889	23	0.0358782	0.0631296
69	J9VEB5	(1)ADAONELOWvs(-1)WTLOW	NA	NA	NA	NA	NA	NA
70	J9VEC1	(1)ADAONELOWvs(-1)WTLOW	-0.0178803	0.0291341	-0.613724	63	0.541608	0.623012
71	J9VEC2	(1)ADAONELOWvs(-1)WTLOW	NA	NA	NA	NA	NA	NA
72	J9VED2	(1)ADAONELOWvs(-1)WTLOW	0.0568881	0.0835547	0.680848	79	0.497959	0.582333
73	J9VED5	(1)ADAONELOWvs(-1)WTLOW	-0.152634	0.0987742	-1.54528	51	0.128462	0.188115
74	J9VED8	(1)ADAONELOWvs(-1)WTLOW	0.375753	0.057866	6.4935	69	1.0871e-08	1.08344e-07
75	J9VEE9	(1)ADAONELOWvs(-1)WTLOW	NA	NA	NA	NA	NA	NA
76	J9VEG0	(1)ADAONELOWvs(-1)WTLOW	0.787858	0.142541	5.52722	12	0.000130439	0.000468915
77	J9VEG3	(1)ADAONELOWvs(-1)WTLOW	0.176751	0.0876232	2.01717	10	0.0713158	0.113249
78	J9VEG9	(1)ADAONELOWvs(-1)WTLOW	-0.0532815	0.048186	-1.10575	302	0.269716	0.352559
79	J9VEH0	(1)ADAONELOWvs(-1)WTLOW	0.114192	0.0457842	2.49413	176	0.0135489	0.0269465
80	J9VEH4	(1)ADAONELOWvs(-1)WTLOW	NA	NA	NA	NA	NA	NA
81	J9VEH5	(1)ADAONELOWvs(-1)WTLOW	0.345973	0.0770735	4.48888	79	2.40704e-05	0.000107873
82	J9VEH8	(1)ADAONELOWvs(-1)WTLOW	-0.351425	0.149298	-2.35385	14	0.0337149	0.060035
83	J9VEI1	(1)ADAONELOWvs(-1)WTLOW	-0.69385	0.118578	-5.85144	50	3.72116e-07	2.66467e-06
84	J9VEI4	(1)ADAONELOWvs(-1)WTLOW	-0.544015	0.0699945	-7.77225	81	2.10738e-11	3.37055e-10
85	J9VEJ0	(1)ADAONELOWvs(-1)WTLOW	-0.159497	0.0224461	-7.10576	3	0.00573469	0.0129588
86	J9VEJ2	(1)ADAONELOWvs(-1)WTLOW	0.556855	0.0323238	17.2274	4	6.66157e-05	0.000259753
87	J9VEJ4	(1)ADAONELOWvs(-1)WTLOW	0.290777	0.277236	1.04884	5	0.342279	0.43063
88	J9VEJ6	(1)ADAONELOWvs(-1)WTLOW	-0.395548	0.146917	-2.69232	25	0.0124779	0.0251346
89	J9VEJ8	(1)ADAONELOWvs(-1)WTLOW	NA	NA	NA	NA	NA	NA
90	J9VEK3	(1)ADAONELOWvs(-1)WTLOW	0.401294	0.181508	2.21089	4	0.0915352	0.140673
91	J9VEK8	(1)ADAONELOWvs(-1)WTLOW	0.187898	0.0948335	1.98134	48	0.0532968	0.0887504
92	J9VEL1	(1)ADAONELOWvs(-1)WTLOW	-0.109247	0.144442	-0.756334	39	0.453993	0.540692
93	J9VEL3	(1)ADAONELOWvs(-1)WTLOW	0.111758	0.072842	1.53425	39	0.133042	0.193865
94	J9VEL7	(1)ADAONELOWvs(-1)WTLOW	-0.151295	0.024231	-6.24387	1024	6.24454e-10	8.01883e-09
95	J9VEL9	(1)ADAONELOWvs(-1)WTLOW	0.15786	0.117056	1.34859	40	0.185056	0.255576
96	J9VEM3	(1)ADAONELOWvs(-1)WTLOW	NA	NA	NA	NA	NA	NA
97	J9VEM8	(1)ADAONELOWvs(-1)WTLOW	NA	NA	NA	NA	NA	NA
98	J9VEN2	(1)ADAONELOWvs(-1)WTLOW	-0.0957457	0.167944	-0.570106	76	0.570287	0.6504
99	J9VEN4	(1)ADAONELOWvs(-1)WTLOW	NA	NA	NA	NA	NA	NA
100	J9VEN6	(1)ADAONELOWvs(-1)WTLOW	0.0895099	0.0452136	1.97971	253	0.0488199	0.0825826
101	J9VEN7	(1)ADAONELOWvs(-1)WTLOW	-1.04986	0.222842	-4.71122	14	0.000334027	0.00105459
102	J9VEP2	(1)ADAONELOWvs(-1)WTLOW	-0.112813	0.138495	-0.814564	138	0.416725	0.505254
103	J9VEP5	(1)ADAONELOWvs(-1)WTLOW	0.00808776	0.0451122	0.179281	145	0.857967	0.894819
104	J9VEQ0	(1)ADAONELOWvs(-1)WTLOW	-0.589245	0.208989	-2.8195	14	0.0136461	0.0270994
105	J9VEQ6	(1)ADAONELOWvs(-1)WTLOW	0.301729	0.0517607	5.82931	58	2.60121e-07	1.95713e-06
106	J9VEQ8	(1)ADAONELOWvs(-1)WTLOW	NA	NA	NA	NA	NA	NA
107	J9VEQ9	(1)ADAONELOWvs(-1)WTLOW	NA	NA	NA	NA	NA	NA
108	J9VER3	(1)ADAONELOWvs(-1)WTLOW	NA	NA	NA	NA	NA	NA
109	J9VER4	(1)ADAONELOWvs(-1)WTLOW	0.170346	0.0689966	2.4689	153	0.0146528	0.0288201
110	J9VER9	(1)ADAONELOWvs(-1)WTLOW	NA	NA	NA	NA	NA	NA
111	J9VES3	(1)ADAONELOWvs(-1)WTLOW	0.162677	0.0920355	1.76754	4	0.151874	0.217277
112	J9VES9	(1)ADAONELOWvs(-1)WTLOW	-0.44324	0.219237	-2.02174	14	0.0627464	0.101883
113	J9VET3	(1)ADAONELOWvs(-1)WTLOW	0.582734	0.0384883	15.1406	2	0.00433396	0.0102443
114	J9VET5	(1)ADAONELOWvs(-1)WTLOW	-0.0292337	0.0152191	-1.92086	555	0.0552617	0.0916225
115	J9VEU4	(1)ADAONELOWvs(-1)WTLOW	NA	NA	NA	NA	NA	NA
116	J9VEU7	(1)ADAONELOWvs(-1)WTLOW	-0.437426	0.267355	-1.63612	30	0.112263	0.166772
117	J9VEU9	(1)ADAONELOWvs(-1)WTLOW	0.0418145	0.109752	0.380992	71	0.704347	0.771978
118	J9VEV2	(1)ADAONELOWvs(-1)WTLOW	-0.000915616	0.160366	-0.00570955	7	0.995604	0.995604
119	J9VEV6	(1)ADAONELOWvs(-1)WTLOW	-0.133554	0.111787	-1.19472	51	0.237724	0.316688
120	J9VEX3	(1)ADAONELOWvs(-1)WTLOW	0.346916	0.0360575	9.6212	378	0	0
121	J9VEX4	(1)ADAONELOWvs(-1)WTLOW	NA	NA	NA	NA	NA	NA
122	J9VEX9	(1)ADAONELOWvs(-1)WTLOW	NA	NA	NA	NA	NA	NA
123	J9VEY5	(1)ADAONELOWvs(-1)WTLOW	-0.104308	0.0329388	-3.16671	186	0.00180205	0.0047515
124	J9VEZ6	(1)ADAONELOWvs(-1)WTLOW	NA	NA	NA	NA	NA	NA
125	J9VEZ7	(1)ADAONELOWvs(-1)WTLOW	0.258911	0.0630091	4.1091	131	6.95896e-05	0.000270165
126	J9VEZ9	(1)ADAONELOWvs(-1)WTLOW	0.213843	0.2015	1.06126	16	0.304331	0.389305
127	J9VF04	(1)ADAONELOWvs(-1)WTLOW	0.347776	0.000377113	922.206	3	2.8118e-09	3.1556e-08
128	J9VF09	(1)ADAONELOWvs(-1)WTLOW	NA	NA	NA	NA	NA	NA
129	J9VF13	(1)ADAONELOWvs(-1)WTLOW	-0.863471	0.0729921	-11.8296	78	0	0
130	J9VF18	(1)ADAONELOWvs(-1)WTLOW	-0.0102348	0.015923	-0.642767	42	0.523869	0.606788
131	J9VF22	(1)ADAONELOWvs(-1)WTLOW	-0.273219	0.0495914	-5.5094	9	0.000375593	0.00117197
132	J9VF25	(1)ADAONELOWvs(-1)WTLOW	NA	NA	NA	NA	NA	NA
133	J9VF30	(1)ADAONELOWvs(-1)WTLOW	-0.564542	0.315695	-1.78825	14	0.0953902	0.145593
134	J9VF33	(1)ADAONELOWvs(-1)WTLOW	NA	NA	NA	NA	NA	NA
135	J9VF36	(1)ADAONELOWvs(-1)WTLOW	NA	NA	NA	NA	NA	NA
136	J9VF41	(1)ADAONELOWvs(-1)WTLOW	-0.48693	0.333437	-1.46034	8	0.182326	0.252589
137	J9VF45	(1)ADAONELOWvs(-1)WTLOW	NA	NA	NA	NA	NA	NA
138	J9VF46	(1)ADAONELOWvs(-1)WTLOW	0.724025	0.0710144	10.1955	28	6.26694e-11	9.29945e-10
139	J9VF50	(1)ADAONELOWvs(-1)WTLOW	0.158401	0.166156	0.953325	24	0.349929	0.439014
140	J9VF51	(1)ADAONELOWvs(-1)WTLOW	-0.0296748	0.135706	-0.21867	7	0.833146	0.874788
141	J9VF52	(1)ADAONELOWvs(-1)WTLOW	-0.0430765	0.105352	-0.40888	194	0.683078	0.753927
142	J9VF57	(1)ADAONELOWvs(-1)WTLOW	NA	NA	NA	NA	NA	NA
143	J9VF60	(1)ADAONELOWvs(-1)WTLOW	0.217707	0.151881	1.43341	3	0.24719	0.327502
144	J9VF61	(1)ADAONELOWvs(-1)WTLOW	NA	NA	NA	NA	NA	NA
145	J9VF64	(1)ADAONELOWvs(-1)WTLOW	0.761145	0.0960031	7.92834	26	2.09315e-08	1.94801e-07
146	J9VF68	(1)ADAONELOWvs(-1)WTLOW	-0.160082	0.104574	-1.5308	96	0.129107	0.188852
147	J9VF71	(1)ADAONELOWvs(-1)WTLOW	-0.852679	0.0553969	-15.3922	9	9.01385e-08	7.38527e-07
148	J9VF72	(1)ADAONELOWvs(-1)WTLOW	NA	NA	NA	NA	NA	NA
149	J9VF76	(1)ADAONELOWvs(-1)WTLOW	-0.115764	0.172805	-0.669908	5	0.532605	0.614775
150	J9VF80	(1)ADAONELOWvs(-1)WTLOW	0.20278	0.0167367	12.1158	2246	0	0
151	J9VF89	(1)ADAONELOWvs(-1)WTLOW	-0.801078	0.0751893	-10.6542	43	1.2168e-13	2.664e-12
152	J9VF94	(1)ADAONELOWvs(-1)WTLOW	-0.173138	0.0337707	-5.12686	4	0.0068534	0.0149799
153	J9VF99	(1)ADAONELOWvs(-1)WTLOW	-0.160492	0.0432975	-3.70672	544	0.000231468	0.000769927
154	J9VFA1	(1)ADAONELOWvs(-1)WTLOW	0.109344	0.0838003	1.30482	4	0.261958	0.344674
155	J9VFA3	(1)ADAONELOWvs(-1)WTLOW	0.0366492	0.0565758	0.64779	5	0.545686	0.626476
156	J9VFA5	(1)ADAONELOWvs(-1)WTLOW	1.0743	0.140481	7.64732	23	9.21439e-08	7.48074e-07
157	J9VFA7	(1)ADAONELOWvs(-1)WTLOW	0.0510013	0.0426708	1.19523	395	0.232715	0.311414
158	J9VFB3	(1)ADAONELOWvs(-1)WTLOW	NA	NA	NA	NA	NA	NA
159	J9VFB5	(1)ADAONELOWvs(-1)WTLOW	-0.00320209	0.0782255	-0.0409341	24	0.967687	0.977199
160	J9VFC5	(1)ADAONELOWvs(-1)WTLOW	-0.0368074	0.11	-0.334613	90	0.738696	0.79978
161	J9VFC7	(1)ADAONELOWvs(-1)WTLOW	-0.0140604	0.0458485	-0.306672	5	0.771453	0.825019
162	J9VFD0	(1)ADAONELOWvs(-1)WTLOW	-0.02725	0.106222	-0.256539	45	0.798704	0.847571
163	J9VFD9	(1)ADAONELOWvs(-1)WTLOW	0.819009	0.16187	5.05967	6	0.00231143	0.00592498
164	J9VFE2	(1)ADAONELOWvs(-1)WTLOW	0.257666	0.0520207	4.95314	89	3.44854e-06	1.91897e-05
165	J9VFE9	(1)ADAONELOWvs(-1)WTLOW	NA	NA	NA	NA	NA	NA
166	J9VFG4	(1)ADAONELOWvs(-1)WTLOW	0.163596	0.157896	1.0361	140	0.301942	0.386991
167	J9VFG8	(1)ADAONELOWvs(-1)WTLOW	NA	NA	NA	NA	NA	NA
168	J9VFH4	(1)ADAONELOWvs(-1)WTLOW	1.63427	0.0647363	25.245	30	0	0
169	J9VFH5	(1)ADAONELOWvs(-1)WTLOW	0.928842	0.123068	7.5474	160	3.17013e-12	5.81138e-11
170	J9VFH7	(1)ADAONELOWvs(-1)WTLOW	0.0802889	0.104443	0.768734	16	0.45325	0.54046
171	J9VFH9	(1)ADAONELOWvs(-1)WTLOW	-0.300027	0.0399353	-7.51283	350	4.8761e-13	9.79253e-12
172	J9VFI8	(1)ADAONELOWvs(-1)WTLOW	NA	NA	NA	NA	NA	NA
173	J9VFJ7	(1)ADAONELOWvs(-1)WTLOW	-0.324438	0.052679	-6.15877	116	1.08658e-08	1.08344e-07
174	J9VFK1	(1)ADAONELOWvs(-1)WTLOW	0.171756	0.0286101	6.00334	549	3.51586e-09	3.86455e-08
175	J9VFK3	(1)ADAONELOWvs(-1)WTLOW	-0.137661	0.0445824	-3.08778	650	0.00210246	0.00543626
176	J9VFK6	(1)ADAONELOWvs(-1)WTLOW	0.0294779	0.0895909	0.329028	97	0.742844	0.802969
177	J9VFL8	(1)ADAONELOWvs(-1)WTLOW	-0.0268953	0.0361574	-0.743839	11	0.472564	0.558476
178	J9VFL9	(1)ADAONELOWvs(-1)WTLOW	0.0458868	0.258091	0.177793	16	0.861117	0.896005
179	J9VFM1	(1)ADAONELOWvs(-1)WTLOW	-0.194243	0.124256	-1.56324	9	0.152432	0.217725
180	J9VFM5	(1)ADAONELOWvs(-1)WTLOW	NA	NA	NA	NA	NA	NA
181	J9VFM7	(1)ADAONELOWvs(-1)WTLOW	NA	NA	NA	NA	NA	NA
182	J9VFN3	(1)ADAONELOWvs(-1)WTLOW	NA	NA	NA	NA	NA	NA
183	J9VFN7	(1)ADAONELOWvs(-1)WTLOW	-0.0316606	0.176258	-0.179627	28	0.858739	0.894876
184	J9VFP1	(1)ADAONELOWvs(-1)WTLOW	0.261202	0.0795446	3.28372	88	0.00147101	0.00399295
185	J9VFP6	(1)ADAONELOWvs(-1)WTLOW	0.660836	0.160933	4.10627	8	0.00340815	0.00828314
186	J9VFQ2	(1)ADAONELOWvs(-1)WTLOW	1.81777	0.0742876	24.4694	7	4.84966e-08	4.19205e-07
187	J9VFR1	(1)ADAONELOWvs(-1)WTLOW	0.193668	0.0454139	4.26452	182	3.21433e-05	0.000138252
188	J9VFR3	(1)ADAONELOWvs(-1)WTLOW	-0.478187	0.151861	-3.14885	13	0.00768868	0.0165382
189	J9VFR5	(1)ADAONELOWvs(-1)WTLOW	0.097095	0.0527748	1.8398	257	0.0669514	0.107404
190	J9VFR6	(1)ADAONELOWvs(-1)WTLOW	NA	NA	NA	NA	NA	NA
191	J9VFS8	(1)ADAONELOWvs(-1)WTLOW	-0.77819	0.177415	-4.38628	54	5.38167e-05	0.000214865
192	J9VFT0	(1)ADAONELOWvs(-1)WTLOW	0.120486	0.0653787	1.84289	76	0.0692451	0.110618
193	J9VFT1	(1)ADAONELOWvs(-1)WTLOW	-0.248293	0.0286681	-8.66093	378	0	0
194	J9VFT3	(1)ADAONELOWvs(-1)WTLOW	0.0234812	0.14931	0.157265	10	0.878166	0.910552
195	J9VFT5	(1)ADAONELOWvs(-1)WTLOW	0.27589	0.114071	2.41859	95	0.0174863	0.0338449
196	J9VFU1	(1)ADAONELOWvs(-1)WTLOW	-0.0261715	0.0234096	-1.11798	498	0.264113	0.346882
197	J9VFU2	(1)ADAONELOWvs(-1)WTLOW	0.159143	0.181481	0.876916	42	0.385521	0.475185
198	J9VFU7	(1)ADAONELOWvs(-1)WTLOW	0.27929	0.082391	3.38981	58	0.00126358	0.00349744
199	J9VFU9	(1)ADAONELOWvs(-1)WTLOW	-0.140411	0.0268139	-5.23651	452	2.5126e-07	1.90065e-06
200	J9VFV0	(1)ADAONELOWvs(-1)WTLOW	0.094526	0.0891843	1.0599	43	0.29511	0.380424
201	J9VFV3	(1)ADAONELOWvs(-1)WTLOW	-0.261604	0.0541235	-4.83347	91	5.41971e-06	2.85523e-05
202	J9VFV7	(1)ADAONELOWvs(-1)WTLOW	-0.553035	0.115675	-4.78095	4	0.0087694	0.0185897
203	J9VFV9	(1)ADAONELOWvs(-1)WTLOW	0.351445	0.124519	2.82243	137	0.00547632	0.0124487
204	J9VFW4	(1)ADAONELOWvs(-1)WTLOW	-0.110338	0.0327763	-3.36641	545	0.000815239	0.00237719
205	J9VFW9	(1)ADAONELOWvs(-1)WTLOW	0.750993	0.160078	4.69143	61	1.57581e-05	7.51607e-05
206	J9VFX2	(1)ADAONELOWvs(-1)WTLOW	0.745272	0.0495251	15.0484	7	1.37469e-06	8.53907e-06
207	J9VFX4	(1)ADAONELOWvs(-1)WTLOW	0.27424	0.157698	1.73902	14	0.103961	0.156
208	J9VFX5	(1)ADAONELOWvs(-1)WTLOW	0.502163	0.0361584	13.8878	301	0	0
209	J9VFX9	(1)ADAONELOWvs(-1)WTLOW	0.00933063	0.0821679	0.113556	95	0.90983	0.934675
210	J9VFY8	(1)ADAONELOWvs(-1)WTLOW	-0.17434	0.0207468	-8.40321	461	4.44089e-16	1.22285e-14
211	J9VFZ1	(1)ADAONELOWvs(-1)WTLOW	1.06422	0.127904	8.32044	21	4.36269e-08	3.82057e-07
212	J9VFZ7	(1)ADAONELOWvs(-1)WTLOW	-0.201577	0.116332	-1.73277	42	0.0904746	0.139204
213	J9VFZ8	(1)ADAONELOWvs(-1)WTLOW	NA	NA	NA	NA	NA	NA
214	J9VFZ9	(1)ADAONELOWvs(-1)WTLOW	-0.689268	0.104236	-6.61258	18	3.2946e-06	1.84871e-05
215	J9VG04	(1)ADAONELOWvs(-1)WTLOW	-0.0512536	0.0536971	-0.954494	258	0.340727	0.429284
216	J9VG05	(1)ADAONELOWvs(-1)WTLOW	-0.348514	0.0778875	-4.47458	216	1.23811e-05	6.01271e-05
217	J9VG07	(1)ADAONELOWvs(-1)WTLOW	NA	NA	NA	NA	NA	NA
218	J9VG09	(1)ADAONELOWvs(-1)WTLOW	0.2567	0.0884001	2.90384	96	0.00457402	0.0106607
219	J9VG15	(1)ADAONELOWvs(-1)WTLOW	NA	NA	NA	NA	NA	NA
220	J9VG16	(1)ADAONELOWvs(-1)WTLOW	0.269485	0.090434	2.97991	47	0.00455333	0.0106311
221	J9VG20	(1)ADAONELOWvs(-1)WTLOW	0.244592	0.0875628	2.79333	78	0.00656056	0.0144653
222	J9VG26	(1)ADAONELOWvs(-1)WTLOW	0.190673	0.0794354	2.40036	92	0.0183927	0.0353176
223	J9VG27	(1)ADAONELOWvs(-1)WTLOW	NA	NA	NA	NA	NA	NA
224	J9VG29	(1)ADAONELOWvs(-1)WTLOW	-0.00104322	0.0579622	-0.0179982	124	0.985669	0.98865
225	J9VG33	(1)ADAONELOWvs(-1)WTLOW	0.287398	0.125889	2.28295	5	0.0712747	0.113249
226	J9VG35	(1)ADAONELOWvs(-1)WTLOW	0.0504036	0.0264327	1.90687	5	0.114847	0.170231
227	J9VG36	(1)ADAONELOWvs(-1)WTLOW	NA	NA	NA	NA	NA	NA
228	J9VG39	(1)ADAONELOWvs(-1)WTLOW	0.629271	0.223259	2.81857	8	0.0225435	0.0421959
229	J9VG42	(1)ADAONELOWvs(-1)WTLOW	-0.354438	0.177701	-1.99458	17	0.0623781	0.101407
230	J9VG45	(1)ADAONELOWvs(-1)WTLOW	0.229417	0.0869766	2.63768	25	0.0141514	0.027916
231	J9VG46	(1)ADAONELOWvs(-1)WTLOW	0.514909	0.146741	3.50898	33	0.00132265	0.00363831
232	J9VG49	(1)ADAONELOWvs(-1)WTLOW	0.645918	0.116979	5.52164	8	0.000559302	0.00168421
233	J9VG50	(1)ADAONELOWvs(-1)WTLOW	0.713904	0.293682	2.43088	3	0.093257	0.142827
234	J9VG54	(1)ADAONELOWvs(-1)WTLOW	1.2905	0.069317	18.6173	5	8.2297e-06	4.09985e-05
235	J9VG55	(1)ADAONELOWvs(-1)WTLOW	-0.566753	0.113122	-5.01013	7	0.00154754	0.00417101
236	J9VG56	(1)ADAONELOWvs(-1)WTLOW	NA	NA	NA	NA	NA	NA
237	J9VG66	(1)ADAONELOWvs(-1)WTLOW	NA	NA	NA	NA	NA	NA
238	J9VG72	(1)ADAONELOWvs(-1)WTLOW	NA	NA	NA	NA	NA	NA
239	J9VG75	(1)ADAONELOWvs(-1)WTLOW	NA	NA	NA	NA	NA	NA
240	J9VG82	(1)ADAONELOWvs(-1)WTLOW	0.218594	0.0421842	5.18189	117	9.27934e-07	6.01677e-06
241	J9VG86	(1)ADAONELOWvs(-1)WTLOW	0.858462	0.0776048	11.062	10	6.25665e-07	4.19887e-06
242	J9VG88	(1)ADAONELOWvs(-1)WTLOW	-0.17908	0.0837002	-2.13954	4	0.0991391	0.150119
243	J9VG91	(1)ADAONELOWvs(-1)WTLOW	-0.267027	0.048078	-5.55404	188	9.42603e-08	7.62937e-07
244	J9VG93	(1)ADAONELOWvs(-1)WTLOW	0.293823	0.0895588	3.28078	110	0.0013872	0.00379633
245	J9VG95	(1)ADAONELOWvs(-1)WTLOW	-0.152545	0.0646683	-2.35889	18	0.0298348	0.0540709
246	J9VG96	(1)ADAONELOWvs(-1)WTLOW	-0.335499	0.0327612	-10.2407	747	0	0
247	J9VGA0	(1)ADAONELOWvs(-1)WTLOW	0.104487	0.143284	0.729226	37	0.470455	0.556503
248	J9VGA2	(1)ADAONELOWvs(-1)WTLOW	0.301812	0.0569637	5.29832	96	7.42999e-07	4.92444e-06
249	J9VGA5	(1)ADAONELOWvs(-1)WTLOW	-0.508024	0.167659	-3.0301	40	0.00427146	0.0101144
250	J9VGA9	(1)ADAONELOWvs(-1)WTLOW	-0.9638	0.0620591	-15.5304	54	0	0
251	J9VGB0	(1)ADAONELOWvs(-1)WTLOW	0.483278	0.0667972	7.235	30	4.70881e-08	4.09682e-07
252	J9VGB3	(1)ADAONELOWvs(-1)WTLOW	NA	NA	NA	NA	NA	NA
253	J9VGB4	(1)ADAONELOWvs(-1)WTLOW	NA	NA	NA	NA	NA	NA
254	J9VGB7	(1)ADAONELOWvs(-1)WTLOW	1.48833	0.317037	4.6945	7	0.00222277	0.00572519
255	J9VGC1	(1)ADAONELOWvs(-1)WTLOW	1.04614	0.111186	9.40892	8	1.33517e-05	6.44891e-05
256	J9VGC3	(1)ADAONELOWvs(-1)WTLOW	-0.34275	0.19731	-1.73711	28	0.0933582	0.1429
257	J9VGC5	(1)ADAONELOWvs(-1)WTLOW	0.075727	0.0847189	0.893863	27	0.379294	0.469025
258	J9VGD6	(1)ADAONELOWvs(-1)WTLOW	1.03201	0.197919	5.21429	4	0.00645263	0.0142556
259	J9VGD8	(1)ADAONELOWvs(-1)WTLOW	-0.301698	0.179494	-1.68083	19	0.109162	0.162617
260	J9VGE0	(1)ADAONELOWvs(-1)WTLOW	-0.425671	0.157961	-2.69478	43	0.0100082	0.0208192
261	J9VGE8	(1)ADAONELOWvs(-1)WTLOW	NA	NA	NA	NA	NA	NA
262	J9VGE9	(1)ADAONELOWvs(-1)WTLOW	0.997182	0.0103966	95.9146	2	0.000108683	0.000400955
263	J9VGF1	(1)ADAONELOWvs(-1)WTLOW	-0.0953617	0.0571867	-1.66755	154	0.0974375	0.148294
264	J9VGF3	(1)ADAONELOWvs(-1)WTLOW	0.00163379	0.0397763	0.0410745	41	0.967436	0.977199
265	J9VGF6	(1)ADAONELOWvs(-1)WTLOW	-0.213642	0.0527643	-4.04899	180	7.63345e-05	0.000292105
266	J9VGF7	(1)ADAONELOWvs(-1)WTLOW	NA	NA	NA	NA	NA	NA
267	J9VGG0	(1)ADAONELOWvs(-1)WTLOW	NA	NA	NA	NA	NA	NA
268	J9VGG4	(1)ADAONELOWvs(-1)WTLOW	NA	NA	NA	NA	NA	NA
269	J9VGG8	(1)ADAONELOWvs(-1)WTLOW	0.250146	0.233742	1.07018	11	0.307459	0.392742
270	J9VGH0	(1)ADAONELOWvs(-1)WTLOW	0.148427	0.0336036	4.41701	325	1.36473e-05	6.5561e-05
271	J9VGH2	(1)ADAONELOWvs(-1)WTLOW	0.625889	0.119233	5.24928	14	0.000123008	0.000446405
272	J9VGH4	(1)ADAONELOWvs(-1)WTLOW	0.0397885	0.0882716	0.450751	154	0.652803	0.725608
273	J9VGH7	(1)ADAONELOWvs(-1)WTLOW	-0.760889	0.0972579	-7.82342	29	1.25507e-08	1.21902e-07
274	J9VGH8	(1)ADAONELOWvs(-1)WTLOW	-0.086127	0.0478181	-1.80114	480	0.072309	0.114758
275	J9VGH9	(1)ADAONELOWvs(-1)WTLOW	-0.299407	0.0594185	-5.03895	232	9.41652e-07	6.08996e-06
276	J9VGI1	(1)ADAONELOWvs(-1)WTLOW	-1.27167	0.0168964	-75.263	3	5.16952e-06	2.74509e-05
277	J9VGI2	(1)ADAONELOWvs(-1)WTLOW	-0.0241219	0.295714	-0.0815718	11	0.936453	0.954971
278	J9VGI4	(1)ADAONELOWvs(-1)WTLOW	0.0937553	0.153918	0.609125	67	0.544502	0.625802
279	J9VGI9	(1)ADAONELOWvs(-1)WTLOW	0.217957	0.1562	1.39537	22	0.176831	0.245487
280	J9VGJ3	(1)ADAONELOWvs(-1)WTLOW	-0.0728116	0.0791145	-0.920332	117	0.359293	0.448445
281	J9VGJ7	(1)ADAONELOWvs(-1)WTLOW	0.74324	0.068082	10.9168	42	7.68274e-14	1.7539e-12
282	J9VGJ9	(1)ADAONELOWvs(-1)WTLOW	-0.232779	0.270291	-0.861214	12	0.406	0.494044
283	J9VGK3	(1)ADAONELOWvs(-1)WTLOW	0.596977	0.071887	8.30438	25	1.18152e-08	1.16883e-07
284	J9VGL2	(1)ADAONELOWvs(-1)WTLOW	0.899196	0.249356	3.60607	7	0.00866947	0.0184218
285	J9VGL3	(1)ADAONELOWvs(-1)WTLOW	NA	NA	NA	NA	NA	NA
286	J9VGL4	(1)ADAONELOWvs(-1)WTLOW	NA	NA	NA	NA	NA	NA
287	J9VGL6	(1)ADAONELOWvs(-1)WTLOW	-0.0766991	0.086236	-0.889409	28	0.381361	0.471363
288	J9VGL8	(1)ADAONELOWvs(-1)WTLOW	0.193456	0.0493421	3.92072	220	0.000117948	0.000428624
289	J9VGL9	(1)ADAONELOWvs(-1)WTLOW	0.287363	0.0584308	4.91801	5	0.0044051	0.0103483
290	J9VGM0	(1)ADAONELOWvs(-1)WTLOW	-0.00399503	0.00198815	-2.00942	7	0.0844375	0.1312
291	J9VGM3	(1)ADAONELOWvs(-1)WTLOW	NA	NA	NA	NA	NA	NA
292	J9VGM4	(1)ADAONELOWvs(-1)WTLOW	0.501833	0.143458	3.49812	11	0.00498674	0.0114824
293	J9VGM5	(1)ADAONELOWvs(-1)WTLOW	NA	NA	NA	NA	NA	NA
294	J9VGM7	(1)ADAONELOWvs(-1)WTLOW	0.309847	0.0421647	7.34849	278	2.23999e-12	4.24326e-11
295	J9VGM9	(1)ADAONELOWvs(-1)WTLOW	-0.298968	0.0994386	-3.00655	24	0.00610983	0.0136792
296	J9VGN1	(1)ADAONELOWvs(-1)WTLOW	0.31893	0.0686142	4.64817	50	2.47439e-05	0.00011052
297	J9VGN6	(1)ADAONELOWvs(-1)WTLOW	0.376189	0.0869202	4.32798	135	2.90852e-05	0.000127147
298	J9VGN9	(1)ADAONELOWvs(-1)WTLOW	-0.0800053	0.0295521	-2.70726	179	0.00744144	0.016081
299	J9VGP4	(1)ADAONELOWvs(-1)WTLOW	-0.499379	0.122259	-4.08459	39	0.000212478	0.000714771
300	J9VGP6	(1)ADAONELOWvs(-1)WTLOW	-0.733242	0.165582	-4.42828	19	0.000288555	0.00093138
301	J9VGP8	(1)ADAONELOWvs(-1)WTLOW	NA	NA	NA	NA	NA	NA
302	J9VGP9	(1)ADAONELOWvs(-1)WTLOW	0.447475	0.0171379	26.1103	2	0.0014636	0.00397689
303	J9VGQ3	(1)ADAONELOWvs(-1)WTLOW	NA	NA	NA	NA	NA	NA
304	J9VGQ5	(1)ADAONELOWvs(-1)WTLOW	0.186807	0.12939	1.44375	66	0.153538	0.218462
305	J9VGQ7	(1)ADAONELOWvs(-1)WTLOW	0.562391	0.0595478	9.44437	261	0	0
306	J9VGQ8	(1)ADAONELOWvs(-1)WTLOW	-0.605557	0.105273	-5.75225	54	4.24332e-07	2.97478e-06
307	J9VGR3	(1)ADAONELOWvs(-1)WTLOW	0.267018	0.0209758	12.7298	989	0	0
308	J9VGR9	(1)ADAONELOWvs(-1)WTLOW	0.533361	0.127086	4.19685	15	0.000777837	0.00227061
309	J9VGS3	(1)ADAONELOWvs(-1)WTLOW	-0.150256	0.0696333	-2.15782	143	0.0326119	0.0583432
310	J9VGS7	(1)ADAONELOWvs(-1)WTLOW	-0.16072	0.0316411	-5.07948	646	4.9591e-07	3.41386e-06
311	J9VGT1	(1)ADAONELOWvs(-1)WTLOW	NA	NA	NA	NA	NA	NA
312	J9VGT9	(1)ADAONELOWvs(-1)WTLOW	-0.146073	0.0335431	-4.35477	471	1.63558e-05	7.7458e-05
313	J9VGU0	(1)ADAONELOWvs(-1)WTLOW	-0.0461801	0.0881835	-0.523682	32	0.604108	0.683284
314	J9VGU1	(1)ADAONELOWvs(-1)WTLOW	0.317801	0.145138	2.18965	57	0.0326581	0.0583788
315	J9VGU3	(1)ADAONELOWvs(-1)WTLOW	-0.355774	0.115104	-3.09089	40	0.00362538	0.00874741
316	J9VGV0	(1)ADAONELOWvs(-1)WTLOW	0.168287	0.0507439	3.3164	564	0.000970493	0.00276336
317	J9VGV1	(1)ADAONELOWvs(-1)WTLOW	0.0159373	0.0154675	1.03037	3	0.378632	0.468641
318	J9VGV9	(1)ADAONELOWvs(-1)WTLOW	0.0860482	0.057351	1.50038	185	0.135221	0.196398
319	J9VGW0	(1)ADAONELOWvs(-1)WTLOW	0.426102	0.0863632	4.93384	79	4.38478e-06	2.3708e-05
320	J9VGW2	(1)ADAONELOWvs(-1)WTLOW	0.624494	0.065634	9.5148	33	5.54135e-11	8.40962e-10
321	J9VGW3	(1)ADAONELOWvs(-1)WTLOW	-0.175868	0.0424206	-4.14581	173	5.29453e-05	0.000213298
322	J9VGW6	(1)ADAONELOWvs(-1)WTLOW	-0.00405232	0.0478275	-0.0847276	25	0.933153	0.953501
323	J9VGW8	(1)ADAONELOWvs(-1)WTLOW	0.0395218	0.0267423	1.47788	486	0.140088	0.202429
324	J9VGW9	(1)ADAONELOWvs(-1)WTLOW	0.44975	0.138093	3.25688	18	0.00437858	0.0103041
325	J9VGX3	(1)ADAONELOWvs(-1)WTLOW	-0.0393843	0.0529356	-0.744005	4	0.498203	0.582364
326	J9VGX5	(1)ADAONELOWvs(-1)WTLOW	-0.383334	0.0968347	-3.95864	71	0.000176845	0.000604807
327	J9VGX6	(1)ADAONELOWvs(-1)WTLOW	0.885044	0.0901938	9.81269	141	0	0
328	J9VGY2	(1)ADAONELOWvs(-1)WTLOW	NA	NA	NA	NA	NA	NA
329	J9VGY3	(1)ADAONELOWvs(-1)WTLOW	-0.176098	0.0730683	-2.41005	49	0.0197498	0.0376799
330	J9VGY4	(1)ADAONELOWvs(-1)WTLOW	-0.471014	0.121892	-3.8642	32	0.000512123	0.00155795
331	J9VGY6	(1)ADAONELOWvs(-1)WTLOW	0.440065	0.0363859	12.0944	4	0.000268088	0.000875382
332	J9VGY9	(1)ADAONELOWvs(-1)WTLOW	-0.157441	0.0555426	-2.8346	26	0.00875927	0.018583
333	J9VGZ9	(1)ADAONELOWvs(-1)WTLOW	0.637552	0.0821863	7.7574	16	8.24963e-07	5.41395e-06
334	J9VH00	(1)ADAONELOWvs(-1)WTLOW	NA	NA	NA	NA	NA	NA
335	J9VH01	(1)ADAONELOWvs(-1)WTLOW	0.0882842	0.0936857	0.942344	50	0.350547	0.439583
336	J9VH03	(1)ADAONELOWvs(-1)WTLOW	0.169514	0.0561831	3.01716	357	0.00273461	0.0068425
337	J9VH04	(1)ADAONELOWvs(-1)WTLOW	-0.587702	0.102129	-5.7545	38	1.2364e-06	7.78874e-06
338	J9VH08	(1)ADAONELOWvs(-1)WTLOW	0.62584	0.0991759	6.3104	8	0.000230194	0.000766644
339	J9VH09	(1)ADAONELOWvs(-1)WTLOW	0.0992957	0.04976	1.99549	91	0.0489799	0.0827484
340	J9VH15	(1)ADAONELOWvs(-1)WTLOW	0.00668877	0.0824618	0.0811136	66	0.935597	0.954538
341	J9VH19	(1)ADAONELOWvs(-1)WTLOW	-0.333745	0.126947	-2.62902	14	0.0198244	0.0377144
342	J9VH22	(1)ADAONELOWvs(-1)WTLOW	0.16297	0.0442581	3.68226	188	0.000302016	0.000965009
343	J9VH24	(1)ADAONELOWvs(-1)WTLOW	NA	NA	NA	NA	NA	NA
344	J9VH25	(1)ADAONELOWvs(-1)WTLOW	-0.121143	0.156252	-0.775304	8	0.460461	0.54647
345	J9VH28	(1)ADAONELOWvs(-1)WTLOW	NA	NA	NA	NA	NA	NA
346	J9VH30	(1)ADAONELOWvs(-1)WTLOW	0.364785	0.103025	3.54075	4	0.0239971	0.0445423
347	J9VH39	(1)ADAONELOWvs(-1)WTLOW	0.258744	0.121774	2.1248	15	0.0506326	0.0850563
348	J9VH44	(1)ADAONELOWvs(-1)WTLOW	NA	NA	NA	NA	NA	NA
349	J9VH45	(1)ADAONELOWvs(-1)WTLOW	0.0362754	0.0443591	0.817768	461	0.413912	0.502756
350	J9VH46	(1)ADAONELOWvs(-1)WTLOW	NA	NA	NA	NA	NA	NA
351	J9VH48	(1)ADAONELOWvs(-1)WTLOW	0.337593	0.0430248	7.84649	241	1.39e-13	3.01845e-12
352	J9VH50	(1)ADAONELOWvs(-1)WTLOW	0.50886	0.0857508	5.93417	92	5.15235e-08	4.4228e-07
353	J9VH51	(1)ADAONELOWvs(-1)WTLOW	0.310641	0.0882231	3.52108	90	0.00067693	0.0020023
354	J9VH55	(1)ADAONELOWvs(-1)WTLOW	NA	NA	NA	NA	NA	NA
355	J9VH56	(1)ADAONELOWvs(-1)WTLOW	-0.212428	0.0618459	-3.4348	110	0.000837307	0.00243092
356	J9VH59	(1)ADAONELOWvs(-1)WTLOW	-0.0126294	0.0393981	-0.320558	187	0.748903	0.807717
357	J9VH60	(1)ADAONELOWvs(-1)WTLOW	NA	NA	NA	NA	NA	NA
358	J9VH71	(1)ADAONELOWvs(-1)WTLOW	NA	NA	NA	NA	NA	NA
359	J9VH73	(1)ADAONELOWvs(-1)WTLOW	-0.158869	0.102674	-1.54731	35	0.130785	0.191202
360	J9VH84	(1)ADAONELOWvs(-1)WTLOW	-0.282716	0.0396037	-7.13862	200	1.70439e-11	2.77587e-10
361	J9VH85	(1)ADAONELOWvs(-1)WTLOW	-0.0542463	0.0488246	-1.11104	179	0.268039	0.350948
362	J9VH88	(1)ADAONELOWvs(-1)WTLOW	0.188321	0.0667594	2.82089	93	0.00585432	0.0131846
363	J9VH90	(1)ADAONELOWvs(-1)WTLOW	0.130177	0.108604	1.19864	26	0.24148	0.320892
364	J9VH91	(1)ADAONELOWvs(-1)WTLOW	0.307308	0.196669	1.56257	17	0.136577	0.198045
365	J9VH94	(1)ADAONELOWvs(-1)WTLOW	0.437467	0.072063	6.07062	4	0.00371939	0.00894192
366	J9VH97	(1)ADAONELOWvs(-1)WTLOW	NA	NA	NA	NA	NA	NA
367	J9VHA2	(1)ADAONELOWvs(-1)WTLOW	0.259555	0.0551299	4.70806	127	6.44436e-06	3.30382e-05
368	J9VHA5	(1)ADAONELOWvs(-1)WTLOW	NA	NA	NA	NA	NA	NA
369	J9VHB0	(1)ADAONELOWvs(-1)WTLOW	-0.814526	0.173635	-4.69101	16	0.000245326	0.000808969
370	J9VHB5	(1)ADAONELOWvs(-1)WTLOW	NA	NA	NA	NA	NA	NA
371	J9VHB6	(1)ADAONELOWvs(-1)WTLOW	NA	NA	NA	NA	NA	NA
372	J9VHC1	(1)ADAONELOWvs(-1)WTLOW	0.147769	0.0483325	3.05734	327	0.00241731	0.00614332
373	J9VHC4	(1)ADAONELOWvs(-1)WTLOW	1.01928	0.12704	8.0233	3	0.00404243	0.00965772
374	J9VHC5	(1)ADAONELOWvs(-1)WTLOW	0.129571	0.12786	1.01338	3	0.385507	0.475185
375	J9VHC7	(1)ADAONELOWvs(-1)WTLOW	0.462261	0.0776789	5.95093	5	0.00191519	0.00500017
376	J9VHC9	(1)ADAONELOWvs(-1)WTLOW	-0.17992	0.138261	-1.30131	36	0.201421	0.275895
377	J9VHD5	(1)ADAONELOWvs(-1)WTLOW	0.0461366	0.138089	0.334107	64	0.739391	0.800208
378	J9VHE4	(1)ADAONELOWvs(-1)WTLOW	-0.169891	0.0435967	-3.89687	370	0.000115656	0.00042202
379	J9VHE7	(1)ADAONELOWvs(-1)WTLOW	0.00808269	0.219733	0.0367842	9	0.97146	0.979898
380	J9VHE9	(1)ADAONELOWvs(-1)WTLOW	NA	NA	NA	NA	NA	NA
381	J9VHF2	(1)ADAONELOWvs(-1)WTLOW	-0.912463	0.13356	-6.83185	3	0.00641701	0.0142357
382	J9VHF5	(1)ADAONELOWvs(-1)WTLOW	-0.625963	0.0133943	-46.7334	2	0.000457559	0.00140476
383	J9VHF9	(1)ADAONELOWvs(-1)WTLOW	NA	NA	NA	NA	NA	NA
384	J9VHG0	(1)ADAONELOWvs(-1)WTLOW	1.4641	0.0902971	16.2142	4	8.46512e-05	0.000319355
385	J9VHG6	(1)ADAONELOWvs(-1)WTLOW	0.100813	0.0345023	2.92192	219	0.00384334	0.00920679
386	J9VHH2	(1)ADAONELOWvs(-1)WTLOW	0.0519278	0.0277032	1.87444	393	0.0616116	0.100344
387	J9VHH3	(1)ADAONELOWvs(-1)WTLOW	NA	NA	NA	NA	NA	NA
388	J9VHH7	(1)ADAONELOWvs(-1)WTLOW	-0.426275	0.074304	-5.7369	49	5.93627e-07	4.00399e-06
389	J9VHI0	(1)ADAONELOWvs(-1)WTLOW	NA	NA	NA	NA	NA	NA
390	J9VHI2	(1)ADAONELOWvs(-1)WTLOW	-0.38864	0.101354	-3.83446	11	0.00277293	0.00691141
391	J9VHI3	(1)ADAONELOWvs(-1)WTLOW	0.0963451	0.0292892	3.28944	385	0.00109633	0.00307595
392	J9VHI5	(1)ADAONELOWvs(-1)WTLOW	0.0645945	0.0451023	1.43218	220	0.153512	0.218462
393	J9VHI6	(1)ADAONELOWvs(-1)WTLOW	-0.274627	0.0446714	-6.14771	211	3.87611e-09	4.19154e-08
394	J9VHJ1	(1)ADAONELOWvs(-1)WTLOW	-0.376439	0.041025	-9.17585	40	2.17197e-11	3.45318e-10
395	J9VHK3	(1)ADAONELOWvs(-1)WTLOW	0.078746	0.0195033	4.03757	3	0.0273307	0.0501031
396	J9VHK7	(1)ADAONELOWvs(-1)WTLOW	-0.196352	0.105856	-1.8549	57	0.0687848	0.109949
397	J9VHK8	(1)ADAONELOWvs(-1)WTLOW	-0.0924918	0.0337866	-2.73753	463	0.00642869	0.0142498
398	J9VHL2	(1)ADAONELOWvs(-1)WTLOW	0.0498358	0.132683	0.375601	144	0.707766	0.774454
399	J9VHL5	(1)ADAONELOWvs(-1)WTLOW	NA	NA	NA	NA	NA	NA
400	J9VHL7	(1)ADAONELOWvs(-1)WTLOW	0.281279	0.0847914	3.3173	52	0.00166353	0.00443443
401	J9VHM4	(1)ADAONELOWvs(-1)WTLOW	0.0626898	0.144099	0.435046	70	0.664867	0.737483
402	J9VHM5	(1)ADAONELOWvs(-1)WTLOW	0.398151	0.0314722	12.6509	417	0	0
403	J9VHN0	(1)ADAONELOWvs(-1)WTLOW	-0.177366	0.158077	-1.12202	44	0.267938	0.350948
404	J9VHN1	(1)ADAONELOWvs(-1)WTLOW	-0.622694	0.20381	-3.05526	36	0.00421775	0.0100139
405	J9VHN3	(1)ADAONELOWvs(-1)WTLOW	NA	NA	NA	NA	NA	NA
406	J9VHN5	(1)ADAONELOWvs(-1)WTLOW	0.100188	0.124201	0.806664	32	0.425815	0.512783
407	J9VHP1	(1)ADAONELOWvs(-1)WTLOW	-0.114772	0.0249679	-4.59678	490	5.46657e-06	2.86861e-05
408	J9VHP5	(1)ADAONELOWvs(-1)WTLOW	0.405565	0.139991	2.89708	15	0.01106	0.0227065
409	J9VHP6	(1)ADAONELOWvs(-1)WTLOW	NA	NA	NA	NA	NA	NA
410	J9VHQ2	(1)ADAONELOWvs(-1)WTLOW	0.0429922	0.0761561	0.564527	179	0.573102	0.652775
411	J9VHQ8	(1)ADAONELOWvs(-1)WTLOW	-0.112899	0.103756	-1.08813	54	0.281371	0.366249
412	J9VHR0	(1)ADAONELOWvs(-1)WTLOW	-0.487063	0.158172	-3.07932	46	0.00349412	0.00847665
413	J9VHR2	(1)ADAONELOWvs(-1)WTLOW	NA	NA	NA	NA	NA	NA
414	J9VHR4	(1)ADAONELOWvs(-1)WTLOW	-0.00109297	0.0891339	-0.0122621	66	0.990253	0.992111
415	J9VHR5	(1)ADAONELOWvs(-1)WTLOW	-0.365767	0.0893543	-4.09344	43	0.000183677	0.000626565
416	J9VHR9	(1)ADAONELOWvs(-1)WTLOW	0.0871369	0.0379248	2.29762	282	0.0223156	0.0418609
417	J9VHS0	(1)ADAONELOWvs(-1)WTLOW	0.187339	0.0315721	5.93368	211	1.20076e-08	1.17707e-07
418	J9VHS1	(1)ADAONELOWvs(-1)WTLOW	-0.0851728	0.110632	-0.769875	10	0.459174	0.545576
419	J9VHS2	(1)ADAONELOWvs(-1)WTLOW	-0.0886815	0.0319136	-2.7788	640	0.00561611	0.0127232
420	J9VHS3	(1)ADAONELOWvs(-1)WTLOW	0.0472481	0.0870182	0.542968	87	0.58854	0.668932
421	J9VHS5	(1)ADAONELOWvs(-1)WTLOW	0.387074	0.0163788	23.6326	9	2.07425e-09	2.34759e-08
422	J9VHS8	(1)ADAONELOWvs(-1)WTLOW	NA	NA	NA	NA	NA	NA
423	J9VHT1	(1)ADAONELOWvs(-1)WTLOW	NA	NA	NA	NA	NA	NA
424	J9VHT2	(1)ADAONELOWvs(-1)WTLOW	0.237909	0.158946	1.49679	10	0.165327	0.231927
425	J9VHT4	(1)ADAONELOWvs(-1)WTLOW	0.0192614	0.144745	0.133071	166	0.894298	0.922979
426	J9VHT8	(1)ADAONELOWvs(-1)WTLOW	-0.0693096	0.0465482	-1.48899	160	0.138459	0.200556
427	J9VHT9	(1)ADAONELOWvs(-1)WTLOW	NA	NA	NA	NA	NA	NA
428	J9VHU0	(1)ADAONELOWvs(-1)WTLOW	0.160375	0.0663382	2.41753	12	0.0324634	0.0581164
429	J9VHU7	(1)ADAONELOWvs(-1)WTLOW	NA	NA	NA	NA	NA	NA
430	J9VHU9	(1)ADAONELOWvs(-1)WTLOW	-0.43216	0.0737515	-5.85968	53	3.02504e-07	2.22804e-06
431	J9VHV0	(1)ADAONELOWvs(-1)WTLOW	0.643028	0.0822084	7.82193	10	1.43334e-05	6.84877e-05
432	J9VHV2	(1)ADAONELOWvs(-1)WTLOW	0.841874	0.252922	3.32858	7	0.0126155	0.0253545
433	J9VHV3	(1)ADAONELOWvs(-1)WTLOW	0.143839	0.0715497	2.01033	18	0.0596238	0.0978827
434	J9VHV4	(1)ADAONELOWvs(-1)WTLOW	-0.658738	0.17012	-3.8722	13	0.00192482	0.00501091
435	J9VHV5	(1)ADAONELOWvs(-1)WTLOW	0.242512	0.0394681	6.1445	487	1.66939e-09	1.94404e-08
436	J9VHW0	(1)ADAONELOWvs(-1)WTLOW	0.285558	0.0469192	6.08616	287	3.69413e-09	4.02736e-08
437	J9VHW3	(1)ADAONELOWvs(-1)WTLOW	0.375491	0.0363436	10.3317	293	0	0
438	J9VHW7	(1)ADAONELOWvs(-1)WTLOW	-0.0224121	0.294932	-0.0759909	9	0.941089	0.958013
439	J9VHW8	(1)ADAONELOWvs(-1)WTLOW	0.128017	0.11617	1.10198	35	0.27799	0.3622
440	J9VHX0	(1)ADAONELOWvs(-1)WTLOW	-0.734374	0.115235	-6.37286	6	0.000701356	0.0020654
441	J9VHX2	(1)ADAONELOWvs(-1)WTLOW	-0.341123	0.0470975	-7.24292	151	2.09337e-11	3.36831e-10
442	J9VHX5	(1)ADAONELOWvs(-1)WTLOW	-0.0780232	0.110408	-0.706679	30	0.485219	0.569179
443	J9VHX9	(1)ADAONELOWvs(-1)WTLOW	NA	NA	NA	NA	NA	NA
444	J9VHY1	(1)ADAONELOWvs(-1)WTLOW	0.0469803	0.0156512	3.0017	3	0.0575908	0.0949537
445	J9VHY3	(1)ADAONELOWvs(-1)WTLOW	0.173811	0.0680223	2.55521	10	0.0286071	0.0521568
446	J9VHY6	(1)ADAONELOWvs(-1)WTLOW	-0.917949	0.14585	-6.29379	13	2.77178e-05	0.000121888
447	J9VHY8	(1)ADAONELOWvs(-1)WTLOW	0.0104478	0.0627761	0.166429	97	0.868166	0.900532
448	J9VHZ0	(1)ADAONELOWvs(-1)WTLOW	0.217206	0.0375757	5.78049	186	3.09281e-08	2.78144e-07
449	J9VHZ8	(1)ADAONELOWvs(-1)WTLOW	0.252833	0.113882	2.22013	26	0.0353371	0.0623829
450	J9VI00	(1)ADAONELOWvs(-1)WTLOW	0.485477	0.275264	1.76368	18	0.094752	0.144701
451	J9VI03	(1)ADAONELOWvs(-1)WTLOW	0.333416	0.0519428	6.41891	3	0.00766277	0.0165192
452	J9VI08	(1)ADAONELOWvs(-1)WTLOW	NA	NA	NA	NA	NA	NA
453	J9VI09	(1)ADAONELOWvs(-1)WTLOW	-0.221767	0.0431596	-5.13831	405	4.3199e-07	3.0048e-06
454	J9VI11	(1)ADAONELOWvs(-1)WTLOW	0.110793	0.0262796	4.21591	792	2.77454e-05	0.000121888
455	J9VI13	(1)ADAONELOWvs(-1)WTLOW	0.487455	0.0955845	5.09973	27	2.32979e-05	0.000104762
456	J9VI14	(1)ADAONELOWvs(-1)WTLOW	0.445567	0.0981366	4.54028	33	7.09985e-05	0.000274836
457	J9VI17	(1)ADAONELOWvs(-1)WTLOW	NA	NA	NA	NA	NA	NA
458	J9VI18	(1)ADAONELOWvs(-1)WTLOW	0.0221014	0.0313124	0.705836	520	0.480606	0.566005
459	J9VI21	(1)ADAONELOWvs(-1)WTLOW	-0.027156	0.124318	-0.218441	46	0.828052	0.870416
460	J9VI22	(1)ADAONELOWvs(-1)WTLOW	0.163146	0.0383964	4.249	134	3.9931e-05	0.000165614
461	J9VI24	(1)ADAONELOWvs(-1)WTLOW	0.258737	0.115063	2.24865	6	0.0655624	0.105811
462	J9VI27	(1)ADAONELOWvs(-1)WTLOW	-0.383643	0.205718	-1.8649	13	0.0849251	0.13182
463	J9VI31	(1)ADAONELOWvs(-1)WTLOW	-0.147621	0.102476	-1.44054	90	0.153185	0.218451
464	J9VI40	(1)ADAONELOWvs(-1)WTLOW	-0.30801	0.187731	-1.6407	42	0.108329	0.161664
465	J9VI41	(1)ADAONELOWvs(-1)WTLOW	0.112498	0.138275	0.81358	42	0.420474	0.508184
466	J9VI43	(1)ADAONELOWvs(-1)WTLOW	0.517342	0.040125	12.8933	259	0	0
467	J9VI44	(1)ADAONELOWvs(-1)WTLOW	0.569678	0.141873	4.0154	9	0.00303904	0.00748826
468	J9VI45	(1)ADAONELOWvs(-1)WTLOW	0.138815	0.0399536	3.47441	169	0.00065048	0.00193478
469	J9VI49	(1)ADAONELOWvs(-1)WTLOW	NA	NA	NA	NA	NA	NA
470	J9VI50	(1)ADAONELOWvs(-1)WTLOW	0.11052	0.0303982	3.63572	866	0.000293557	0.000942792
471	J9VI51	(1)ADAONELOWvs(-1)WTLOW	0.208216	0.0575494	3.61803	108	0.000453169	0.00139288
472	J9VI53	(1)ADAONELOWvs(-1)WTLOW	NA	NA	NA	NA	NA	NA
473	J9VI54	(1)ADAONELOWvs(-1)WTLOW	NA	NA	NA	NA	NA	NA
474	J9VI58	(1)ADAONELOWvs(-1)WTLOW	-0.972848	0.0508027	-19.1495	24	4.44089e-16	1.22285e-14
475	J9VI65	(1)ADAONELOWvs(-1)WTLOW	0.0680975	0.0364831	1.86655	231	0.0632314	0.102545
476	J9VI69	(1)ADAONELOWvs(-1)WTLOW	-0.998497	0.382089	-2.61326	12	0.022665	0.0423748
477	J9VI71	(1)ADAONELOWvs(-1)WTLOW	NA	NA	NA	NA	NA	NA
478	J9VI75	(1)ADAONELOWvs(-1)WTLOW	-0.0507833	0.142254	-0.35699	40	0.722976	0.786906
479	J9VI76	(1)ADAONELOWvs(-1)WTLOW	0.615022	0.166417	3.69567	73	0.00042115	0.00130489
480	J9VI77	(1)ADAONELOWvs(-1)WTLOW	-0.137461	0.0479696	-2.86559	296	0.00446054	0.0104418
481	J9VI78	(1)ADAONELOWvs(-1)WTLOW	0.402908	0.172815	2.33145	19	0.0308911	0.0557124
482	J9VI82	(1)ADAONELOWvs(-1)WTLOW	-0.0119537	0.0427655	-0.279518	19	0.782868	0.833416
483	J9VI85	(1)ADAONELOWvs(-1)WTLOW	-0.0300811	0.0388	-0.775287	347	0.438698	0.526162
484	J9VI88	(1)ADAONELOWvs(-1)WTLOW	NA	NA	NA	NA	NA	NA
485	J9VI89	(1)ADAONELOWvs(-1)WTLOW	0.0554946	0.0443075	1.25249	298	0.211374	0.287611
486	J9VI90	(1)ADAONELOWvs(-1)WTLOW	1.00295	0.181969	5.51167	14	7.66145e-05	0.000292757
487	J9VI91	(1)ADAONELOWvs(-1)WTLOW	-0.0591086	0.0585431	-1.00966	258	0.313604	0.399117
488	J9VI95	(1)ADAONELOWvs(-1)WTLOW	0.312583	0.0881716	3.54516	80	0.000658931	0.00195739
489	J9VI97	(1)ADAONELOWvs(-1)WTLOW	NA	NA	NA	NA	NA	NA
490	J9VI98	(1)ADAONELOWvs(-1)WTLOW	-0.656959	0.0957951	-6.85796	47	1.34252e-08	1.29922e-07
491	J9VI99	(1)ADAONELOWvs(-1)WTLOW	-0.886562	0.118502	-7.4814	77	1.00721e-10	1.43098e-09
492	J9VIA1	(1)ADAONELOWvs(-1)WTLOW	0.107212	0.0379411	2.82576	241	0.00511243	0.0117213
493	J9VIA4	(1)ADAONELOWvs(-1)WTLOW	NA	NA	NA	NA	NA	NA
494	J9VIA6	(1)ADAONELOWvs(-1)WTLOW	-0.32486	0.170308	-1.90748	73	0.060392	0.0986588
495	J9VIA8	(1)ADAONELOWvs(-1)WTLOW	-0.0976637	0.0731074	-1.33589	102	0.184557	0.25502
496	J9VIB2	(1)ADAONELOWvs(-1)WTLOW	-0.132816	0.03441	-3.85983	394	0.000132562	0.000475266
497	J9VIB4	(1)ADAONELOWvs(-1)WTLOW	1.13254	0.136433	8.30105	9	1.64584e-05	7.78059e-05
498	J9VIB7	(1)ADAONELOWvs(-1)WTLOW	NA	NA	NA	NA	NA	NA
499	J9VIB9	(1)ADAONELOWvs(-1)WTLOW	0.0805682	0.0824295	0.977419	85	0.331136	0.418384
500	J9VIC0	(1)ADAONELOWvs(-1)WTLOW	0.786657	0.107571	7.31288	3	0.005281	0.0120252
501	J9VIC7	(1)ADAONELOWvs(-1)WTLOW	0.107079	0.0600097	1.78436	4	0.148925	0.213515
502	J9VID2	(1)ADAONELOWvs(-1)WTLOW	NA	NA	NA	NA	NA	NA
503	J9VID6	(1)ADAONELOWvs(-1)WTLOW	-0.293843	0.118396	-2.48187	21	0.0216073	0.040673
504	J9VID7	(1)ADAONELOWvs(-1)WTLOW	NA	NA	NA	NA	NA	NA
505	J9VID8	(1)ADAONELOWvs(-1)WTLOW	0.0385311	0.05651	0.681846	110	0.49677	0.581451
506	J9VID9	(1)ADAONELOWvs(-1)WTLOW	NA	NA	NA	NA	NA	NA
507	J9VIE2	(1)ADAONELOWvs(-1)WTLOW	-0.35155	0.0545949	-6.43925	208	8.16612e-10	1.03373e-08
508	J9VIE4	(1)ADAONELOWvs(-1)WTLOW	NA	NA	NA	NA	NA	NA
509	J9VIE9	(1)ADAONELOWvs(-1)WTLOW	0.146509	0.0674401	2.17243	133	0.0315961	0.0568687
510	J9VIF2	(1)ADAONELOWvs(-1)WTLOW	0.00218844	0.0381733	0.0573291	266	0.954326	0.966796
511	J9VIF3	(1)ADAONELOWvs(-1)WTLOW	0.585061	0.0842475	6.94455	55	4.64954e-09	4.94778e-08
512	J9VIF7	(1)ADAONELOWvs(-1)WTLOW	0.0543989	0.0680829	0.79901	166	0.425426	0.512777
513	J9VIF8	(1)ADAONELOWvs(-1)WTLOW	0.896818	0.0668316	13.4191	11	3.65867e-08	3.27929e-07
514	J9VIF9	(1)ADAONELOWvs(-1)WTLOW	0.83909	0.300283	2.79433	3	0.0681732	0.109167
515	J9VIG8	(1)ADAONELOWvs(-1)WTLOW	-0.0128261	0.0352543	-0.363817	655	0.716112	0.781665
516	J9VIH2	(1)ADAONELOWvs(-1)WTLOW	0.151454	0.0394975	3.83451	253	0.000158874	0.000554711
517	J9VIH3	(1)ADAONELOWvs(-1)WTLOW	-0.880836	0.137109	-6.42437	19	3.68992e-06	2.04477e-05
518	J9VIH4	(1)ADAONELOWvs(-1)WTLOW	NA	NA	NA	NA	NA	NA
519	J9VII0	(1)ADAONELOWvs(-1)WTLOW	NA	NA	NA	NA	NA	NA
520	J9VII2	(1)ADAONELOWvs(-1)WTLOW	NA	NA	NA	NA	NA	NA
521	J9VII3	(1)ADAONELOWvs(-1)WTLOW	0.124699	0.131992	0.944743	5	0.38817	0.477329
522	J9VII7	(1)ADAONELOWvs(-1)WTLOW	-0.0127825	0.0287859	-0.444054	395	0.657246	0.72967
523	J9VII8	(1)ADAONELOWvs(-1)WTLOW	-0.363707	0.153324	-2.37215	57	0.0210838	0.0398266
524	J9VIJ3	(1)ADAONELOWvs(-1)WTLOW	NA	NA	NA	NA	NA	NA
525	J9VIJ6	(1)ADAONELOWvs(-1)WTLOW	0.0261239	0.0360812	0.72403	330	0.46956	0.555692
526	J9VIJ8	(1)ADAONELOWvs(-1)WTLOW	-0.0782252	0.319471	-0.244859	5	0.816297	0.861122
527	J9VIK3	(1)ADAONELOWvs(-1)WTLOW	0.172675	0.0880873	1.96027	27	0.0603586	0.0986588
528	J9VIK6	(1)ADAONELOWvs(-1)WTLOW	0.0721494	0.00811944	8.88601	4	0.000886174	0.00255061
529	J9VIK7	(1)ADAONELOWvs(-1)WTLOW	-0.0141499	0.080562	-0.17564	69	0.861091	0.896005
530	J9VIL2	(1)ADAONELOWvs(-1)WTLOW	-0.147116	0.0613185	-2.39921	12	0.0335669	0.0598114
531	J9VIL5	(1)ADAONELOWvs(-1)WTLOW	0.00524683	0.0383235	0.136909	236	0.89122	0.920623
532	J9VIL8	(1)ADAONELOWvs(-1)WTLOW	NA	NA	NA	NA	NA	NA
533	J9VIM2	(1)ADAONELOWvs(-1)WTLOW	0.678871	0.656498	1.03408	3	0.377149	0.467022
534	J9VIM5	(1)ADAONELOWvs(-1)WTLOW	0.403993	0.0290339	13.9145	7	2.34148e-06	1.37756e-05
535	J9VIM6	(1)ADAONELOWvs(-1)WTLOW	-0.544815	0.180477	-3.01876	4	0.0392112	0.0683636
536	J9VIM7	(1)ADAONELOWvs(-1)WTLOW	NA	NA	NA	NA	NA	NA
537	J9VIN5	(1)ADAONELOWvs(-1)WTLOW	NA	NA	NA	NA	NA	NA
538	J9VIN6	(1)ADAONELOWvs(-1)WTLOW	-0.354669	0.156648	-2.26411	11	0.0447678	0.0767489
539	J9VIP1	(1)ADAONELOWvs(-1)WTLOW	0.0988821	0.0541683	1.82546	184	0.069553	0.111044
540	J9VIP2	(1)ADAONELOWvs(-1)WTLOW	-0.244052	0.136849	-1.78337	37	0.0827311	0.128999
541	J9VIP3	(1)ADAONELOWvs(-1)WTLOW	-0.0271738	0.0598278	-0.454201	36	0.652411	0.725608
542	J9VIP4	(1)ADAONELOWvs(-1)WTLOW	NA	NA	NA	NA	NA	NA
543	J9VIP6	(1)ADAONELOWvs(-1)WTLOW	0.457503	0.191833	2.38491	6	0.0544029	0.0904232
544	J9VIP7	(1)ADAONELOWvs(-1)WTLOW	-0.290247	0.026011	-11.1586	4	0.00036712	0.00115227
545	J9VIP8	(1)ADAONELOWvs(-1)WTLOW	-0.797728	0.182618	-4.36829	28	0.000155459	0.000545639
546	J9VIQ2	(1)ADAONELOWvs(-1)WTLOW	-0.165764	0.0637846	-2.59881	131	0.0104266	0.021572
547	J9VIQ3	(1)ADAONELOWvs(-1)WTLOW	NA	NA	NA	NA	NA	NA
548	J9VIQ4	(1)ADAONELOWvs(-1)WTLOW	0.0543255	0.0365679	1.4856	59	0.142708	0.205484
549	J9VIQ6	(1)ADAONELOWvs(-1)WTLOW	0.0760624	0.0735711	1.03386	250	0.3022	0.387134
550	J9VIQ8	(1)ADAONELOWvs(-1)WTLOW	-0.105782	0.0972943	-1.08723	28	0.286205	0.371274
551	J9VIR0	(1)ADAONELOWvs(-1)WTLOW	-0.192646	0.0407227	-4.73069	202	4.19795e-06	2.27901e-05
552	J9VIR4	(1)ADAONELOWvs(-1)WTLOW	NA	NA	NA	NA	NA	NA
553	J9VIR5	(1)ADAONELOWvs(-1)WTLOW	NA	NA	NA	NA	NA	NA
554	J9VIR8	(1)ADAONELOWvs(-1)WTLOW	-0.703911	0.127775	-5.50901	33	4.10504e-06	2.23311e-05
555	J9VIR9	(1)ADAONELOWvs(-1)WTLOW	-0.266651	0.0899848	-2.96329	21	0.00741781	0.0160429
556	J9VIS1	(1)ADAONELOWvs(-1)WTLOW	0.489245	0.0560636	8.72661	8	2.32351e-05	0.000104656
557	J9VIS3	(1)ADAONELOWvs(-1)WTLOW	0.197582	0.0697812	2.83146	172	0.00518643	0.0118706
558	J9VIS6	(1)ADAONELOWvs(-1)WTLOW	NA	NA	NA	NA	NA	NA
559	J9VIS9	(1)ADAONELOWvs(-1)WTLOW	0.0388323	0.0371622	1.04494	231	0.297143	0.382335
560	J9VIT0	(1)ADAONELOWvs(-1)WTLOW	-0.623763	0.0459014	-13.5892	19	3.08629e-11	4.82074e-10
561	J9VIT5	(1)ADAONELOWvs(-1)WTLOW	-0.660584	0.277682	-2.37892	16	0.0301568	0.0545355
562	J9VIT7	(1)ADAONELOWvs(-1)WTLOW	-0.096401	0.0665004	-1.44963	129	0.149588	0.214351
563	J9VIT9	(1)ADAONELOWvs(-1)WTLOW	-0.0155855	0.0884137	-0.176279	89	0.860476	0.896005
564	J9VIU2	(1)ADAONELOWvs(-1)WTLOW	0.203959	0.223919	0.910858	19	0.373782	0.464143
565	J9VIU5	(1)ADAONELOWvs(-1)WTLOW	0.0633851	0.0221283	2.86444	545	0.00433852	0.010246
566	J9VIU8	(1)ADAONELOWvs(-1)WTLOW	0.107332	0.123506	0.869045	71	0.387751	0.477273
567	J9VIV1	(1)ADAONELOWvs(-1)WTLOW	-0.153289	0.0872771	-1.75635	13	0.102542	0.154131
568	J9VIV2	(1)ADAONELOWvs(-1)WTLOW	NA	NA	NA	NA	NA	NA
569	J9VIV5	(1)ADAONELOWvs(-1)WTLOW	0.700268	0.0551261	12.703	5	5.37473e-05	0.000214865
570	J9VIW1	(1)ADAONELOWvs(-1)WTLOW	-0.185302	0.183356	-1.01062	36	0.318945	0.404512
571	J9VIW2	(1)ADAONELOWvs(-1)WTLOW	0.0542449	0.0574284	0.944566	356	0.345521	0.4343
572	J9VIW4	(1)ADAONELOWvs(-1)WTLOW	0.560287	0.229545	2.44086	3	0.0924292	0.141772
573	J9VIW7	(1)ADAONELOWvs(-1)WTLOW	1.02256	0.0802152	12.7478	13	1.00877e-08	1.01677e-07
574	J9VIW8	(1)ADAONELOWvs(-1)WTLOW	-0.0218518	0.177459	-0.123137	22	0.903116	0.92885
575	J9VIW9	(1)ADAONELOWvs(-1)WTLOW	-0.032487	0.0612337	-0.530541	4	0.623824	0.700393
576	J9VIX2	(1)ADAONELOWvs(-1)WTLOW	NA	NA	NA	NA	NA	NA
577	J9VIX5	(1)ADAONELOWvs(-1)WTLOW	0.139409	0.251952	0.553315	15	0.588201	0.668831
578	J9VIX8	(1)ADAONELOWvs(-1)WTLOW	0.719348	0.0521754	13.7871	8	7.39529e-07	4.91363e-06
579	J9VIX9	(1)ADAONELOWvs(-1)WTLOW	0.0964908	0.0703124	1.37232	3	0.26357	0.346454
580	J9VIY0	(1)ADAONELOWvs(-1)WTLOW	0.123809	0.058825	2.10471	29	0.0440983	0.0758522
581	J9VIY4	(1)ADAONELOWvs(-1)WTLOW	0.181281	0.193514	0.936783	107	0.35098	0.439919
582	J9VIY8	(1)ADAONELOWvs(-1)WTLOW	0.00686634	0.081228	0.0845317	14	0.933831	0.953829
583	J9VIY9	(1)ADAONELOWvs(-1)WTLOW	NA	NA	NA	NA	NA	NA
584	J9VIZ3	(1)ADAONELOWvs(-1)WTLOW	0.328456	0.0469673	6.9933	6	0.00042569	0.00131447
585	J9VIZ5	(1)ADAONELOWvs(-1)WTLOW	0.00954828	0.0312531	0.305515	5	0.772284	0.825108
586	J9VIZ7	(1)ADAONELOWvs(-1)WTLOW	0.102632	0.116469	0.881198	48	0.382602	0.472459
587	J9VJ00	(1)ADAONELOWvs(-1)WTLOW	0.406264	0.107463	3.7805	13	0.00229064	0.00587734
588	J9VJ05	(1)ADAONELOWvs(-1)WTLOW	-0.718513	0.19054	-3.77094	11	0.00309536	0.00760599
589	J9VJ06	(1)ADAONELOWvs(-1)WTLOW	-0.0118278	0.0368199	-0.321235	300	0.748256	0.807717
590	J9VJ13	(1)ADAONELOWvs(-1)WTLOW	0.479791	0.0643742	7.45315	9	3.87922e-05	0.000161442
591	J9VJ14	(1)ADAONELOWvs(-1)WTLOW	-0.248365	0.0409563	-6.06417	345	3.48325e-09	3.84453e-08
592	J9VJ17	(1)ADAONELOWvs(-1)WTLOW	-0.11582	0.12582	-0.920521	31	0.364409	0.454193
593	J9VJ18	(1)ADAONELOWvs(-1)WTLOW	-0.163889	0.155752	-1.05224	74	0.296111	0.381347
594	J9VJ19	(1)ADAONELOWvs(-1)WTLOW	1.00829	0.135563	7.43782	15	2.08736e-06	1.24449e-05
595	J9VJ21	(1)ADAONELOWvs(-1)WTLOW	0.167271	0.0232788	7.18555	1115	1.22258e-12	2.36631e-11
596	J9VJ23	(1)ADAONELOWvs(-1)WTLOW	0.409663	0.0588483	6.96134	68	1.66504e-09	1.94404e-08
597	J9VJ24	(1)ADAONELOWvs(-1)WTLOW	0.0796843	0.0514503	1.54876	263	0.122642	0.180781
598	J9VJ27	(1)ADAONELOWvs(-1)WTLOW	0.372901	0.0733106	5.08659	134	1.20458e-06	7.62427e-06
599	J9VJ28	(1)ADAONELOWvs(-1)WTLOW	NA	NA	NA	NA	NA	NA
600	J9VJ33	(1)ADAONELOWvs(-1)WTLOW	-0.401503	0.149189	-2.69123	27	0.0120679	0.0244193
601	J9VJ34	(1)ADAONELOWvs(-1)WTLOW	-0.247675	0.148794	-1.66454	145	0.0981631	0.148974
602	J9VJ37	(1)ADAONELOWvs(-1)WTLOW	0.232493	0.0891231	2.60868	58	0.0115416	0.0235506
603	J9VJ41	(1)ADAONELOWvs(-1)WTLOW	NA	NA	NA	NA	NA	NA
604	J9VJ43	(1)ADAONELOWvs(-1)WTLOW	0.148122	0.0271581	5.45405	528	7.57541e-08	6.30341e-07
605	J9VJ48	(1)ADAONELOWvs(-1)WTLOW	0.158558	0.0454828	3.48611	9	0.00687214	0.0150086
606	J9VJ49	(1)ADAONELOWvs(-1)WTLOW	0.521802	0.134874	3.86882	9	0.0037956	0.00910987
607	J9VJ50	(1)ADAONELOWvs(-1)WTLOW	0.76276	0.136042	5.60681	31	3.7706e-06	2.07655e-05
608	J9VJ52	(1)ADAONELOWvs(-1)WTLOW	-0.00151414	0.0742115	-0.0204031	82	0.983771	0.98784
609	J9VJ54	(1)ADAONELOWvs(-1)WTLOW	0.525796	0.154928	3.39382	28	0.00207535	0.0053818
610	J9VJ56	(1)ADAONELOWvs(-1)WTLOW	0.14014	0.0557645	2.51307	139	0.0131103	0.0261716
611	J9VJ61	(1)ADAONELOWvs(-1)WTLOW	0.0773424	0.0590429	1.30994	55	0.195662	0.268835
612	J9VJ63	(1)ADAONELOWvs(-1)WTLOW	NA	NA	NA	NA	NA	NA
613	J9VJ64	(1)ADAONELOWvs(-1)WTLOW	0.0732157	0.0405976	1.80345	199	0.0728306	0.115311
614	J9VJ67	(1)ADAONELOWvs(-1)WTLOW	-0.163734	0.0770561	-2.12486	42	0.0395254	0.0688216
615	J9VJ69	(1)ADAONELOWvs(-1)WTLOW	0.0928959	0.148567	0.625279	10	0.545792	0.626476
616	J9VJ71	(1)ADAONELOWvs(-1)WTLOW	-0.167044	0.0525175	-3.18073	297	0.00162443	0.00434755
617	J9VJ74	(1)ADAONELOWvs(-1)WTLOW	-0.246124	0.310985	-0.791434	3	0.486492	0.570422
618	J9VJ75	(1)ADAONELOWvs(-1)WTLOW	-0.0261139	0.0433122	-0.602923	198	0.54725	0.62788
619	J9VJ77	(1)ADAONELOWvs(-1)WTLOW	NA	NA	NA	NA	NA	NA
620	J9VJ78	(1)ADAONELOWvs(-1)WTLOW	0.18125	0.124986	1.45016	58	0.152401	0.217725
621	J9VJ80	(1)ADAONELOWvs(-1)WTLOW	0.707004	0.17271	4.0936	8	0.00346829	0.00842164
622	J9VJ83	(1)ADAONELOWvs(-1)WTLOW	0.183375	0.251219	0.729941	140	0.466646	0.552972
623	J9VJ84	(1)ADAONELOWvs(-1)WTLOW	-0.0308832	0.146809	-0.210362	41	0.834427	0.875394
624	J9VJ89	(1)ADAONELOWvs(-1)WTLOW	0.304162	0.140001	2.17256	18	0.0434135	0.0748113
625	J9VJ90	(1)ADAONELOWvs(-1)WTLOW	-0.145514	0.032233	-4.51443	213	1.0502e-05	5.13753e-05
626	J9VJ92	(1)ADAONELOWvs(-1)WTLOW	0.155866	0.11613	1.34216	24	0.192104	0.264489
627	J9VJ93	(1)ADAONELOWvs(-1)WTLOW	NA	NA	NA	NA	NA	NA
628	J9VJ94	(1)ADAONELOWvs(-1)WTLOW	0.450093	0.124981	3.60128	11	0.00416057	0.00989571
629	J9VJA4	(1)ADAONELOWvs(-1)WTLOW	0.0243098	0.0947743	0.256502	58	0.798471	0.847571
630	J9VJA6	(1)ADAONELOWvs(-1)WTLOW	NA	NA	NA	NA	NA	NA
631	J9VJA7	(1)ADAONELOWvs(-1)WTLOW	0.157254	0.031261	5.03035	150	1.38131e-06	8.56031e-06
632	J9VJB1	(1)ADAONELOWvs(-1)WTLOW	0.0768206	0.0439383	1.74838	304	0.0814082	0.127084
633	J9VJB2	(1)ADAONELOWvs(-1)WTLOW	0.845797	0.0214385	39.4523	6	1.77208e-08	1.66663e-07
634	J9VJB3	(1)ADAONELOWvs(-1)WTLOW	0.0596378	0.09998	0.596497	65	0.552915	0.633292
635	J9VJB4	(1)ADAONELOWvs(-1)WTLOW	NA	NA	NA	NA	NA	NA
636	J9VJB8	(1)ADAONELOWvs(-1)WTLOW	0.0263328	0.0406217	0.648245	280	0.517358	0.601071
637	J9VJC0	(1)ADAONELOWvs(-1)WTLOW	-0.31362	0.0321707	-9.74861	283	0	0
638	J9VJC1	(1)ADAONELOWvs(-1)WTLOW	0.768068	0.188909	4.06581	3	0.0268351	0.0493641
639	J9VJC5	(1)ADAONELOWvs(-1)WTLOW	-0.235182	0.0415546	-5.65959	180	5.89094e-08	4.99514e-07
640	J9VJD2	(1)ADAONELOWvs(-1)WTLOW	0.0255179	0.0599391	0.425731	92	0.671298	0.743074
641	J9VJD3	(1)ADAONELOWvs(-1)WTLOW	NA	NA	NA	NA	NA	NA
642	J9VJD5	(1)ADAONELOWvs(-1)WTLOW	-0.345177	0.121577	-2.83915	46	0.00671258	0.0147203
643	J9VJD6	(1)ADAONELOWvs(-1)WTLOW	1.4639	0.0649728	22.5309	8	1.59419e-08	1.52074e-07
644	J9VJD9	(1)ADAONELOWvs(-1)WTLOW	0.452985	0.0378123	11.9798	401	0	0
645	J9VJE2	(1)ADAONELOWvs(-1)WTLOW	-0.128718	0.110969	-1.15994	39	0.253124	0.334865
646	J9VJE8	(1)ADAONELOWvs(-1)WTLOW	-0.0969566	0.123159	-0.78725	15	0.443397	0.530369
647	J9VJF3	(1)ADAONELOWvs(-1)WTLOW	-0.0700471	0.0490078	-1.4293	288	0.154001	0.218679
648	J9VJF8	(1)ADAONELOWvs(-1)WTLOW	NA	NA	NA	NA	NA	NA
649	J9VJG0	(1)ADAONELOWvs(-1)WTLOW	0.176213	0.124518	1.41516	20	0.172403	0.24066
650	J9VJG1	(1)ADAONELOWvs(-1)WTLOW	0.293935	0.204113	1.44006	15	0.170395	0.238036
651	J9VJG3	(1)ADAONELOWvs(-1)WTLOW	NA	NA	NA	NA	NA	NA
652	J9VJG4	(1)ADAONELOWvs(-1)WTLOW	NA	NA	NA	NA	NA	NA
653	J9VJG5	(1)ADAONELOWvs(-1)WTLOW	0.76621	0.147469	5.19574	8	0.000826692	0.00240271
654	J9VJG7	(1)ADAONELOWvs(-1)WTLOW	0.226346	0.0408696	5.53825	87	3.19714e-07	2.33961e-06
655	J9VJH0	(1)ADAONELOWvs(-1)WTLOW	0.0776602	0.0381162	2.03746	256	0.0426324	0.0736077
656	J9VJH1	(1)ADAONELOWvs(-1)WTLOW	0.00129842	0.04119	0.0315227	108	0.974911	0.981171
657	J9VJH2	(1)ADAONELOWvs(-1)WTLOW	-0.132504	0.137245	-0.965454	102	0.336601	0.424286
658	J9VJH4	(1)ADAONELOWvs(-1)WTLOW	0.142836	0.0454389	3.14347	211	0.00190983	0.00500017
659	J9VJH9	(1)ADAONELOWvs(-1)WTLOW	-0.0638339	0.119711	-0.533233	194	0.594482	0.674757
660	J9VJI2	(1)ADAONELOWvs(-1)WTLOW	0.0774292	0.064371	1.20286	9	0.259719	0.342573
661	J9VJI7	(1)ADAONELOWvs(-1)WTLOW	0.816955	0.0254004	32.163	13	8.88178e-14	2.01044e-12
662	J9VJI8	(1)ADAONELOWvs(-1)WTLOW	-0.0325589	0.0269028	-1.21024	442	0.226833	0.304764
663	J9VJJ1	(1)ADAONELOWvs(-1)WTLOW	-0.496023	0.0372825	-13.3045	76	0	0
664	J9VJJ3	(1)ADAONELOWvs(-1)WTLOW	0.460192	0.162679	2.82883	27	0.00870289	0.0184781
665	J9VJJ6	(1)ADAONELOWvs(-1)WTLOW	-0.0862008	0.0232339	-3.71012	1137	0.000217172	0.000726899
666	J9VJJ7	(1)ADAONELOWvs(-1)WTLOW	-0.13163	0.0166327	-7.91391	4	0.00137948	0.00377907
667	J9VJK2	(1)ADAONELOWvs(-1)WTLOW	0.089896	0.107763	0.834201	116	0.405882	0.494044
668	J9VJK4	(1)ADAONELOWvs(-1)WTLOW	-0.0974647	0.00422855	-23.0492	4	2.09941e-05	9.61841e-05
669	J9VJK6	(1)ADAONELOWvs(-1)WTLOW	0.0276778	0.030246	0.915089	582	0.360524	0.449771
670	J9VJL1	(1)ADAONELOWvs(-1)WTLOW	-0.0399589	0.133617	-0.299055	44	0.766306	0.822112
671	J9VJL3	(1)ADAONELOWvs(-1)WTLOW	-0.0185615	0.21941	-0.0845974	7	0.93495	0.954242
672	J9VJL7	(1)ADAONELOWvs(-1)WTLOW	NA	NA	NA	NA	NA	NA
673	J9VJL9	(1)ADAONELOWvs(-1)WTLOW	NA	NA	NA	NA	NA	NA
674	J9VJM1	(1)ADAONELOWvs(-1)WTLOW	0.462842	0.171586	2.69743	43	0.00994064	0.0207271
675	J9VJM4	(1)ADAONELOWvs(-1)WTLOW	-0.0516454	0.0798654	-0.646656	27	0.523314	0.606409
676	J9VJM5	(1)ADAONELOWvs(-1)WTLOW	NA	NA	NA	NA	NA	NA
677	J9VJM7	(1)ADAONELOWvs(-1)WTLOW	NA	NA	NA	NA	NA	NA
678	J9VJM8	(1)ADAONELOWvs(-1)WTLOW	0.477254	0.112631	4.23733	33	0.000170725	0.000590683
679	J9VJN0	(1)ADAONELOWvs(-1)WTLOW	-0.217611	0.107124	-2.0314	29	0.0514688	0.086113
680	J9VJN7	(1)ADAONELOWvs(-1)WTLOW	0.790219	0.230209	3.43262	5	0.0185829	0.0356316
681	J9VJP0	(1)ADAONELOWvs(-1)WTLOW	-0.174451	0.113481	-1.53726	43	0.131556	0.191955
682	J9VJP1	(1)ADAONELOWvs(-1)WTLOW	-0.182153	0.0221732	-8.21501	884	8.88178e-16	2.39629e-14
683	J9VJP2	(1)ADAONELOWvs(-1)WTLOW	0.0515772	0.0979574	0.526527	9	0.61125	0.688882
684	J9VJP6	(1)ADAONELOWvs(-1)WTLOW	NA	NA	NA	NA	NA	NA
685	J9VJQ0	(1)ADAONELOWvs(-1)WTLOW	NA	NA	NA	NA	NA	NA
686	J9VJQ1	(1)ADAONELOWvs(-1)WTLOW	0.072332	0.126969	0.569684	41	0.572	0.651948
687	J9VJQ4	(1)ADAONELOWvs(-1)WTLOW	NA	NA	NA	NA	NA	NA
688	J9VJQ5	(1)ADAONELOWvs(-1)WTLOW	-0.636952	0.161014	-3.95587	18	0.000926579	0.00265546
689	J9VJQ8	(1)ADAONELOWvs(-1)WTLOW	0.0487122	0.135222	0.36024	101	0.71942	0.784109
690	J9VJR0	(1)ADAONELOWvs(-1)WTLOW	0.832567	0.0366414	22.722	4	2.22217e-05	0.0001006
691	J9VJR2	(1)ADAONELOWvs(-1)WTLOW	-0.377859	0.224872	-1.68033	14	0.11506	0.170357
692	J9VJR6	(1)ADAONELOWvs(-1)WTLOW	0.228989	0.0810263	2.82611	8	0.0222832	0.0418555
693	J9VJR7	(1)ADAONELOWvs(-1)WTLOW	NA	NA	NA	NA	NA	NA
694	J9VJR8	(1)ADAONELOWvs(-1)WTLOW	0.438112	0.0805109	5.44165	12	0.000149664	0.000526684
695	J9VJS1	(1)ADAONELOWvs(-1)WTLOW	NA	NA	NA	NA	NA	NA
696	J9VJS2	(1)ADAONELOWvs(-1)WTLOW	0.942008	0.179265	5.25485	26	1.71729e-05	8.06129e-05
697	J9VJS8	(1)ADAONELOWvs(-1)WTLOW	0.0507445	0.0501435	1.01199	101	0.313963	0.399141
698	J9VJT0	(1)ADAONELOWvs(-1)WTLOW	0.332319	0.139348	2.38482	147	0.0183627	0.0352855
699	J9VJT2	(1)ADAONELOWvs(-1)WTLOW	NA	NA	NA	NA	NA	NA
700	J9VJT3	(1)ADAONELOWvs(-1)WTLOW	NA	NA	NA	NA	NA	NA
701	J9VJT4	(1)ADAONELOWvs(-1)WTLOW	0.617294	0.126187	4.89189	29	3.4257e-05	0.000146167
702	J9VJT5	(1)ADAONELOWvs(-1)WTLOW	NA	NA	NA	NA	NA	NA
703	J9VJT7	(1)ADAONELOWvs(-1)WTLOW	0.261716	0.04637	5.64408	76	2.72525e-07	2.02762e-06
704	J9VJT9	(1)ADAONELOWvs(-1)WTLOW	NA	NA	NA	NA	NA	NA
705	J9VJU4	(1)ADAONELOWvs(-1)WTLOW	-0.139904	0.0444104	-3.15025	130	0.00202465	0.00526054
706	J9VJU8	(1)ADAONELOWvs(-1)WTLOW	0.404098	0.184936	2.18507	8	0.0603837	0.0986588
707	J9VJU9	(1)ADAONELOWvs(-1)WTLOW	-0.0953234	0.0272868	-3.49338	260	0.000560391	0.00168559
708	J9VJV0	(1)ADAONELOWvs(-1)WTLOW	0.895306	0.206615	4.33321	43	8.67392e-05	0.00032631
709	J9VJV1	(1)ADAONELOWvs(-1)WTLOW	0.119299	0.0798907	1.49328	188	0.13704	0.198608
710	J9VJV3	(1)ADAONELOWvs(-1)WTLOW	0.0435556	0.155462	0.280169	98	0.779938	0.831291
711	J9VJV4	(1)ADAONELOWvs(-1)WTLOW	0.297884	0.0413129	7.21043	312	4.23883e-12	7.49796e-11
712	J9VJV5	(1)ADAONELOWvs(-1)WTLOW	0.414452	0.0736586	5.62666	68	3.76993e-07	2.69237e-06
713	J9VJV8	(1)ADAONELOWvs(-1)WTLOW	0.342986	0.0479647	7.1508	108	1.07759e-10	1.51486e-09
714	J9VJV9	(1)ADAONELOWvs(-1)WTLOW	-0.137518	0.0488761	-2.81361	8	0.0227163	0.0424302
715	J9VJW0	(1)ADAONELOWvs(-1)WTLOW	1.41171	0.128239	11.0085	98	0	0
716	J9VJW5	(1)ADAONELOWvs(-1)WTLOW	-0.0529955	0.0462493	-1.14587	135	0.253878	0.335696
717	J9VJW7	(1)ADAONELOWvs(-1)WTLOW	1.97149	0.181973	10.834	6	3.66185e-05	0.000154515
718	J9VJW9	(1)ADAONELOWvs(-1)WTLOW	NA	NA	NA	NA	NA	NA
719	J9VJX0	(1)ADAONELOWvs(-1)WTLOW	0.218	0.0958807	2.27366	15	0.0381132	0.0666669
720	J9VJX2	(1)ADAONELOWvs(-1)WTLOW	-0.408834	0.0922675	-4.43096	14	0.000569856	0.00171021
721	J9VJX3	(1)ADAONELOWvs(-1)WTLOW	-0.0354072	0.0717972	-0.493156	84	0.623189	0.700269
722	J9VJX6	(1)ADAONELOWvs(-1)WTLOW	0.270003	0.19262	1.40174	4	0.23362	0.312155
723	J9VJX9	(1)ADAONELOWvs(-1)WTLOW	-0.159918	0.063106	-2.53412	180	0.0121254	0.0244985
724	J9VJY1	(1)ADAONELOWvs(-1)WTLOW	-0.0304891	0.0320688	-0.950742	292	0.342522	0.430732
725	J9VJY5	(1)ADAONELOWvs(-1)WTLOW	0.000583537	0.0496615	0.0117503	315	0.990632	0.992118
726	J9VJY9	(1)ADAONELOWvs(-1)WTLOW	-0.136297	0.0642415	-2.12164	266	0.0347929	0.0615851
727	J9VJZ1	(1)ADAONELOWvs(-1)WTLOW	0.255276	0.0644082	3.96342	213	0.000100831	0.000375099
728	J9VJZ5	(1)ADAONELOWvs(-1)WTLOW	-1.43037	0.21368	-6.69401	3	0.00680107	0.0148899
729	J9VJZ6	(1)ADAONELOWvs(-1)WTLOW	-0.571257	0.153994	-3.70961	43	0.000590953	0.00176955
730	J9VJZ9	(1)ADAONELOWvs(-1)WTLOW	0.450944	0.0754025	5.98049	23	4.25108e-06	2.30317e-05
731	J9VK01	(1)ADAONELOWvs(-1)WTLOW	0.0238946	0.0559842	0.426811	54	0.671214	0.743074
732	J9VK02	(1)ADAONELOWvs(-1)WTLOW	0.089211	0.0576194	1.54828	3	0.219309	0.296309
733	J9VK07	(1)ADAONELOWvs(-1)WTLOW	NA	NA	NA	NA	NA	NA
734	J9VK09	(1)ADAONELOWvs(-1)WTLOW	-0.327236	0.178757	-1.83062	80	0.0708818	0.112828
735	J9VK10	(1)ADAONELOWvs(-1)WTLOW	0.0672327	0.0840663	0.799758	137	0.425236	0.512777
736	J9VK13	(1)ADAONELOWvs(-1)WTLOW	-0.273576	0.028169	-9.71195	464	0	0
737	J9VK16	(1)ADAONELOWvs(-1)WTLOW	0.320225	0.0956032	3.34953	15	0.00438961	0.010321
738	J9VK19	(1)ADAONELOWvs(-1)WTLOW	NA	NA	NA	NA	NA	NA
739	J9VK22	(1)ADAONELOWvs(-1)WTLOW	NA	NA	NA	NA	NA	NA
740	J9VK27	(1)ADAONELOWvs(-1)WTLOW	-0.137677	0.0558942	-2.46318	76	0.0160335	0.0313051
741	J9VK28	(1)ADAONELOWvs(-1)WTLOW	0.206572	0.0457875	4.51154	113	1.58413e-05	7.54227e-05
742	J9VK30	(1)ADAONELOWvs(-1)WTLOW	-0.395862	0.152329	-2.59873	22	0.0163914	0.0318875
743	J9VK33	(1)ADAONELOWvs(-1)WTLOW	-0.205144	0.113355	-1.80974	27	0.0814815	0.127124
744	J9VK35	(1)ADAONELOWvs(-1)WTLOW	-0.217314	0.0521954	-4.16346	147	5.31842e-05	0.000213513
745	J9VK39	(1)ADAONELOWvs(-1)WTLOW	-0.265177	0.0474329	-5.59057	4	0.0050227	0.0115552
746	J9VK40	(1)ADAONELOWvs(-1)WTLOW	-0.22869	0.145931	-1.56711	27	0.128735	0.188412
747	J9VK44	(1)ADAONELOWvs(-1)WTLOW	0.352136	0.0491474	7.16488	366	4.31633e-12	7.58481e-11
748	J9VK45	(1)ADAONELOWvs(-1)WTLOW	0.0539259	0.0426657	1.26392	195	0.207769	0.283717
749	J9VK50	(1)ADAONELOWvs(-1)WTLOW	0.00288548	0.0757051	0.0381147	17	0.97004	0.978835
750	J9VK51	(1)ADAONELOWvs(-1)WTLOW	0.0252426	0.105499	0.239269	103	0.811372	0.858287
751	J9VK54	(1)ADAONELOWvs(-1)WTLOW	-0.588544	0.0887727	-6.62978	23	9.17261e-07	5.97562e-06
752	J9VK61	(1)ADAONELOWvs(-1)WTLOW	-0.148316	0.0265834	-5.57928	470	4.08433e-08	3.62433e-07
753	J9VK64	(1)ADAONELOWvs(-1)WTLOW	NA	NA	NA	NA	NA	NA
754	J9VK65	(1)ADAONELOWvs(-1)WTLOW	0.220687	0.0139236	15.8498	10	2.05654e-08	1.92063e-07
755	J9VK66	(1)ADAONELOWvs(-1)WTLOW	NA	NA	NA	NA	NA	NA
756	J9VK69	(1)ADAONELOWvs(-1)WTLOW	NA	NA	NA	NA	NA	NA
757	J9VK72	(1)ADAONELOWvs(-1)WTLOW	-1.16741	0.0894056	-13.0574	55	0	0
758	J9VK73	(1)ADAONELOWvs(-1)WTLOW	NA	NA	NA	NA	NA	NA
759	J9VK75	(1)ADAONELOWvs(-1)WTLOW	-0.0723831	0.097168	-0.744928	43	0.460368	0.54647
760	J9VK77	(1)ADAONELOWvs(-1)WTLOW	0.625313	0.0760464	8.22277	35	1.08786e-09	1.3578e-08
761	J9VK80	(1)ADAONELOWvs(-1)WTLOW	-0.187031	0.149187	-1.25367	20	0.224419	0.301977
762	J9VK82	(1)ADAONELOWvs(-1)WTLOW	0.0929224	0.0142199	6.53467	4	0.0028335	0.00704235
763	J9VK83	(1)ADAONELOWvs(-1)WTLOW	-0.034289	0.0977636	-0.350733	190	0.726177	0.789434
764	J9VK85	(1)ADAONELOWvs(-1)WTLOW	-0.112817	0.0605077	-1.86451	85	0.0657021	0.105908
765	J9VK87	(1)ADAONELOWvs(-1)WTLOW	-0.450971	0.113669	-3.9674	36	0.000331539	0.00104798
766	J9VK88	(1)ADAONELOWvs(-1)WTLOW	-0.098393	0.0250482	-3.92815	5	0.0110909	0.0227525
767	J9VK91	(1)ADAONELOWvs(-1)WTLOW	NA	NA	NA	NA	NA	NA
768	J9VK98	(1)ADAONELOWvs(-1)WTLOW	-0.453615	0.0595722	-7.61454	121	6.47127e-12	1.12239e-10
769	J9VKA1	(1)ADAONELOWvs(-1)WTLOW	0.542307	0.152585	3.55412	47	0.000876455	0.00252536
770	J9VKA2	(1)ADAONELOWvs(-1)WTLOW	-0.035652	0.0658144	-0.541704	78	0.589566	0.669529
771	J9VKA3	(1)ADAONELOWvs(-1)WTLOW	-0.0121179	0.130584	-0.0927981	17	0.927149	0.948818
772	J9VKA5	(1)ADAONELOWvs(-1)WTLOW	0.400358	0.163485	2.44889	111	0.0158941	0.0310575
773	J9VKA9	(1)ADAONELOWvs(-1)WTLOW	0.119711	0.0288601	4.14795	589	3.84858e-05	0.000160869
774	J9VKB0	(1)ADAONELOWvs(-1)WTLOW	-0.410391	0.482842	-0.84995	8	0.420061	0.507914
775	J9VKB5	(1)ADAONELOWvs(-1)WTLOW	NA	NA	NA	NA	NA	NA
776	J9VKB6	(1)ADAONELOWvs(-1)WTLOW	-0.229743	0.128354	-1.78992	73	0.0776142	0.122305
777	J9VKB8	(1)ADAONELOWvs(-1)WTLOW	0.0694538	0.0669479	1.03743	180	0.300927	0.386099
778	J9VKC0	(1)ADAONELOWvs(-1)WTLOW	0.0872331	0.0683951	1.27543	116	0.204706	0.279927
779	J9VKC1	(1)ADAONELOWvs(-1)WTLOW	-0.165066	0.0499355	-3.30558	246	0.00108917	0.00305999
780	J9VKC2	(1)ADAONELOWvs(-1)WTLOW	NA	NA	NA	NA	NA	NA
781	J9VKC4	(1)ADAONELOWvs(-1)WTLOW	0.120937	0.0706236	1.71242	79	0.090742	0.139535
782	J9VKD0	(1)ADAONELOWvs(-1)WTLOW	-0.0690032	0.0308241	-2.23861	410	0.025717	0.0475365
783	J9VKD1	(1)ADAONELOWvs(-1)WTLOW	-0.892113	0.117993	-7.56074	47	1.16068e-09	1.42866e-08
784	J9VKD2	(1)ADAONELOWvs(-1)WTLOW	-0.0140968	0.0821573	-0.171583	196	0.863942	0.898062
785	J9VKD6	(1)ADAONELOWvs(-1)WTLOW	1.17867	0.0816534	14.435	8	5.18758e-07	3.54374e-06
786	J9VKD7	(1)ADAONELOWvs(-1)WTLOW	0.359454	0.147078	2.44397	34	0.0198683	0.0377709
787	J9VKE1	(1)ADAONELOWvs(-1)WTLOW	0.341919	0.0866144	3.94759	80	0.000168753	0.000585375
788	J9VKE2	(1)ADAONELOWvs(-1)WTLOW	0.00104774	0.0337901	0.0310073	207	0.975294	0.981171
789	J9VKE3	(1)ADAONELOWvs(-1)WTLOW	NA	NA	NA	NA	NA	NA
790	J9VKE5	(1)ADAONELOWvs(-1)WTLOW	0.0807501	0.0498062	1.62128	230	0.106327	0.159103
791	J9VKE8	(1)ADAONELOWvs(-1)WTLOW	0.0778451	0.0778142	1.0004	55	0.321499	0.407558
792	J9VKE9	(1)ADAONELOWvs(-1)WTLOW	-0.21202	0.083882	-2.5276	67	0.0138498	0.0274427
793	J9VKF1	(1)ADAONELOWvs(-1)WTLOW	NA	NA	NA	NA	NA	NA
794	J9VKF2	(1)ADAONELOWvs(-1)WTLOW	-0.184104	0.041955	-4.38815	103	2.77131e-05	0.000121888
795	J9VKF7	(1)ADAONELOWvs(-1)WTLOW	0.414926	0.110717	3.74763	27	0.000859493	0.00248453
796	J9VKF8	(1)ADAONELOWvs(-1)WTLOW	0.039374	0.0366204	1.07519	264	0.28327	0.368362
797	J9VKG0	(1)ADAONELOWvs(-1)WTLOW	0.00541416	0.0258042	0.209817	555	0.833887	0.875172
798	J9VKG7	(1)ADAONELOWvs(-1)WTLOW	0.00326032	0.110859	0.0294096	64	0.976629	0.981406
799	J9VKH0	(1)ADAONELOWvs(-1)WTLOW	0.459222	0.0381537	12.0361	196	0	0
800	J9VKH3	(1)ADAONELOWvs(-1)WTLOW	NA	NA	NA	NA	NA	NA
801	J9VKH4	(1)ADAONELOWvs(-1)WTLOW	0.126377	0.0305943	4.13075	401	4.40284e-05	0.000181201
802	J9VKH6	(1)ADAONELOWvs(-1)WTLOW	-0.0781327	0.0411469	-1.89887	230	0.0588328	0.0967031
803	J9VKH7	(1)ADAONELOWvs(-1)WTLOW	-0.0398959	0.0683496	-0.583703	228	0.559997	0.640777
804	J9VKI1	(1)ADAONELOWvs(-1)WTLOW	NA	NA	NA	NA	NA	NA
805	J9VKI2	(1)ADAONELOWvs(-1)WTLOW	1.32637	0.0832865	15.9254	9	6.70027e-08	5.62781e-07
806	J9VKI3	(1)ADAONELOWvs(-1)WTLOW	0.540255	0.0909629	5.93929	104	3.83302e-08	3.42408e-07
807	J9VKI4	(1)ADAONELOWvs(-1)WTLOW	NA	NA	NA	NA	NA	NA
808	J9VKI6	(1)ADAONELOWvs(-1)WTLOW	0.574043	0.0417821	13.739	11	2.86174e-08	2.5999e-07
809	J9VKI7	(1)ADAONELOWvs(-1)WTLOW	-0.76005	0.0754733	-10.0704	77	1.11022e-15	2.93605e-14
810	J9VKI8	(1)ADAONELOWvs(-1)WTLOW	-0.183377	0.0380004	-4.82566	328	2.14184e-06	1.27413e-05
811	J9VKI9	(1)ADAONELOWvs(-1)WTLOW	0.056189	0.0883329	0.636105	47	0.527794	0.610011
812	J9VKJ0	(1)ADAONELOWvs(-1)WTLOW	0.0749253	0.140832	0.532017	14	0.603055	0.682815
813	J9VKJ1	(1)ADAONELOWvs(-1)WTLOW	NA	NA	NA	NA	NA	NA
814	J9VKJ3	(1)ADAONELOWvs(-1)WTLOW	NA	NA	NA	NA	NA	NA
815	J9VKJ4	(1)ADAONELOWvs(-1)WTLOW	NA	NA	NA	NA	NA	NA
816	J9VKJ6	(1)ADAONELOWvs(-1)WTLOW	0.305457	0.0744103	4.10504	46	0.000163774	0.000569583
817	J9VKJ7	(1)ADAONELOWvs(-1)WTLOW	-0.381132	0.0852727	-4.46956	101	2.05264e-05	9.4365e-05
818	J9VKJ8	(1)ADAONELOWvs(-1)WTLOW	0.00512091	0.161578	0.0316931	15	0.975135	0.981171
819	J9VKK0	(1)ADAONELOWvs(-1)WTLOW	-0.0550644	0.0706733	-0.77914	10	0.45394	0.540692
820	J9VKK1	(1)ADAONELOWvs(-1)WTLOW	-1.14709	0.131545	-8.72008	40	8.58535e-11	1.23954e-09
821	J9VKK2	(1)ADAONELOWvs(-1)WTLOW	-0.513692	0.0226229	-22.7067	303	0	0
822	J9VKK3	(1)ADAONELOWvs(-1)WTLOW	0.340721	0.103888	3.27969	9	0.00953394	0.0199884
823	J9VKK4	(1)ADAONELOWvs(-1)WTLOW	NA	NA	NA	NA	NA	NA
824	J9VKK5	(1)ADAONELOWvs(-1)WTLOW	0.0318884	0.0993345	0.32102	21	0.751368	0.809235
825	J9VKK6	(1)ADAONELOWvs(-1)WTLOW	-0.114332	0.0673828	-1.69676	121	0.0923139	0.141707
826	J9VKK7	(1)ADAONELOWvs(-1)WTLOW	0.0194549	0.0180528	1.07766	359	0.281908	0.366768
827	J9VKK9	(1)ADAONELOWvs(-1)WTLOW	-0.106793	0.12706	-0.840494	46	0.404979	0.493251
828	J9VKL2	(1)ADAONELOWvs(-1)WTLOW	0.372624	0.119442	3.11971	18	0.00591847	0.0132842
829	J9VKL3	(1)ADAONELOWvs(-1)WTLOW	0.393642	0.00444443	88.5697	3	3.17261e-06	1.79535e-05
830	J9VKL4	(1)ADAONELOWvs(-1)WTLOW	0.839597	0.110748	7.58118	32	1.23157e-08	1.20055e-07
831	J9VKM1	(1)ADAONELOWvs(-1)WTLOW	0.227299	0.277546	0.818958	7	0.439797	0.526849
832	J9VKM2	(1)ADAONELOWvs(-1)WTLOW	NA	NA	NA	NA	NA	NA
833	J9VKM3	(1)ADAONELOWvs(-1)WTLOW	-0.0749626	0.103264	-0.725931	12	0.4818	0.566662
834	J9VKM4	(1)ADAONELOWvs(-1)WTLOW	0.603658	0.186631	3.2345	4	0.0318394	0.057191
835	J9VKM5	(1)ADAONELOWvs(-1)WTLOW	NA	NA	NA	NA	NA	NA
836	J9VKM6	(1)ADAONELOWvs(-1)WTLOW	-0.0133705	0.207297	-0.0644993	23	0.94913	0.962828
837	J9VKM7	(1)ADAONELOWvs(-1)WTLOW	NA	NA	NA	NA	NA	NA
838	J9VKM9	(1)ADAONELOWvs(-1)WTLOW	0.25688	0.0602896	4.26077	203	3.11668e-05	0.000134921
839	J9VKN4	(1)ADAONELOWvs(-1)WTLOW	0.141309	0.249329	0.566757	15	0.579262	0.659228
840	J9VKN5	(1)ADAONELOWvs(-1)WTLOW	-0.537903	0.128448	-4.1877	52	0.000109188	0.000401708
841	J9VKN6	(1)ADAONELOWvs(-1)WTLOW	-0.0971577	0.119865	-0.810562	41	0.422297	0.510156
842	J9VKN8	(1)ADAONELOWvs(-1)WTLOW	-0.0214473	0.0283281	-0.757105	778	0.449216	0.536369
843	J9VKN9	(1)ADAONELOWvs(-1)WTLOW	-0.41445	0.048675	-8.51465	123	4.88498e-14	1.12481e-12
844	J9VKP1	(1)ADAONELOWvs(-1)WTLOW	-0.144498	0.111267	-1.29866	3	0.28487	0.369722
845	J9VKP2	(1)ADAONELOWvs(-1)WTLOW	1.68511	0.266298	6.3279	5	0.0014531	0.0039564
846	J9VKP4	(1)ADAONELOWvs(-1)WTLOW	1.09976	0.0284871	38.6056	10	3.2454e-12	5.88473e-11
847	J9VKP8	(1)ADAONELOWvs(-1)WTLOW	NA	NA	NA	NA	NA	NA
848	J9VKP9	(1)ADAONELOWvs(-1)WTLOW	-0.551889	0.104934	-5.2594	12	0.000201272	0.000678784
849	J9VKQ0	(1)ADAONELOWvs(-1)WTLOW	-0.0664095	0.157289	-0.422213	35	0.675452	0.747053
850	J9VKQ3	(1)ADAONELOWvs(-1)WTLOW	NA	NA	NA	NA	NA	NA
851	J9VKQ4	(1)ADAONELOWvs(-1)WTLOW	0.636706	0.0759996	8.37775	18	1.26258e-07	9.97734e-07
852	J9VKQ5	(1)ADAONELOWvs(-1)WTLOW	-0.140137	0.0556075	-2.52011	225	0.0124257	0.0250672
853	J9VKQ6	(1)ADAONELOWvs(-1)WTLOW	NA	NA	NA	NA	NA	NA
854	J9VKR1	(1)ADAONELOWvs(-1)WTLOW	-0.304466	0.106224	-2.86628	26	0.00812198	0.0173829
855	J9VKR2	(1)ADAONELOWvs(-1)WTLOW	-0.521884	0.140415	-3.71673	9	0.00479478	0.0111162
856	J9VKR3	(1)ADAONELOWvs(-1)WTLOW	NA	NA	NA	NA	NA	NA
857	J9VKR4	(1)ADAONELOWvs(-1)WTLOW	-0.0613569	0.0481665	-1.27385	143	0.204783	0.279927
858	J9VKR5	(1)ADAONELOWvs(-1)WTLOW	0.0161771	0.0766295	0.211108	110	0.833194	0.874788
859	J9VKR7	(1)ADAONELOWvs(-1)WTLOW	-0.237265	0.118993	-1.99394	22	0.0586995	0.0965433
860	J9VKR8	(1)ADAONELOWvs(-1)WTLOW	0.0588517	0.130282	0.451726	77	0.652736	0.725608
861	J9VKS0	(1)ADAONELOWvs(-1)WTLOW	0.0928323	0.0269027	3.45067	485	0.000608047	0.00181666
862	J9VKS6	(1)ADAONELOWvs(-1)WTLOW	-0.343066	0.200499	-1.71106	30	0.0973922	0.148294
863	J9VKT1	(1)ADAONELOWvs(-1)WTLOW	-0.204669	0.0919008	-2.22706	58	0.0298392	0.0540709
864	J9VKT5	(1)ADAONELOWvs(-1)WTLOW	-0.0962159	0.18115	-0.531138	8	0.609748	0.688064
865	J9VKT8	(1)ADAONELOWvs(-1)WTLOW	0.206612	0.111896	1.84646	85	0.0683061	0.109249
866	J9VKU1	(1)ADAONELOWvs(-1)WTLOW	0.356363	0.127489	2.79525	3	0.068121	0.109149
867	J9VKU2	(1)ADAONELOWvs(-1)WTLOW	0.159474	0.20162	0.790962	17	0.439863	0.526849
868	J9VKU4	(1)ADAONELOWvs(-1)WTLOW	NA	NA	NA	NA	NA	NA
869	J9VKU6	(1)ADAONELOWvs(-1)WTLOW	0.0491435	0.045533	1.07929	351	0.281198	0.366202
870	J9VKU8	(1)ADAONELOWvs(-1)WTLOW	0.116528	0.0520619	2.23826	9	0.0519909	0.086684
871	J9VKU9	(1)ADAONELOWvs(-1)WTLOW	-0.213564	0.0240941	-8.86372	10	4.7455e-06	2.54523e-05
872	J9VKV1	(1)ADAONELOWvs(-1)WTLOW	0.895459	0.151831	5.89775	3	0.00973184	0.0203235
873	J9VKV2	(1)ADAONELOWvs(-1)WTLOW	0.214457	0.14543	1.47464	40	0.148137	0.2125
874	J9VKV4	(1)ADAONELOWvs(-1)WTLOW	NA	NA	NA	NA	NA	NA
875	J9VKV8	(1)ADAONELOWvs(-1)WTLOW	-0.498854	0.0197697	-25.2333	269	0	0
876	J9VKW0	(1)ADAONELOWvs(-1)WTLOW	-0.141082	0.0849874	-1.66004	62	0.101957	0.153337
877	J9VKW3	(1)ADAONELOWvs(-1)WTLOW	NA	NA	NA	NA	NA	NA
878	J9VKW5	(1)ADAONELOWvs(-1)WTLOW	0.331437	0.100669	3.29233	19	0.00383098	0.0091854
879	J9VKW7	(1)ADAONELOWvs(-1)WTLOW	-0.181076	0.0815471	-2.22051	81	0.0291772	0.0530875
880	J9VKW8	(1)ADAONELOWvs(-1)WTLOW	-0.452671	0.224482	-2.01652	21	0.0567142	0.093682
881	J9VKX3	(1)ADAONELOWvs(-1)WTLOW	NA	NA	NA	NA	NA	NA
882	J9VKX7	(1)ADAONELOWvs(-1)WTLOW	0.336827	0.0200171	16.827	478	0	0
883	J9VKY0	(1)ADAONELOWvs(-1)WTLOW	0.382018	0.337018	1.13353	2	0.37458	0.464702
884	J9VKY1	(1)ADAONELOWvs(-1)WTLOW	0.493994	0.145267	3.40059	10	0.00676434	0.0148216
885	J9VKY4	(1)ADAONELOWvs(-1)WTLOW	0.0225972	0.0154233	1.46513	3	0.239123	0.318077
886	J9VKY5	(1)ADAONELOWvs(-1)WTLOW	-0.215112	0.049985	-4.30354	85	4.47527e-05	0.000183617
887	J9VKY8	(1)ADAONELOWvs(-1)WTLOW	-0.0696086	0.0702672	-0.990628	172	0.323259	0.409594
888	J9VKZ1	(1)ADAONELOWvs(-1)WTLOW	-0.0490692	0.0548469	-0.894657	192	0.372091	0.462473
889	J9VKZ3	(1)ADAONELOWvs(-1)WTLOW	-0.164603	0.0493715	-3.33396	233	0.00099592	0.00282089
890	J9VKZ4	(1)ADAONELOWvs(-1)WTLOW	NA	NA	NA	NA	NA	NA
891	J9VKZ5	(1)ADAONELOWvs(-1)WTLOW	NA	NA	NA	NA	NA	NA
892	J9VKZ6	(1)ADAONELOWvs(-1)WTLOW	-0.172354	0.146129	-1.17947	45	0.244409	0.324623
893	J9VKZ8	(1)ADAONELOWvs(-1)WTLOW	0.642315	0.0938566	6.84358	11	2.78779e-05	0.000122269
894	J9VL02	(1)ADAONELOWvs(-1)WTLOW	NA	NA	NA	NA	NA	NA
895	J9VL03	(1)ADAONELOWvs(-1)WTLOW	-0.28689	0.0552661	-5.19106	30	1.35813e-05	6.53617e-05
896	J9VL05	(1)ADAONELOWvs(-1)WTLOW	NA	NA	NA	NA	NA	NA
897	J9VL07	(1)ADAONELOWvs(-1)WTLOW	-0.179049	0.0602002	-2.97423	110	0.00361051	0.0087273
898	J9VL09	(1)ADAONELOWvs(-1)WTLOW	-0.0412762	0.0301319	-1.36985	3	0.264255	0.346882
899	J9VL11	(1)ADAONELOWvs(-1)WTLOW	0.0203987	0.0309664	0.658737	423	0.510423	0.594048
900	J9VL13	(1)ADAONELOWvs(-1)WTLOW	NA	NA	NA	NA	NA	NA
901	J9VL14	(1)ADAONELOWvs(-1)WTLOW	0.486832	0.0431599	11.2797	10	5.21731e-07	3.55496e-06
902	J9VL15	(1)ADAONELOWvs(-1)WTLOW	NA	NA	NA	NA	NA	NA
903	J9VL18	(1)ADAONELOWvs(-1)WTLOW	NA	NA	NA	NA	NA	NA
904	J9VL20	(1)ADAONELOWvs(-1)WTLOW	-0.392889	0.0907346	-4.33009	50	7.1594e-05	0.00027674
905	J9VL23	(1)ADAONELOWvs(-1)WTLOW	-0.0853237	0.0159661	-5.34404	724	1.21904e-07	9.6619e-07
906	J9VL24	(1)ADAONELOWvs(-1)WTLOW	NA	NA	NA	NA	NA	NA
907	J9VL31	(1)ADAONELOWvs(-1)WTLOW	NA	NA	NA	NA	NA	NA
908	J9VL33	(1)ADAONELOWvs(-1)WTLOW	-0.0922766	0.030213	-3.0542	482	0.00238152	0.0060639
909	J9VL35	(1)ADAONELOWvs(-1)WTLOW	0.641663	0.13903	4.61528	5	0.00575995	0.0130049
910	J9VL36	(1)ADAONELOWvs(-1)WTLOW	0.383281	0.104078	3.68263	57	0.000514717	0.00156406
911	J9VL37	(1)ADAONELOWvs(-1)WTLOW	0.274236	0.103547	2.64841	53	0.0106308	0.0218758
912	J9VL38	(1)ADAONELOWvs(-1)WTLOW	NA	NA	NA	NA	NA	NA
913	J9VL41	(1)ADAONELOWvs(-1)WTLOW	-0.233685	0.0953981	-2.44958	94	0.0161541	0.0314947
914	J9VL43	(1)ADAONELOWvs(-1)WTLOW	-0.216978	0.0918819	-2.36149	3	0.0992656	0.150188
915	J9VL44	(1)ADAONELOWvs(-1)WTLOW	0.146853	0.064074	2.29192	131	0.0235052	0.0437813
916	J9VL47	(1)ADAONELOWvs(-1)WTLOW	1.4597	0.348843	4.18439	9	0.00236066	0.00602227
917	J9VL49	(1)ADAONELOWvs(-1)WTLOW	-0.379278	0.0539797	-7.02631	15	4.09637e-06	2.23294e-05
918	J9VL50	(1)ADAONELOWvs(-1)WTLOW	-0.186544	0.143101	-1.30359	85	0.195894	0.269015
919	J9VL51	(1)ADAONELOWvs(-1)WTLOW	0.267795	0.201335	1.3301	12	0.208213	0.284033
920	J9VL54	(1)ADAONELOWvs(-1)WTLOW	0.0768068	0.249923	0.307321	8	0.766447	0.822112
921	J9VL58	(1)ADAONELOWvs(-1)WTLOW	NA	NA	NA	NA	NA	NA
922	J9VL62	(1)ADAONELOWvs(-1)WTLOW	0.846297	0.149849	5.64768	6	0.00132177	0.00363831
923	J9VL63	(1)ADAONELOWvs(-1)WTLOW	NA	NA	NA	NA	NA	NA
924	J9VL65	(1)ADAONELOWvs(-1)WTLOW	NA	NA	NA	NA	NA	NA
925	J9VL68	(1)ADAONELOWvs(-1)WTLOW	-0.319234	0.0572261	-5.57846	13	8.9441e-05	0.000335529
926	J9VL70	(1)ADAONELOWvs(-1)WTLOW	0.215344	0.167746	1.28375	34	0.207909	0.283763
927	J9VL74	(1)ADAONELOWvs(-1)WTLOW	NA	NA	NA	NA	NA	NA
928	J9VL75	(1)ADAONELOWvs(-1)WTLOW	0.0744396	0.0710651	1.04749	403	0.295503	0.380748
929	J9VL78	(1)ADAONELOWvs(-1)WTLOW	-0.204459	0.034863	-5.86465	28	2.63571e-06	1.52711e-05
930	J9VL79	(1)ADAONELOWvs(-1)WTLOW	-0.247531	0.139339	-1.77646	75	0.0797117	0.124947
931	J9VL80	(1)ADAONELOWvs(-1)WTLOW	NA	NA	NA	NA	NA	NA
932	J9VL82	(1)ADAONELOWvs(-1)WTLOW	0.586657	0.144801	4.05148	12	0.00160605	0.00431565
933	J9VL83	(1)ADAONELOWvs(-1)WTLOW	NA	NA	NA	NA	NA	NA
934	J9VL85	(1)ADAONELOWvs(-1)WTLOW	NA	NA	NA	NA	NA	NA
935	J9VL86	(1)ADAONELOWvs(-1)WTLOW	NA	NA	NA	NA	NA	NA
936	J9VL88	(1)ADAONELOWvs(-1)WTLOW	0.115504	0.0652973	1.76889	237	0.0781983	0.122863
937	J9VL89	(1)ADAONELOWvs(-1)WTLOW	0.220351	0.0183039	12.0385	893	0	0
938	J9VL90	(1)ADAONELOWvs(-1)WTLOW	-0.469335	0.0778276	-6.03044	101	2.70126e-08	2.47941e-07
939	J9VL91	(1)ADAONELOWvs(-1)WTLOW	NA	NA	NA	NA	NA	NA
940	J9VL93	(1)ADAONELOWvs(-1)WTLOW	0.357609	0.107558	3.32481	9	0.00887206	0.0187594
941	J9VL94	(1)ADAONELOWvs(-1)WTLOW	NA	NA	NA	NA	NA	NA
942	J9VL96	(1)ADAONELOWvs(-1)WTLOW	NA	NA	NA	NA	NA	NA
943	J9VL98	(1)ADAONELOWvs(-1)WTLOW	0.691385	0.0885357	7.80911	13	2.91005e-06	1.66797e-05
944	J9VL99	(1)ADAONELOWvs(-1)WTLOW	0.279794	0.147487	1.89707	24	0.0699154	0.111489
945	J9VLA1	(1)ADAONELOWvs(-1)WTLOW	-0.0588167	0.0505979	-1.16243	191	0.24651	0.326901
946	J9VLA4	(1)ADAONELOWvs(-1)WTLOW	-0.0420599	0.0640468	-0.656706	13	0.522826	0.606106
947	J9VLA9	(1)ADAONELOWvs(-1)WTLOW	NA	NA	NA	NA	NA	NA
948	J9VLB2	(1)ADAONELOWvs(-1)WTLOW	NA	NA	NA	NA	NA	NA
949	J9VLB3	(1)ADAONELOWvs(-1)WTLOW	-0.796162	0.0858994	-9.26853	106	2.44249e-15	6.27297e-14
950	J9VLB4	(1)ADAONELOWvs(-1)WTLOW	-0.117106	0.0327932	-3.57105	484	0.000391085	0.00121605
951	J9VLB6	(1)ADAONELOWvs(-1)WTLOW	NA	NA	NA	NA	NA	NA
952	J9VLB9	(1)ADAONELOWvs(-1)WTLOW	-0.106521	0.0686574	-1.55149	139	0.123058	0.181296
953	J9VLC0	(1)ADAONELOWvs(-1)WTLOW	0.120091	0.148838	0.80686	39	0.42464	0.512755
954	J9VLC3	(1)ADAONELOWvs(-1)WTLOW	0.420995	0.192627	2.18555	3	0.11674	0.172558
955	J9VLC5	(1)ADAONELOWvs(-1)WTLOW	0.369189	0.0651878	5.66346	129	9.19468e-08	7.48074e-07
956	J9VLC7	(1)ADAONELOWvs(-1)WTLOW	NA	NA	NA	NA	NA	NA
957	J9VLD1	(1)ADAONELOWvs(-1)WTLOW	0.051471	0.0799233	0.644006	18	0.527693	0.610011
958	J9VLD5	(1)ADAONELOWvs(-1)WTLOW	0.0887019	0.101821	0.871157	68	0.386734	0.47646
959	J9VLD7	(1)ADAONELOWvs(-1)WTLOW	-0.571036	0.159782	-3.57384	20	0.00190031	0.0049811
960	J9VLD8	(1)ADAONELOWvs(-1)WTLOW	0.0447241	0.212007	0.210955	13	0.836193	0.876559
961	J9VLE2	(1)ADAONELOWvs(-1)WTLOW	-0.49389	0.057108	-8.64834	8	2.48167e-05	0.00011066
962	J9VLE5	(1)ADAONELOWvs(-1)WTLOW	NA	NA	NA	NA	NA	NA
963	J9VLE6	(1)ADAONELOWvs(-1)WTLOW	0.235556	0.0636216	3.70245	71	0.00041864	0.00129871
964	J9VLE7	(1)ADAONELOWvs(-1)WTLOW	-0.0626342	0.128311	-0.488143	21	0.630507	0.706411
965	J9VLE8	(1)ADAONELOWvs(-1)WTLOW	0.239837	0.0608648	3.94048	7	0.00559989	0.0126972
966	J9VLF1	(1)ADAONELOWvs(-1)WTLOW	0.981405	0.278502	3.52387	10	0.0055028	0.0124983
967	J9VLF7	(1)ADAONELOWvs(-1)WTLOW	0.276752	0.0653279	4.23634	234	3.26835e-05	0.000140125
968	J9VLF8	(1)ADAONELOWvs(-1)WTLOW	0.450543	0.160605	2.80528	14	0.0140337	0.0277248
969	J9VLG1	(1)ADAONELOWvs(-1)WTLOW	1.09413	0.524846	2.08467	2	0.172454	0.24066
970	J9VLG2	(1)ADAONELOWvs(-1)WTLOW	NA	NA	NA	NA	NA	NA
971	J9VLG3	(1)ADAONELOWvs(-1)WTLOW	0.180586	0.0721628	2.50248	154	0.0133766	0.0266634
972	J9VLG5	(1)ADAONELOWvs(-1)WTLOW	NA	NA	NA	NA	NA	NA
973	J9VLG8	(1)ADAONELOWvs(-1)WTLOW	-0.101845	0.0950974	-1.07095	19	0.297608	0.38246
974	J9VLH0	(1)ADAONELOWvs(-1)WTLOW	-0.00773607	0.0521176	-0.148435	348	0.882086	0.913198
975	J9VLH1	(1)ADAONELOWvs(-1)WTLOW	-0.525451	0.047335	-11.1007	175	0	0
976	J9VLH2	(1)ADAONELOWvs(-1)WTLOW	NA	NA	NA	NA	NA	NA
977	J9VLH4	(1)ADAONELOWvs(-1)WTLOW	0.150153	0.075533	1.98792	202	0.0481715	0.081641
978	J9VLH6	(1)ADAONELOWvs(-1)WTLOW	NA	NA	NA	NA	NA	NA
979	J9VLH7	(1)ADAONELOWvs(-1)WTLOW	-0.353364	0.218294	-1.61875	9	0.139954	0.202392
980	J9VLH8	(1)ADAONELOWvs(-1)WTLOW	0.708388	0.114074	6.20992	22	2.99474e-06	1.70918e-05
981	J9VLH9	(1)ADAONELOWvs(-1)WTLOW	-0.3209	0.164106	-1.95545	19	0.0653996	0.105612
982	J9VLI0	(1)ADAONELOWvs(-1)WTLOW	NA	NA	NA	NA	NA	NA
983	J9VLI1	(1)ADAONELOWvs(-1)WTLOW	0.863326	0.151874	5.6845	11	0.000141396	0.000500885
984	J9VLI2	(1)ADAONELOWvs(-1)WTLOW	-0.530829	0.122572	-4.33075	40	9.69457e-05	0.000361651
985	J9VLI6	(1)ADAONELOWvs(-1)WTLOW	0.150382	0.0323042	4.65519	4	0.00962405	0.0201456
986	J9VLI7	(1)ADAONELOWvs(-1)WTLOW	0.45631	0.17279	2.64083	37	0.0120422	0.0244118
987	J9VLI9	(1)ADAONELOWvs(-1)WTLOW	-0.0474124	0.0273195	-1.73548	1010	0.0829604	0.12913
988	J9VLJ5	(1)ADAONELOWvs(-1)WTLOW	-0.283059	0.0726048	-3.89862	52	0.00027862	0.00090645
989	J9VLJ8	(1)ADAONELOWvs(-1)WTLOW	-0.130159	0.0395059	-3.29466	339	0.0010895	0.00305999
990	J9VLJ9	(1)ADAONELOWvs(-1)WTLOW	-0.0680551	0.0551175	-1.23473	177	0.218568	0.295743
991	J9VLK0	(1)ADAONELOWvs(-1)WTLOW	0.340569	0.0683381	4.98358	16	0.000135276	0.000483051
992	J9VLK1	(1)ADAONELOWvs(-1)WTLOW	0.717786	0.171861	4.17655	25	0.00031447	0.00100113
993	J9VLK2	(1)ADAONELOWvs(-1)WTLOW	0.521075	0.091623	5.68716	43	1.0407e-06	6.65003e-06
994	J9VLK3	(1)ADAONELOWvs(-1)WTLOW	-0.322598	0.0934435	-3.45233	43	0.00125953	0.00348983
995	J9VLL1	(1)ADAONELOWvs(-1)WTLOW	0.365766	0.0594098	6.15667	151	6.40185e-09	6.67943e-08
996	J9VLL6	(1)ADAONELOWvs(-1)WTLOW	-0.368543	0.111403	-3.30821	24	0.00295216	0.00731468
997	J9VLL7	(1)ADAONELOWvs(-1)WTLOW	-0.460757	0.0201658	-22.8484	4	2.1737e-05	9.85732e-05
998	J9VLL8	(1)ADAONELOWvs(-1)WTLOW	0.901984	0.13639	6.61325	4	0.00271037	0.00679756
999	J9VLL9	(1)ADAONELOWvs(-1)WTLOW	-0.0945696	0.103367	-0.914891	41	0.365599	0.455464
1000	J9VLM0	(1)ADAONELOWvs(-1)WTLOW	-0.265059	0.0344337	-7.69766	322	1.71418e-13	3.69241e-12
1001	J9VLM1	(1)ADAONELOWvs(-1)WTLOW	0.256959	0.215535	1.19219	8	0.267347	0.350384
1002	J9VLM2	(1)ADAONELOWvs(-1)WTLOW	0.0380843	0.0833189	0.457091	35	0.65043	0.724221
1003	J9VLM3	(1)ADAONELOWvs(-1)WTLOW	0.479508	0.11593	4.13618	102	7.26872e-05	0.000280155
1004	J9VLM4	(1)ADAONELOWvs(-1)WTLOW	NA	NA	NA	NA	NA	NA
1005	J9VLM6	(1)ADAONELOWvs(-1)WTLOW	-0.771974	0.167479	-4.60938	4	0.00996031	0.0207358
1006	J9VLM7	(1)ADAONELOWvs(-1)WTLOW	-0.340202	0.0943198	-3.60691	27	0.00123959	0.00344532
1007	J9VLM9	(1)ADAONELOWvs(-1)WTLOW	NA	NA	NA	NA	NA	NA
1008	J9VLN0	(1)ADAONELOWvs(-1)WTLOW	-0.526306	0.0378161	-13.9175	250	0	0
1009	J9VLN2	(1)ADAONELOWvs(-1)WTLOW	-0.729444	0.120895	-6.0337	40	4.23794e-07	2.97478e-06
1010	J9VLN6	(1)ADAONELOWvs(-1)WTLOW	NA	NA	NA	NA	NA	NA
1011	J9VLN9	(1)ADAONELOWvs(-1)WTLOW	-0.0539421	0.0926993	-0.581904	95	0.562009	0.642331
1012	J9VLP1	(1)ADAONELOWvs(-1)WTLOW	-0.000428732	0.00610108	-0.0702716	15	0.944906	0.960001
1013	J9VLP2	(1)ADAONELOWvs(-1)WTLOW	-0.0652653	0.0775193	-0.841923	45	0.404283	0.492628
1014	J9VLP5	(1)ADAONELOWvs(-1)WTLOW	-0.0807748	0.0499557	-1.61693	567	0.10645	0.159198
1015	J9VLP6	(1)ADAONELOWvs(-1)WTLOW	-0.150096	0.106946	-1.40347	111	0.163267	0.229432
1016	J9VLP9	(1)ADAONELOWvs(-1)WTLOW	0.0501105	0.0228799	2.19015	570	0.0289177	0.052687
1017	J9VLQ3	(1)ADAONELOWvs(-1)WTLOW	0.59593	0.0880208	6.77033	17	3.27082e-06	1.83924e-05
1018	J9VLQ7	(1)ADAONELOWvs(-1)WTLOW	0.284267	0.0585501	4.85511	26	4.92607e-05	0.000199659
1019	J9VLR0	(1)ADAONELOWvs(-1)WTLOW	0.324	0.0663292	4.88473	5	0.00453429	0.0105959
1020	J9VLR2	(1)ADAONELOWvs(-1)WTLOW	0.260419	0.151884	1.7146	21	0.101141	0.152454
1021	J9VLR3	(1)ADAONELOWvs(-1)WTLOW	0.00378756	0.0327419	0.115679	5	0.912409	0.936964
1022	J9VLR5	(1)ADAONELOWvs(-1)WTLOW	-0.0733638	0.0370192	-1.98178	305	0.0484017	0.081927
1023	J9VLR6	(1)ADAONELOWvs(-1)WTLOW	-0.424693	0.0684266	-6.20655	301	1.79096e-09	2.06191e-08
1024	J9VLS0	(1)ADAONELOWvs(-1)WTLOW	0.0397587	0.0798649	0.497824	12	0.627605	0.70373
1025	J9VLS1	(1)ADAONELOWvs(-1)WTLOW	-0.267809	0.2032	-1.31795	10	0.216911	0.293947
1026	J9VLS3	(1)ADAONELOWvs(-1)WTLOW	-0.332193	0.0919876	-3.61128	14	0.00283434	0.00704235
1027	J9VLS4	(1)ADAONELOWvs(-1)WTLOW	NA	NA	NA	NA	NA	NA
1028	J9VLS5	(1)ADAONELOWvs(-1)WTLOW	-0.107263	0.120728	-0.888464	46	0.378914	0.468772
1029	J9VLS7	(1)ADAONELOWvs(-1)WTLOW	-0.115343	0.0314847	-3.66346	16	0.00209821	0.00543054
1030	J9VLS8	(1)ADAONELOWvs(-1)WTLOW	0.339259	0.0875572	3.87471	13	0.00191571	0.00500017
1031	J9VLT2	(1)ADAONELOWvs(-1)WTLOW	-0.153179	0.0641558	-2.38761	24	0.0251833	0.046582
1032	J9VLT3	(1)ADAONELOWvs(-1)WTLOW	0.0574956	0.062633	0.917977	76	0.361535	0.450822
1033	J9VLT8	(1)ADAONELOWvs(-1)WTLOW	0.0657601	0.054733	1.20147	70	0.233618	0.312155
1034	J9VLU1	(1)ADAONELOWvs(-1)WTLOW	0.249861	0.162345	1.53907	8	0.162349	0.228535
1035	J9VLU2	(1)ADAONELOWvs(-1)WTLOW	NA	NA	NA	NA	NA	NA
1036	J9VLU3	(1)ADAONELOWvs(-1)WTLOW	0.162028	0.147949	1.09516	9	0.301887	0.386991
1037	J9VLU5	(1)ADAONELOWvs(-1)WTLOW	NA	NA	NA	NA	NA	NA
1038	J9VLU6	(1)ADAONELOWvs(-1)WTLOW	NA	NA	NA	NA	NA	NA
1039	J9VLU7	(1)ADAONELOWvs(-1)WTLOW	-0.772941	0.105448	-7.33009	28	5.56116e-08	4.73237e-07
1040	J9VLV1	(1)ADAONELOWvs(-1)WTLOW	0.128934	0.0350602	3.67752	357	0.000271748	0.00088625
1041	J9VLV3	(1)ADAONELOWvs(-1)WTLOW	0.296945	0.109326	2.71614	47	0.00921309	0.0193613
1042	J9VLV6	(1)ADAONELOWvs(-1)WTLOW	-0.267314	0.0984479	-2.71529	223	0.0071403	0.0155181
1043	J9VLV7	(1)ADAONELOWvs(-1)WTLOW	0.786441	0.0517395	15.2	89	0	0
1044	J9VLV9	(1)ADAONELOWvs(-1)WTLOW	NA	NA	NA	NA	NA	NA
1045	J9VLW1	(1)ADAONELOWvs(-1)WTLOW	-0.113134	0.0696328	-1.62473	76	0.108361	0.161664
1046	J9VLW3	(1)ADAONELOWvs(-1)WTLOW	-0.0883835	0.151146	-0.584756	31	0.562944	0.643124
1047	J9VLW5	(1)ADAONELOWvs(-1)WTLOW	0.141259	0.209499	0.67427	5	0.53005	0.612355
1048	J9VLW6	(1)ADAONELOWvs(-1)WTLOW	-0.47858	0.168182	-2.8456	32	0.00767113	0.0165239
1049	J9VLW7	(1)ADAONELOWvs(-1)WTLOW	NA	NA	NA	NA	NA	NA
1050	J9VLW8	(1)ADAONELOWvs(-1)WTLOW	0.144075	0.0855458	1.68419	38	0.100344	0.151509
1051	J9VLX1	(1)ADAONELOWvs(-1)WTLOW	-0.0987524	0.0556118	-1.77574	141	0.0779322	0.122589
1052	J9VLX3	(1)ADAONELOWvs(-1)WTLOW	NA	NA	NA	NA	NA	NA
1053	J9VLX5	(1)ADAONELOWvs(-1)WTLOW	0.224748	0.10285	2.18521	5	0.080582	0.125957
1054	J9VLY0	(1)ADAONELOWvs(-1)WTLOW	0.553438	0.203796	2.71564	14	0.0167359	0.0325102
1055	J9VLY4	(1)ADAONELOWvs(-1)WTLOW	NA	NA	NA	NA	NA	NA
1056	J9VLY8	(1)ADAONELOWvs(-1)WTLOW	0.419903	0.0885155	4.74383	26	6.60884e-05	0.000258451
1057	J9VLY9	(1)ADAONELOWvs(-1)WTLOW	0.233029	0.0462831	5.03487	6	0.00236886	0.00603743
1058	J9VLZ2	(1)ADAONELOWvs(-1)WTLOW	NA	NA	NA	NA	NA	NA
1059	J9VLZ3	(1)ADAONELOWvs(-1)WTLOW	0.104813	0.054632	1.91852	48	0.0610029	0.0994742
1060	J9VLZ5	(1)ADAONELOWvs(-1)WTLOW	-0.0332222	0.0700467	-0.474287	103	0.636299	0.711707
1061	J9VLZ7	(1)ADAONELOWvs(-1)WTLOW	0.314075	0.108007	2.90792	36	0.00619585	0.0138255
1062	J9VLZ9	(1)ADAONELOWvs(-1)WTLOW	NA	NA	NA	NA	NA	NA
1063	J9VM00	(1)ADAONELOWvs(-1)WTLOW	NA	NA	NA	NA	NA	NA
1064	J9VM01	(1)ADAONELOWvs(-1)WTLOW	NA	NA	NA	NA	NA	NA
1065	J9VM05	(1)ADAONELOWvs(-1)WTLOW	0.0563273	0.0342097	1.64653	298	0.100709	0.151946
1066	J9VM06	(1)ADAONELOWvs(-1)WTLOW	0.078975	0.0981192	0.804888	45	0.425117	0.512777
1067	J9VM07	(1)ADAONELOWvs(-1)WTLOW	-0.524042	0.0527185	-9.94039	5	0.000175919	0.000602408
1068	J9VM09	(1)ADAONELOWvs(-1)WTLOW	-0.221715	0.0168118	-13.1881	639	0	0
1069	J9VM11	(1)ADAONELOWvs(-1)WTLOW	NA	NA	NA	NA	NA	NA
1070	J9VM12	(1)ADAONELOWvs(-1)WTLOW	-0.345172	0.114637	-3.01101	111	0.00322427	0.00789371
1071	J9VM13	(1)ADAONELOWvs(-1)WTLOW	0.147575	0.0739376	1.99593	11	0.0712989	0.113249
1072	J9VM14	(1)ADAONELOWvs(-1)WTLOW	0.0183254	0.0288202	0.635855	130	0.525989	0.608716
1073	J9VM18	(1)ADAONELOWvs(-1)WTLOW	0.407481	0.0880642	4.62709	16	0.000279729	0.00090895
1074	J9VM22	(1)ADAONELOWvs(-1)WTLOW	NA	NA	NA	NA	NA	NA
1075	J9VM23	(1)ADAONELOWvs(-1)WTLOW	NA	NA	NA	NA	NA	NA
1076	J9VM24	(1)ADAONELOWvs(-1)WTLOW	0.0963013	0.0194346	4.95516	5	0.00426593	0.0101103
1077	J9VM25	(1)ADAONELOWvs(-1)WTLOW	0.292267	0.0965262	3.02785	65	0.00352935	0.00855436
1078	J9VM26	(1)ADAONELOWvs(-1)WTLOW	0.516026	0.154495	3.34007	32	0.00213911	0.00552035
1079	J9VM27	(1)ADAONELOWvs(-1)WTLOW	0.0217569	0.0337085	0.645442	298	0.519137	0.602615
1080	J9VM28	(1)ADAONELOWvs(-1)WTLOW	NA	NA	NA	NA	NA	NA
1081	J9VM30	(1)ADAONELOWvs(-1)WTLOW	0.0367083	0.0349709	1.04968	473	0.2944	0.379692
1082	J9VM32	(1)ADAONELOWvs(-1)WTLOW	-0.25681	0.0994635	-2.58196	38	0.013804	0.0273723
1083	J9VM36	(1)ADAONELOWvs(-1)WTLOW	0.00785889	0.0418942	0.187589	47	0.852006	0.888949
1084	J9VM37	(1)ADAONELOWvs(-1)WTLOW	0.962003	0.103632	9.28284	4	0.000749125	0.00219158
1085	J9VM38	(1)ADAONELOWvs(-1)WTLOW	0.330207	0.0846287	3.90184	49	0.000291226	0.000937187
1086	J9VM39	(1)ADAONELOWvs(-1)WTLOW	NA	NA	NA	NA	NA	NA
1087	J9VM42	(1)ADAONELOWvs(-1)WTLOW	0.0493349	0.0342348	1.44107	142	0.151765	0.217277
1088	J9VM43	(1)ADAONELOWvs(-1)WTLOW	NA	NA	NA	NA	NA	NA
1089	J9VM45	(1)ADAONELOWvs(-1)WTLOW	0.103794	0.405711	0.255833	2	0.821988	0.865745
1090	J9VM46	(1)ADAONELOWvs(-1)WTLOW	0.0651494	0.0913821	0.712934	24	0.482762	0.567542
1091	J9VM47	(1)ADAONELOWvs(-1)WTLOW	-0.0289161	0.113158	-0.255538	15	0.801779	0.850159
1092	J9VM51	(1)ADAONELOWvs(-1)WTLOW	-0.436237	0.0164852	-26.4624	8	4.4712e-09	4.77703e-08
1093	J9VM52	(1)ADAONELOWvs(-1)WTLOW	NA	NA	NA	NA	NA	NA
1094	J9VM57	(1)ADAONELOWvs(-1)WTLOW	NA	NA	NA	NA	NA	NA
1095	J9VM60	(1)ADAONELOWvs(-1)WTLOW	NA	NA	NA	NA	NA	NA
1096	J9VM62	(1)ADAONELOWvs(-1)WTLOW	0.0903926	0.107111	0.843916	62	0.401961	0.490918
1097	J9VM63	(1)ADAONELOWvs(-1)WTLOW	NA	NA	NA	NA	NA	NA
1098	J9VM65	(1)ADAONELOWvs(-1)WTLOW	0.515781	0.164424	3.1369	45	0.00300814	0.00743524
1099	J9VM66	(1)ADAONELOWvs(-1)WTLOW	-0.548883	0.0783669	-7.00402	378	1.14464e-11	1.9324e-10
1100	J9VM68	(1)ADAONELOWvs(-1)WTLOW	NA	NA	NA	NA	NA	NA
1101	J9VM70	(1)ADAONELOWvs(-1)WTLOW	0.362333	0.10446	3.46862	63	0.000948853	0.00271007
1102	J9VM72	(1)ADAONELOWvs(-1)WTLOW	1.475	0.713797	2.06642	2	0.174757	0.242986
1103	J9VM73	(1)ADAONELOWvs(-1)WTLOW	-0.743736	0.120386	-6.17794	12	4.74169e-05	0.00019336
1104	J9VM74	(1)ADAONELOWvs(-1)WTLOW	-0.113877	0.0591723	-1.92449	219	0.0555891	0.0921082
1105	J9VM77	(1)ADAONELOWvs(-1)WTLOW	-0.424742	0.124113	-3.42223	64	0.00108734	0.00305999
1106	J9VM78	(1)ADAONELOWvs(-1)WTLOW	0.156714	0.0572012	2.73969	106	0.00721701	0.0156721
1107	J9VM79	(1)ADAONELOWvs(-1)WTLOW	0.589561	0.11539	5.1093	16	0.000105049	0.000388087
1108	J9VM80	(1)ADAONELOWvs(-1)WTLOW	0.623786	0.108322	5.75865	8	0.000424767	0.00131314
1109	J9VM81	(1)ADAONELOWvs(-1)WTLOW	NA	NA	NA	NA	NA	NA
1110	J9VM82	(1)ADAONELOWvs(-1)WTLOW	-0.178686	0.104393	-1.71168	24	0.0998511	0.15085
1111	J9VM83	(1)ADAONELOWvs(-1)WTLOW	NA	NA	NA	NA	NA	NA
1112	J9VM84	(1)ADAONELOWvs(-1)WTLOW	NA	NA	NA	NA	NA	NA
1113	J9VM86	(1)ADAONELOWvs(-1)WTLOW	0.136938	0.158678	0.862992	27	0.395743	0.484654
1114	J9VM87	(1)ADAONELOWvs(-1)WTLOW	NA	NA	NA	NA	NA	NA
1115	J9VM89	(1)ADAONELOWvs(-1)WTLOW	-0.0566558	0.195505	-0.289792	8	0.779345	0.831291
1116	J9VM93	(1)ADAONELOWvs(-1)WTLOW	-0.249951	0.119899	-2.08468	3	0.128427	0.188115
1117	J9VM94	(1)ADAONELOWvs(-1)WTLOW	0.585229	0.083505	7.00831	18	1.52903e-06	9.36707e-06
1118	J9VM95	(1)ADAONELOWvs(-1)WTLOW	-0.016912	0.236237	-0.0715891	21	0.943606	0.959411
1119	J9VM96	(1)ADAONELOWvs(-1)WTLOW	-0.257731	0.110596	-2.33039	29	0.0269485	0.0495384
1120	J9VM98	(1)ADAONELOWvs(-1)WTLOW	0.152054	0.0934021	1.62796	81	0.107418	0.160556
1121	J9VMA0	(1)ADAONELOWvs(-1)WTLOW	NA	NA	NA	NA	NA	NA
1122	J9VMA6	(1)ADAONELOWvs(-1)WTLOW	-0.336098	0.150065	-2.23968	30	0.0326755	0.0583788
1123	J9VMA7	(1)ADAONELOWvs(-1)WTLOW	NA	NA	NA	NA	NA	NA
1124	J9VMA8	(1)ADAONELOWvs(-1)WTLOW	NA	NA	NA	NA	NA	NA
1125	J9VMB0	(1)ADAONELOWvs(-1)WTLOW	0.533872	0.0442844	12.0555	572	0	0
1126	J9VMB2	(1)ADAONELOWvs(-1)WTLOW	0.00846192	0.147585	0.0573358	54	0.954489	0.966796
1127	J9VMB3	(1)ADAONELOWvs(-1)WTLOW	-0.560715	0.0896896	-6.25173	68	3.07182e-08	2.7719e-07
1128	J9VMB4	(1)ADAONELOWvs(-1)WTLOW	-0.754005	0.194379	-3.87905	21	0.0008672	0.0025041
1129	J9VMB5	(1)ADAONELOWvs(-1)WTLOW	0.0187455	0.099964	0.187523	226	0.851419	0.888683
1130	J9VMB6	(1)ADAONELOWvs(-1)WTLOW	-0.0459962	0.0498242	-0.92317	231	0.356882	0.445904
1131	J9VMB8	(1)ADAONELOWvs(-1)WTLOW	-0.0705729	0.0777765	-0.907381	119	0.366039	0.4558
1132	J9VMC0	(1)ADAONELOWvs(-1)WTLOW	0.0689528	0.0381094	1.80934	482	0.0710211	0.112982
1133	J9VMC1	(1)ADAONELOWvs(-1)WTLOW	0.184845	0.127945	1.44473	22	0.162628	0.228741
1134	J9VMC2	(1)ADAONELOWvs(-1)WTLOW	0.365136	0.0734292	4.97262	69	4.62985e-06	2.49825e-05
1135	J9VMC4	(1)ADAONELOWvs(-1)WTLOW	0.822017	0.0997683	8.23926	30	3.38425e-09	3.76639e-08
1136	J9VMC5	(1)ADAONELOWvs(-1)WTLOW	-0.231452	0.0424519	-5.4521	458	8.15309e-08	6.76301e-07
1137	J9VMC8	(1)ADAONELOWvs(-1)WTLOW	NA	NA	NA	NA	NA	NA
1138	J9VMC9	(1)ADAONELOWvs(-1)WTLOW	NA	NA	NA	NA	NA	NA
1139	J9VMD1	(1)ADAONELOWvs(-1)WTLOW	NA	NA	NA	NA	NA	NA
1140	J9VMD2	(1)ADAONELOWvs(-1)WTLOW	NA	NA	NA	NA	NA	NA
1141	J9VMD3	(1)ADAONELOWvs(-1)WTLOW	-0.233965	0.0369634	-6.32964	378	6.96584e-10	8.90228e-09
1142	J9VMD5	(1)ADAONELOWvs(-1)WTLOW	-0.2762	0.141843	-1.94723	8	0.0873653	0.135199
1143	J9VMD6	(1)ADAONELOWvs(-1)WTLOW	-0.0413065	0.0585771	-0.705165	222	0.481447	0.566495
1144	J9VMD7	(1)ADAONELOWvs(-1)WTLOW	-0.251849	0.0567356	-4.43899	84	2.72858e-05	0.000120663
1145	J9VME1	(1)ADAONELOWvs(-1)WTLOW	0.133339	0.0639056	2.0865	238	0.0379978	0.0665086
1146	J9VME3	(1)ADAONELOWvs(-1)WTLOW	-0.232104	0.0317018	-7.32149	256	3.17657e-12	5.81138e-11
1147	J9VME7	(1)ADAONELOWvs(-1)WTLOW	-0.0357092	0.178371	-0.200196	38	0.842395	0.881676
1148	J9VME8	(1)ADAONELOWvs(-1)WTLOW	0.0565534	0.237029	0.238593	23	0.813534	0.860234
1149	J9VMF0	(1)ADAONELOWvs(-1)WTLOW	NA	NA	NA	NA	NA	NA
1150	J9VMF4	(1)ADAONELOWvs(-1)WTLOW	0.115071	0.0197322	5.83163	3	0.0100447	0.0208789
1151	J9VMF6	(1)ADAONELOWvs(-1)WTLOW	NA	NA	NA	NA	NA	NA
1152	J9VMF7	(1)ADAONELOWvs(-1)WTLOW	-0.234671	0.0226747	-10.3495	477	0	0
1153	J9VMF9	(1)ADAONELOWvs(-1)WTLOW	0.351777	0.0737874	4.76744	103	6.15313e-06	3.17962e-05
1154	J9VMG0	(1)ADAONELOWvs(-1)WTLOW	0.202572	0.0563841	3.59271	181	0.00042161	0.00130489
1155	J9VMG1	(1)ADAONELOWvs(-1)WTLOW	1.14848	0.479331	2.39601	3	0.0962189	0.146774
1156	J9VMG2	(1)ADAONELOWvs(-1)WTLOW	-0.464597	0.115277	-4.03027	19	0.000714999	0.00209634
1157	J9VMG3	(1)ADAONELOWvs(-1)WTLOW	0.441951	0.0913676	4.83707	4	0.00841796	0.0179572
1158	J9VMG4	(1)ADAONELOWvs(-1)WTLOW	-0.0138503	0.0503084	-0.275308	125	0.783534	0.833793
1159	J9VMG8	(1)ADAONELOWvs(-1)WTLOW	0.981947	0.0491217	19.9901	4	3.69556e-05	0.000155449
1160	J9VMH0	(1)ADAONELOWvs(-1)WTLOW	NA	NA	NA	NA	NA	NA
1161	J9VMH2	(1)ADAONELOWvs(-1)WTLOW	-0.0348123	0.11904	-0.292441	37	0.771583	0.825019
1162	J9VMH6	(1)ADAONELOWvs(-1)WTLOW	-0.197089	0.101978	-1.93267	17	0.0701133	0.111671
1163	J9VMH9	(1)ADAONELOWvs(-1)WTLOW	0.113444	0.0900397	1.25993	40	0.214995	0.291498
1164	J9VMI3	(1)ADAONELOWvs(-1)WTLOW	NA	NA	NA	NA	NA	NA
1165	J9VMI4	(1)ADAONELOWvs(-1)WTLOW	NA	NA	NA	NA	NA	NA
1166	J9VMI9	(1)ADAONELOWvs(-1)WTLOW	0.129901	0.0846533	1.53451	51	0.131085	0.191536
1167	J9VMJ0	(1)ADAONELOWvs(-1)WTLOW	0.255321	0.0660637	3.86478	277	0.000138561	0.000493462
1168	J9VMJ3	(1)ADAONELOWvs(-1)WTLOW	-0.0151254	0.0532906	-0.283829	79	0.777284	0.829786
1169	J9VMJ7	(1)ADAONELOWvs(-1)WTLOW	0.0841073	0.0964679	0.871869	44	0.388013	0.477329
1170	J9VMK1	(1)ADAONELOWvs(-1)WTLOW	0.299296	0.0750369	3.98865	79	0.000147456	0.000519599
1171	J9VMK2	(1)ADAONELOWvs(-1)WTLOW	0.271079	0.121617	2.22895	24	0.0354389	0.0625213
1172	J9VMK3	(1)ADAONELOWvs(-1)WTLOW	0.0860032	0.0610073	1.40972	95	0.161888	0.228061
1173	J9VMK4	(1)ADAONELOWvs(-1)WTLOW	-0.451668	0.135194	-3.34089	63	0.00140756	0.00384418
1174	J9VMK7	(1)ADAONELOWvs(-1)WTLOW	0.135358	0.0367766	3.68055	217	0.000293674	0.000942792
1175	J9VMK8	(1)ADAONELOWvs(-1)WTLOW	0.168057	0.0784177	2.1431	72	0.0354853	0.0625619
1176	J9VML0	(1)ADAONELOWvs(-1)WTLOW	-1.33173	0.170249	-7.82226	4	0.00144187	0.00393385
[truncated: 2,184 more rows]

## Sheet: Supplementary Table S7-HFI1 37 
	Protein	Label	log2FC	SE	Tvalue	DF	pvalue	adj.pvalue
[truncated: 3,275 more rows]

[truncated: 4 more sheets: Supplementary Table S8-SPT7 30, Supplementary Table S9-SPT7 37, Supplementary TableS10-SPT20 30, Supplementary TableS11-SPT20 37]
